# Supplementary material for: Microbial composition of carapace, feces, and water column in captive juvenile green sea turtles with carapacial ulcers
Source: Front Vet Sci. 2022 Dec 15;9:1039519. doi: 10.3389/fvets.2022.1039519 (PMC9797667; doi:10.3389/fvets.2022.1039519)
Supplement: Supplementary Table S2 — Mean relative abundance of phylum, genus, and species in each group. [file Table_2.XLS]

## Sheet: 16S
Phylum	H01	H02	H03	H04	H05	mean relative abundance		Phylum	S01	S02	S03	S04	S05	S06	S07	S08	S09	S10	S11	S12	S13	S14	S15	S16	S17	S18	mean relative abundance
Acidobacteriota	2	4	10	8	1	0.00123031		Acidobacteriota	0	0	0	0	0	0	0	0	0	0	0	0	0	0	0	0	0	0	0
Actinobacteriota	7	23	2	11	27	0.00344488		Actinobacteriota	6	0	28	2	2	4	0	0	0	0	0	0	0	1	0	1	1	3	0.000656168
Bacteroidota	159	143	43	49	132	0.0258795		Bacteroidota	574	978	841	1074	921	1968	697	1362	656	2542	1493	1246	452	2111	1344	1422	1272	2133	0.315589
Bdellovibrionota	6	40	8	3	25	0.00403345		Bdellovibrionota	0	0	4	0	22	0	4	0	0	0	0	0	0	4	0	0	0	11	0.000615157
Campylobacterota	1	1	0	1	0	0.000147529		Campylobacterota	29	63	30	60	1138	26	1398	35	2180	154	981	823	678	74	507	44	406	330	0.12243
Chloroflexi	0	0	0	0	0	0		Chloroflexi	0	0	0	1	2	0	0	0	0	0	0	0	1	0	0	0	0	1	6.83508e-05
Deferribacterota	0	0	0	0	0	0		Deferribacterota	0	0	0	0	4	0	3	0	0	0	0	0	0	0	0	0	0	0	9.56912e-05
Deinococcota	0	0	0	0	0	0		Deinococcota	1	0	675	49	8	0	0	0	0	0	0	0	4	29	2	4	0	16	0.0107721
Dependentiae	0	0	0	0	0	0		Dependentiae	0	0	0	0	0	0	0	0	0	0	0	0	0	0	0	0	0	0	0
Desulfobacterota	1	1	1	2	0	0.00024558		Desulfobacterota	1381	133	0	5	415	0	883	3	82	2	1122	7	332	0	0	98	1	162	0.0632382
Firmicutes	14	0	0	0	2	0.000785662		Firmicutes	39	1131	0	10	253	2	373	56	47	2	20	139	1007	3	4	1378	6	121	0.0627597
Fusobacteriota	0	0	0	0	0	0		Fusobacteriota	0	0	0	4	0	0	0	0	0	0	0	0	0	0	0	0	0	0	5.46807e-05
Gemmatimonadota	0	0	0	0	0	0		Gemmatimonadota	0	0	0	0	0	0	0	0	0	0	0	0	0	0	0	0	0	0	0
Myxococcota	1	0	0	0	0	4.90677e-05		Myxococcota	0	0	1	0	0	5	2	0	0	0	0	0	0	35	0	3	2	8	0.000765529
Nitrospirota	0	0	0	0	0	0		Nitrospirota	0	0	0	0	0	0	0	0	0	0	0	0	0	0	0	0	0	0	0
Patescibacteria	6	14	1	3	5	0.00142227		Patescibacteria	4	1	5	7	24	17	2	4	42	11	1	15	36	5	5	0	1	2	0.00248797
Planctomycetota	0	0	0	0	0	0		Planctomycetota	0	0	0	0	0	0	0	0	0	0	0	0	0	0	0	0	0	0	0
Proteobacteria	3862	3826	3998	3977	3865	0.957255		Proteobacteria	1981	1758	2475	2849	1238	2042	692	2604	1057	1353	447	1834	1549	1799	2198	243	2352	1276	0.406646
Spirochaetota	0	1	0	2	0	0.000147023		Spirochaetota	49	0	1	0	0	0	0	0	0	0	0	0	0	0	0	0	0	0	0.000683508
Synergistota	0	0	0	0	0	0		Synergistota	0	0	0	0	0	0	0	0	0	0	0	0	0	0	0	0	0	0	0
Verrucomicrobiota	4	8	1	7	4	0.00117561		Verrucomicrobiota	0	0	1	1	9	0	4	0	0	0	0	0	5	3	0	871	23	1	0.0125492
unclassified_Bacteria	1	3	0	1	3	0.000391773		unclassified_Bacteria	0	0	3	2	28	0	6	0	0	0	0	0	0	0	4	0	0	0	0.000587817
Genus	H01	H02	H03	H04	H05	mean relative abundance		Genus	S01	S02	S03	S04	S05	S06	S07	S08	S09	S10	S11	S12	S13	S14	S15	S16	S17	S18	mean relative abundance
Acanthopleuribacter	2	4	10	8	1	0.00123031		Acanthopleuribacter	0	0	0	0	0	0	0	0	0	0	0	0	0	0	0	0	0	0	0
Acinetobacter	0	0	0	0	0	0		Acinetobacter	0	0	0	0	0	0	0	0	0	0	0	0	0	0	0	0	0	0	0
Aestuariicella	0	0	0	0	0	0		Aestuariicella	0	0	0	2	1	0	0	0	3	25	2	0	0	0	0	0	0	0	0.000451115
Agarivorans	0	0	0	0	0	0		Agarivorans	0	0	0	0	1	0	0	0	0	0	0	0	0	0	0	0	0	0	1.36702e-05
Akkermansia	1	1	0	0	0	9.84252e-05		Akkermansia	0	0	0	1	0	0	0	0	0	0	0	0	0	0	0	870	23	0	0.0122211
Aliiroseovarius	10	22	2	6	7	0.00231299		Aliiroseovarius	0	8	140	54	23	20	10	3	0	3	0	1	12	79	88	26	164	123	0.0103073
Alistipes	0	0	0	0	0	0		Alistipes	0	0	0	0	0	0	0	0	0	0	0	0	0	0	0	0	0	0	0
Alkalimarinus	0	0	0	0	0	0		Alkalimarinus	0	2	0	0	8	0	0	0	1	2	1	0	0	0	0	0	0	1	0.000205052
Altererythrobacter	0	0	0	0	0	0		Altererythrobacter	0	0	1	0	0	0	0	0	0	0	0	0	0	0	0	0	0	0	1.36702e-05
Alteromonas	0	1	1	0	0	9.84252e-05		Alteromonas	0	0	0	0	13	0	0	0	10	6	1	0	0	0	0	0	0	0	0.000410105
Amylibacter	1	0	0	0	0	4.92126e-05		Amylibacter	0	0	5	0	0	0	0	0	1	0	0	0	0	0	0	0	0	0	8.2021e-05
Anaeroplasma	0	0	0	0	0	0		Anaeroplasma	0	0	0	0	0	0	0	0	0	0	0	0	0	0	0	1	0	0	1.36702e-05
Anaerosinus	1	0	0	0	0	4.92126e-05		Anaerosinus	0	0	0	0	0	0	0	0	0	0	0	0	0	0	0	0	0	0	0
Anaerosporobacter	0	0	0	0	0	0		Anaerosporobacter	0	0	0	0	0	0	0	0	0	0	0	0	0	0	0	0	0	0	0
Anaerostignum	0	0	0	0	0	0		Anaerostignum	0	0	0	0	0	0	0	0	0	0	0	0	0	0	0	0	0	0	0
Anaerotruncus	0	0	0	0	0	0		Anaerotruncus	0	0	0	0	0	0	0	0	0	0	0	0	0	0	0	12	0	0	0.000164042
Anaerovorax	0	0	0	0	0	0		Anaerovorax	0	0	0	0	0	0	0	0	0	0	0	0	0	0	0	0	0	0	0
Angelakisella	0	0	0	0	0	0		Angelakisella	0	0	0	0	0	0	0	0	0	0	0	0	0	0	0	0	0	0	0
Aquibacter	0	0	0	0	0	0		Aquibacter	0	0	0	0	0	0	0	0	0	0	0	0	0	0	0	0	0	0	0
Aquimarina	0	0	0	0	0	0		Aquimarina	0	6	0	0	0	3	0	1	0	2	0	0	0	0	0	0	0	0	0.000164042
Arenicella	0	1	2	0	1	0.00019685		Arenicella	0	0	6	1	1	6	1	0	0	0	0	0	0	3	1	6	0	2	0.000369094
Ascidiaceihabitans	4	0	0	0	0	0.00019685		Ascidiaceihabitans	0	0	6	1	1	0	0	0	0	0	0	0	0	0	0	0	0	0	0.000109361
Aurantivirga	10	0	1	0	0	0.000541339		Aurantivirga	0	0	0	0	0	0	0	0	0	0	0	0	0	0	0	0	0	0	0
Aureimarina	0	0	0	0	0	0		Aureimarina	0	0	0	0	0	0	0	0	0	0	0	0	0	0	0	0	0	0	0
Aureispira	0	2	0	2	1	0.000246063		Aureispira	0	0	0	0	2	2	0	0	0	3	1	0	0	0	0	0	0	0	0.000109361
BD1_7_clade	3	8	11	5	6	0.00162402		BD1_7_clade	0	0	87	1	10	2	0	0	1	0	1	0	0	0	0	0	0	7	0.00149005
Bacteroides	52	2	0	0	0	0.00265748		Bacteroides	0	0	0	0	0	0	0	0	0	1	0	0	0	0	1	0	1	0	4.10105e-05
Bdellovibrio	0	1	0	0	0	4.92126e-05		Bdellovibrio	0	0	0	0	0	0	0	0	0	0	0	0	0	0	0	0	0	2	2.73403e-05
Bernardetia	0	1	0	1	0	9.84252e-05		Bernardetia	0	0	0	0	0	1	0	0	0	0	0	0	0	0	0	0	0	0	1.36702e-05
Bilophila	0	0	0	0	0	0		Bilophila	0	0	0	0	0	0	0	0	0	0	0	0	0	0	0	0	0	0	0
Blautia	0	0	0	0	0	0		Blautia	0	0	0	0	0	0	0	0	0	0	0	0	0	0	0	0	0	0	0
Bradyrhizobium	0	0	0	0	0	0		Bradyrhizobium	0	0	0	0	0	0	0	0	0	0	0	0	0	0	0	0	0	0	0
Breznakia	0	0	0	0	0	0		Breznakia	0	0	0	0	0	0	0	0	0	0	0	0	0	0	0	0	0	0	0
Bryobacter	0	0	0	0	0	0		Bryobacter	0	0	0	0	0	0	0	0	0	0	0	0	0	0	0	0	0	0	0
Butyricicoccus	0	0	0	0	0	0		Butyricicoccus	0	0	0	0	0	0	0	0	0	0	0	0	0	0	0	0	0	0	0
Butyricimonas	0	0	0	0	0	0		Butyricimonas	0	0	0	0	0	0	0	0	0	0	0	0	0	0	0	0	0	0	0
Campylobacter	1	0	0	0	0	4.92126e-05		Campylobacter	0	0	0	0	1	0	0	0	0	0	0	0	0	0	0	0	0	0	1.36702e-05
Candidatus_Actinomarina	0	0	0	0	0	0		Candidatus_Actinomarina	0	0	0	0	0	0	0	0	0	0	0	0	0	0	0	1	1	0	2.73403e-05
Candidatus_Megaira	0	0	0	0	0	0		Candidatus_Megaira	0	0	0	0	0	1	0	0	0	0	0	0	0	0	0	0	0	1	2.73403e-05
Candidatus_Omnitrophus	0	0	0	0	0	0		Candidatus_Omnitrophus	0	0	0	0	2	0	0	0	0	0	0	0	0	0	0	0	0	0	2.73403e-05
Candidatus_Riegeria	0	0	0	0	0	0		Candidatus_Riegeria	0	1	0	0	0	0	78	3	2	0	0	19	0	0	0	0	0	0	0.00140803
Candidatus_Soleaferrea	0	0	0	0	0	0		Candidatus_Soleaferrea	0	0	0	0	0	0	0	0	0	0	0	0	0	0	0	0	0	0	0
Candidatus_Udaeobacter	0	0	0	0	0	0		Candidatus_Udaeobacter	0	0	0	0	0	0	0	0	0	0	0	0	0	0	0	0	0	0	0
Carboxylicivirga	0	0	0	0	0	0		Carboxylicivirga	0	55	0	0	140	0	8	0	0	2	0	1	1	0	3	5	0	9	0.00306212
Cellulosilyticum	0	0	0	0	0	0		Cellulosilyticum	0	0	0	0	0	0	0	0	0	0	0	0	0	0	0	0	0	0	0
Cetobacterium	0	0	0	0	0	0		Cetobacterium	0	0	0	0	0	0	0	0	0	0	0	0	0	0	0	0	0	0	0
Changchengzhania	0	0	0	0	0	0		Changchengzhania	0	0	0	0	0	0	0	0	0	0	0	0	0	0	0	0	0	0	0
Christensenellaceae_R_7_group	0	0	0	0	0	0		Christensenellaceae_R_7_group	0	0	0	0	0	0	0	0	0	0	0	0	0	0	0	0	0	0	0
Citrobacter	3455	3658	3856	3871	3741	0.914419		Citrobacter	0	1	2	0	0	0	7	1	1	0	0	3	0	1	0	0	3	0	0.000259733
Cloacibacillus	0	0	0	0	0	0		Cloacibacillus	0	0	0	0	0	0	0	0	0	0	0	0	0	0	0	0	0	0	0
Clostridium_sensu_stricto_1	0	0	0	0	0	0		Clostridium_sensu_stricto_1	0	0	0	0	0	0	0	0	1	0	0	0	0	0	0	0	0	0	1.36702e-05
Clostridium_sensu_stricto_13	0	0	0	0	0	0		Clostridium_sensu_stricto_13	0	0	0	0	0	0	0	0	0	0	0	0	0	0	0	0	0	0	0
Clostridium_sensu_stricto_2	0	0	0	0	0	0		Clostridium_sensu_stricto_2	0	0	0	0	0	0	0	0	0	0	0	0	0	0	0	0	0	0	0
Cocleimonas	0	4	1	1	0	0.000295276		Cocleimonas	1	1	11	2	1	4	0	0	0	0	0	1	1	1	0	0	0	1	0.000328084
Cognatishimia	4	8	0	2	5	0.000935039		Cognatishimia	0	1	473	9	4	917	9	8	0	36	0	6	1	237	157	19	529	26	0.0332458
Cognatiyoonia	0	0	0	0	0	0		Cognatiyoonia	0	0	0	0	0	0	0	0	0	1	0	0	0	0	0	0	0	0	1.36702e-05
Cohaesibacter	0	0	1	0	2	0.000147638		Cohaesibacter	0	0	0	0	5	0	7	0	0	0	0	0	30	0	0	1	0	8	0.000697178
Colidextribacter	0	0	0	0	0	0		Colidextribacter	0	0	0	0	0	0	0	0	0	0	0	0	0	0	0	22	0	0	0.000300744
Colwellia	0	0	0	0	0	0		Colwellia	0	0	0	0	33	0	1	0	6	59	0	0	0	0	0	0	0	0	0.00135335
Comamonas	0	1	0	0	0	4.92126e-05		Comamonas	0	0	0	0	0	0	0	0	0	0	0	0	0	0	0	0	0	0	0
Coprobacillus	0	0	0	0	0	0		Coprobacillus	0	0	0	0	0	0	0	0	0	0	0	0	0	0	0	0	0	0	0
Corynebacterium	0	0	0	0	0	0		Corynebacterium	0	0	0	0	0	0	0	0	0	0	0	0	0	0	0	0	0	0	0
Coxiella	0	0	0	0	0	0		Coxiella	0	0	0	0	0	0	0	0	0	0	0	0	0	0	0	0	0	0	0
Crocinitomix	0	2	0	0	2	0.00019685		Crocinitomix	0	0	0	0	4	0	0	0	0	6	0	0	0	0	0	0	0	1	0.000150372
Dasania	0	0	0	0	0	0		Dasania	0	0	0	0	0	0	0	0	0	0	0	0	0	0	0	0	0	0	0
Defluviimonas	0	0	0	0	0	0		Defluviimonas	0	0	0	0	0	0	0	0	0	0	0	0	1	0	0	1	0	0	2.73403e-05
Defluviitaleaceae_UCG_011	0	0	0	0	0	0		Defluviitaleaceae_UCG_011	0	2	0	0	15	0	17	2	0	0	3	0	305	0	0	0	0	20	0.00497594
Deinococcus	0	0	0	0	0	0		Deinococcus	1	0	670	48	6	0	0	0	0	0	0	0	4	29	1	4	0	16	0.0106491
Denitrovibrio	0	0	0	0	0	0		Denitrovibrio	0	0	0	0	4	0	3	0	0	0	0	0	0	0	0	0	0	0	9.56912e-05
Desulfobacter	0	0	0	0	0	0		Desulfobacter	0	0	0	0	4	0	0	0	0	0	0	0	0	0	0	0	0	0	5.46807e-05
Desulfopila	0	0	0	0	0	0		Desulfopila	0	6	0	0	9	0	0	0	0	0	0	0	3	0	0	0	0	3	0.000287073
Desulforhopalus	0	0	0	0	0	0		Desulforhopalus	0	32	0	0	3	0	0	0	0	0	0	1	1	0	0	7	0	104	0.00202318
Desulfotalea	0	0	0	0	0	0		Desulfotalea	0	13	0	3	0	0	0	0	0	0	0	0	0	0	0	0	0	1	0.000232393
Desulfovibrio	0	0	0	0	0	0		Desulfovibrio	1133	33	0	2	271	0	520	3	82	1	1122	6	328	0	0	91	1	54	0.0498551
Dietzia	0	0	0	0	0	0		Dietzia	0	0	0	0	0	0	0	0	0	0	0	0	0	0	0	0	0	0	0
Dokdonia	0	0	0	0	0	0		Dokdonia	0	0	6	0	4	0	0	0	0	1	0	0	0	0	0	0	0	0	0.000150372
Donghicola	0	0	0	0	0	0		Donghicola	0	0	0	0	0	0	0	0	0	0	0	0	0	0	0	0	0	0	0
Eggerthella	0	0	0	0	0	0		Eggerthella	0	0	0	0	0	0	0	0	0	0	0	0	0	0	0	0	0	0	0
Eisenbergiella	0	0	0	0	0	0		Eisenbergiella	0	0	0	0	0	0	0	0	0	0	0	0	0	0	0	0	0	0	0
Ekhidna	0	0	0	0	2	9.84252e-05		Ekhidna	2	0	1	1	2	0	0	0	0	0	0	0	0	0	0	0	0	1	9.56912e-05
Erysipelatoclostridium	3	0	0	0	1	0.00019685		Erysipelatoclostridium	0	0	0	0	0	0	0	0	0	0	0	0	1	0	0	2	0	0	4.10105e-05
Euzebyella	0	0	0	0	0	0		Euzebyella	0	0	0	0	0	0	0	0	0	0	0	0	0	0	0	1	0	1	2.73403e-05
Faecalibacterium	0	0	0	0	0	0		Faecalibacterium	0	0	0	0	0	0	0	0	0	0	0	0	0	0	0	0	0	0	0
Faecalitalea	0	0	0	0	0	0		Faecalitalea	0	0	0	0	0	0	0	0	0	0	0	0	0	0	0	0	0	0	0
Family_XIII_AD3011_group	0	0	0	0	0	0		Family_XIII_AD3011_group	0	0	0	0	0	0	0	0	0	0	0	0	0	0	0	0	0	0	0
Flavobacterium	0	0	0	0	0	0		Flavobacterium	0	0	0	0	1	0	0	0	0	0	0	0	0	0	0	0	0	0	1.36702e-05
Flavonifractor	0	0	0	0	0	0		Flavonifractor	0	0	0	0	0	0	0	0	0	0	0	0	0	0	0	0	0	0	0
Fluviicola	0	0	0	1	0	4.92126e-05		Fluviicola	0	0	4	4	0	229	0	0	0	0	0	0	0	0	4	1	19	9	0.00369094
Formosa	0	0	0	0	0	0		Formosa	0	0	0	0	0	0	0	0	0	0	0	0	0	0	0	0	0	0	0
Francisella	0	0	0	0	0	0		Francisella	0	0	0	0	4	0	0	0	0	0	0	0	0	0	0	0	0	0	5.46807e-05
Fretibacter	0	0	1	0	1	9.84252e-05		Fretibacter	0	0	0	0	0	0	0	0	0	0	0	0	0	0	0	0	0	0	0
Fusibacter	0	0	0	0	0	0		Fusibacter	39	1127	0	10	219	2	356	51	45	2	17	139	697	3	3	41	3	100	0.0390147
Fusobacterium	0	0	0	0	0	0		Fusobacterium	0	0	0	4	0	0	0	0	0	0	0	0	0	0	0	0	0	0	5.46807e-05
Gemmata	0	0	0	0	0	0		Gemmata	0	0	0	0	0	0	0	0	0	0	0	0	0	0	0	0	0	0	0
Glaciecola	0	0	0	0	0	0		Glaciecola	0	0	0	0	0	0	0	0	0	3	0	0	0	0	0	0	0	0	4.10105e-05
HIMB11	12	0	0	0	1	0.000639764		HIMB11	0	0	0	0	0	0	0	0	0	0	0	0	0	0	0	0	0	0	0
Halarcobacter	0	1	0	0	0	4.92126e-05		Halarcobacter	16	17	17	16	260	6	148	11	1987	67	266	745	553	42	414	27	281	244	0.0699502
Halioglobus	0	1	0	0	0	4.92126e-05		Halioglobus	0	0	0	0	1	0	0	0	0	0	0	0	0	0	0	0	0	4	6.83508e-05
Halocynthiibacter	0	0	0	0	0	0		Halocynthiibacter	0	0	9	1	15	0	0	0	0	9	0	0	0	0	0	0	0	0	0.000464786
Halodesulfovibrio	0	0	0	0	0	0		Halodesulfovibrio	0	34	0	0	0	0	0	0	0	0	0	0	0	0	0	0	0	0	0.000464786
Harryflintia	0	0	0	0	0	0		Harryflintia	0	0	0	0	0	0	0	0	0	0	0	0	0	0	0	2	0	0	2.73403e-05
Hespellia	0	0	0	0	0	0		Hespellia	0	0	0	0	0	0	0	0	0	0	0	0	0	0	0	0	0	0	0
Holdemania	0	0	0	0	0	0		Holdemania	0	0	0	0	0	0	0	0	0	0	0	0	0	0	0	0	0	0	0
Hungatella	0	0	0	0	0	0		Hungatella	0	0	0	0	0	0	0	0	0	0	0	0	0	0	0	0	0	0	0
Hwangdonia	0	0	0	0	0	0		Hwangdonia	0	0	0	0	0	0	0	0	0	0	0	0	0	0	0	0	0	2	2.73403e-05
IheB3_7	0	0	0	0	0	0		IheB3_7	0	0	0	0	1	0	0	0	0	0	0	0	0	0	0	0	0	0	1.36702e-05
Incertae_Sedis	0	0	0	0	0	0		Incertae_Sedis	0	0	0	0	0	0	0	0	0	0	0	0	0	0	0	24	0	0	0.000328084
Intestinibacter	0	0	0	0	0	0		Intestinibacter	0	0	0	0	0	0	0	0	0	0	0	0	0	0	0	0	0	0	0
Intestinimonas	0	0	0	0	0	0		Intestinimonas	0	0	0	0	0	0	0	0	0	0	0	0	0	0	0	0	0	0	0
Izimaplasma	0	0	0	0	0	0		Izimaplasma	0	0	0	0	18	0	0	0	0	0	0	0	0	0	0	0	0	0	0.000246063
Jannaschia	21	0	0	0	0	0.00103346		Jannaschia	0	0	1	0	0	0	0	0	0	0	0	0	0	0	0	0	0	0	1.36702e-05
Kangiella	7	7	5	2	8	0.00142717		Kangiella	0	0	0	0	0	0	0	0	0	0	0	0	0	0	0	0	0	0	0
Kordia	0	0	0	0	0	0		Kordia	0	0	1	0	0	0	0	0	0	0	1	0	0	0	0	0	0	0	2.73403e-05
Labrenzia	0	0	0	0	1	4.92126e-05		Labrenzia	0	0	2	0	2	0	0	0	0	1	0	0	2	2	0	0	0	0	0.000123031
Lachnoclostridium	0	0	0	0	0	0		Lachnoclostridium	0	0	0	0	0	0	0	0	0	0	0	0	0	0	0	162	0	0	0.00221457
Lachnospira	0	0	0	0	0	0		Lachnospira	0	0	0	0	0	0	0	0	0	0	0	0	0	0	0	0	1	0	1.36702e-05
Lachnospiraceae_AC2044_group	0	0	0	0	0	0		Lachnospiraceae_AC2044_group	0	0	0	0	0	0	0	0	0	0	0	0	0	0	0	0	0	0	0
Lachnospiraceae_NC2004_group	0	0	0	0	0	0		Lachnospiraceae_NC2004_group	0	0	0	0	0	0	0	0	0	0	0	0	0	0	0	0	0	0	0
Lachnospiraceae_NK4A136_group	0	0	0	0	0	0		Lachnospiraceae_NK4A136_group	0	0	0	0	0	0	0	0	0	0	0	0	0	0	0	58	0	0	0.00079287
Lachnospiraceae_UCG_001	0	0	0	0	0	0		Lachnospiraceae_UCG_001	0	0	0	0	0	0	0	0	0	0	0	0	0	0	0	0	0	0	0
Lachnospiraceae_UCG_006	0	0	0	0	0	0		Lachnospiraceae_UCG_006	0	0	0	0	0	0	0	0	0	0	0	0	0	0	0	38	0	0	0.000519466
Lachnospiraceae_UCG_007	0	0	0	0	0	0		Lachnospiraceae_UCG_007	0	0	0	0	0	0	0	0	0	0	0	0	0	0	0	0	0	0	0
Lacinutrix	0	0	0	0	0	0		Lacinutrix	0	0	2	1	1	0	0	0	0	0	0	0	0	0	0	0	0	0	5.46807e-05
Lactobacillus	0	0	0	0	0	0		Lactobacillus	0	0	0	0	0	0	0	0	0	0	0	0	4	0	0	204	1	0	0.00285706
Legionella	0	0	0	0	0	0		Legionella	0	0	0	0	0	0	0	0	0	0	0	0	0	2	2	2	0	1	9.56912e-05
Lentibacter	54	0	0	0	0	0.00265748		Lentibacter	0	0	1	0	0	0	0	0	0	0	0	0	0	0	0	0	0	0	1.36702e-05
Lentilitoribacter	1	0	0	0	0	4.92126e-05		Lentilitoribacter	0	0	1	1	1	0	0	0	0	0	0	0	0	0	0	0	0	0	4.10105e-05
Leucothrix	0	0	0	0	0	0		Leucothrix	0	0	0	0	0	0	1	0	1	0	0	0	23	0	0	1	0	8	0.000464786
Lewinella	0	2	1	2	3	0.000393701		Lewinella	0	0	0	0	1	0	0	0	0	0	0	0	0	3	0	1	0	0	6.83508e-05
Ligilactobacillus	0	0	0	0	0	0		Ligilactobacillus	0	0	0	0	0	0	0	1	0	0	0	0	0	0	0	10	1	0	0.000164042
Limimaricola	0	0	0	0	0	0		Limimaricola	0	0	0	0	0	0	0	0	0	0	0	0	0	0	0	0	0	0	0
Limosilactobacillus	0	0	0	0	0	0		Limosilactobacillus	0	2	0	0	0	0	0	0	0	0	0	0	0	0	0	7	0	0	0.000123031
Litoreibacter	1	0	0	0	0	4.92126e-05		Litoreibacter	0	0	18	2	2	0	0	0	0	0	0	0	0	11	1	1	1	2	0.000519466
Loktanella	13	0	0	0	0	0.000639764		Loktanella	0	0	0	0	1	0	0	0	0	1	0	0	0	0	0	0	0	0	2.73403e-05
Maribacter	0	0	0	0	0	0		Maribacter	0	0	0	0	2	0	0	0	0	0	0	0	0	0	0	0	0	1	4.10105e-05
Marinicella	1	5	0	2	0	0.000393701		Marinicella	0	0	3	0	14	0	0	0	0	0	0	0	1	27	8	2	20	32	0.00146271
Marinifilum	0	0	0	1	0	4.92126e-05		Marinifilum	5	99	51	276	515	28	372	17	166	1	10	23	75	106	154	74	174	1088	0.0442093
Marinobacterium	0	0	0	0	0	0		Marinobacterium	0	0	0	0	2	0	15	0	3	0	17	0	0	0	0	0	0	0	0.000505796
Marinomonas	0	0	0	0	0	0		Marinomonas	0	0	1	0	0	0	0	0	1	6	1	0	0	0	0	0	0	0	0.000123031
Marinovum	1	0	0	2	3	0.000295276		Marinovum	0	2	10	7	7	38	3	0	0	0	0	1	1	25	2	13	9	2	0.00164042
Maritalea	1	1	0	0	0	9.84252e-05		Maritalea	0	0	0	0	0	0	0	0	0	0	0	0	0	0	0	0	0	0	0
Maritimibacter	0	0	1	0	0	4.92126e-05		Maritimibacter	0	0	0	0	0	0	0	0	0	0	0	0	0	1	0	0	0	3	5.46807e-05
Maritimimonas	0	0	0	0	1	4.92126e-05		Maritimimonas	0	0	0	0	0	0	0	0	1	0	0	0	0	0	0	0	1	0	2.73403e-05
Marivita	0	0	0	0	0	0		Marivita	0	0	3	0	0	1	0	0	0	0	0	0	0	1	0	0	0	0	6.83508e-05
Marivivens	3	0	0	0	0	0.000147638		Marivivens	0	0	0	0	0	0	0	0	0	0	0	0	0	0	0	0	0	0	0
Mesoflavibacter	0	0	0	0	0	0		Mesoflavibacter	0	0	0	0	0	0	0	0	0	0	0	0	0	0	0	0	0	0	0
Methylophaga	0	0	0	0	0	0		Methylophaga	0	0	0	0	0	0	0	0	0	1	0	0	0	0	0	0	0	0	1.36702e-05
Methylotenera	7	19	18	4	31	0.0038878		Methylotenera	0	0	134	3	3	5	2	0	0	0	0	0	0	37	2	2	8	5	0.0027477
Microscilla	0	0	0	0	1	4.92126e-05		Microscilla	0	0	0	0	35	2	0	0	0	0	0	60	0	0	0	0	0	0	0.00132601
Monoglobus	0	0	0	0	0	0		Monoglobus	0	0	0	0	0	0	0	0	0	0	0	0	0	0	0	0	0	0	0
Muribaculum	0	0	0	0	0	0		Muribaculum	0	0	0	0	0	0	0	0	0	0	0	0	0	0	0	35	0	0	0.000478456
Mycoplasma	0	0	0	0	0	0		Mycoplasma	0	0	0	0	0	0	0	0	0	0	0	0	0	0	0	0	0	0	0
NK4A214_group	0	0	0	0	0	0		NK4A214_group	0	0	0	0	0	0	0	0	0	0	0	0	0	0	0	1	0	0	1.36702e-05
NS10_marine_group	0	0	0	0	0	0		NS10_marine_group	0	0	0	0	1	0	0	0	0	2	0	0	0	0	0	0	0	0	4.10105e-05
NS3a_marine_group	0	0	0	0	0	0		NS3a_marine_group	0	0	0	0	0	0	0	0	0	0	0	0	0	0	0	0	0	0	0
Nautella	4	0	0	1	3	0.000393701		Nautella	0	0	2	0	2	0	0	0	1	5	0	0	1	0	2	0	0	0	0.000177712
Negativibacillus	0	0	0	0	0	0		Negativibacillus	0	0	0	0	0	0	0	0	0	0	0	0	0	0	0	0	0	0	0
Neptuniibacter	0	0	0	0	0	0		Neptuniibacter	0	0	0	0	19	0	0	0	1	10	0	0	0	0	0	0	0	0	0.000410105
Neptunomonas	0	0	0	0	0	0		Neptunomonas	0	13	1	12	35	0	3	1	3	1	98	5	47	4	13	12	35	37	0.00437445
Nereida	106	0	0	0	0	0.00521654		Nereida	0	0	0	0	0	0	0	0	0	0	0	0	0	0	0	0	0	0	0
Nitrospira	0	0	0	0	0	0		Nitrospira	0	0	0	0	0	0	0	0	0	0	0	0	0	0	0	0	0	0	0
Nitzschia_alba__marine_diatom	0	0	0	0	0	0		Nitzschia_alba__marine_diatom	0	0	0	0	12	0	0	0	0	0	0	0	0	0	0	0	0	0	0.000164042
Nonlabens	0	0	0	0	0	0		Nonlabens	0	0	0	0	0	0	0	0	0	0	0	0	0	0	0	0	0	0	0
OM27_clade	0	0	0	0	0	0		OM27_clade	0	0	0	0	1	0	0	0	0	0	0	0	0	0	0	0	0	5	8.2021e-05
OM60_NOR5__clade	1	0	0	0	0	4.92126e-05		OM60_NOR5__clade	0	0	0	0	0	0	0	0	0	0	0	0	0	0	0	0	1	0	1.36702e-05
Oceaniserpentilla	0	0	0	0	0	0		Oceaniserpentilla	0	0	0	0	0	0	0	1	6	2	1	0	0	0	0	0	0	0	0.000136702
Oceanospirillum	0	0	0	0	0	0		Oceanospirillum	0	0	0	0	1	0	0	0	0	4	0	0	0	0	0	0	0	0	6.83508e-05
Octadecabacter	5	4	2	2	2	0.000738189		Octadecabacter	0	0	36	2	3	1	0	0	0	0	0	0	1	11	1	1	1	6	0.00086122
Odoribacter	0	0	0	0	0	0		Odoribacter	0	0	0	0	0	0	0	0	0	0	0	0	0	0	0	0	0	0	0
Oleibacter	0	0	0	0	0	0		Oleibacter	0	0	0	0	18	0	0	0	1	0	0	0	0	0	0	0	0	0	0.000259733
Oleiphilus	0	0	0	0	0	0		Oleiphilus	0	0	0	0	1	0	0	0	0	1	0	0	0	0	0	0	0	0	2.73403e-05
Oleispira	0	0	0	0	0	0		Oleispira	0	0	0	0	19	0	0	0	8	1	0	0	0	0	0	0	0	0	0.000382765
Olleya	0	0	0	0	0	0		Olleya	0	0	0	0	0	0	0	0	0	1	0	0	0	0	0	0	0	0	1.36702e-05
Ornithobacterium	0	1	0	1	1	0.000147638		Ornithobacterium	0	0	1	4	3	0	7	0	36	0	0	1	2	70	1	2	2	20	0.00203685
Oscillibacter	0	0	0	0	0	0		Oscillibacter	0	0	0	0	1	0	0	0	0	0	0	0	0	0	0	2	0	0	4.10105e-05
Oxalobacter	0	0	0	0	0	0		Oxalobacter	0	0	0	0	0	0	0	0	0	0	0	0	0	0	0	0	0	0	0
P3OB_42	0	0	0	0	0	0		P3OB_42	0	0	0	0	0	0	0	0	0	0	0	0	0	0	0	0	0	0	0
Pacificibacter	0	0	0	0	0	0		Pacificibacter	0	0	0	0	0	0	0	0	0	0	0	0	0	0	0	0	0	0	0
Paludicola	0	0	0	0	0	0		Paludicola	0	0	0	0	0	0	0	0	0	0	0	0	0	0	0	0	0	0	0
Papillibacter	0	0	0	0	0	0		Papillibacter	0	0	0	0	0	0	0	0	0	0	0	0	0	0	0	0	0	0	0
Parabacteroides	33	0	0	0	1	0.00167323		Parabacteroides	0	0	3	1	0	0	1	0	1	0	0	0	0	1	0	22	0	0	0.000396435
Paracoccus	0	0	0	1	1	9.84252e-05		Paracoccus	0	0	0	0	2	0	0	0	0	0	0	0	3	5	1	5	1	18	0.000478456
Paraglaciecola	0	0	0	0	0	0		Paraglaciecola	0	1	0	0	3	0	0	0	0	1	0	0	0	0	0	0	0	0	6.83508e-05
Parasutterella	0	0	0	0	0	0		Parasutterella	0	0	0	0	0	0	0	0	0	0	0	0	0	0	0	0	0	0	0
Paucibacter	0	1	0	0	0	4.92126e-05		Paucibacter	0	0	0	0	0	0	1	0	0	0	0	0	0	0	0	0	1	0	2.73403e-05
Pelagicola	0	0	0	0	0	0		Pelagicola	0	0	0	0	0	0	0	0	0	0	0	0	0	0	0	0	1	0	1.36702e-05
Pelagimonas	0	0	0	0	0	0		Pelagimonas	0	0	8	1	0	0	0	0	0	0	0	0	0	0	0	0	0	0	0.000123031
Peptococcus	0	0	0	0	0	0		Peptococcus	0	0	0	0	0	0	0	0	0	0	0	0	0	0	0	0	0	0	0
Peredibacter	0	0	0	0	1	4.92126e-05		Peredibacter	0	0	2	0	2	0	3	0	0	0	0	0	0	4	0	0	0	3	0.000191382
Persicirhabdus	1	0	0	0	0	4.92126e-05		Persicirhabdus	0	0	1	0	0	0	0	0	0	0	0	0	5	3	0	1	0	1	0.000150372
Phascolarctobacterium	0	0	0	0	0	0		Phascolarctobacterium	0	0	0	0	0	0	0	0	0	0	0	0	0	0	0	0	0	0	0
Phocoenobacter	1	0	0	0	0	4.92126e-05		Phocoenobacter	0	0	0	0	0	0	0	0	0	0	0	0	0	0	0	0	0	0	0
Planktotalea	1	1	0	0	1	0.000147638		Planktotalea	0	0	32	0	2	0	2	0	0	0	0	0	0	0	0	0	0	0	0.000492126
Polaribacter	22	1	0	0	0	0.00113189		Polaribacter	1	0	10	0	2	0	0	0	0	2	1	0	0	0	0	0	0	0	0.000218723
Pontibacterium	0	0	0	0	0	0		Pontibacterium	0	0	0	0	0	0	0	0	3	0	0	0	0	0	0	0	0	0	4.10105e-05
Portibacter	0	3	0	0	1	0.00019685		Portibacter	0	0	0	0	0	0	0	0	0	0	0	0	0	0	0	0	0	1	1.36702e-05
Porticoccus	0	0	0	0	0	0		Porticoccus	0	0	0	0	0	0	0	0	0	0	0	0	0	0	0	0	0	1	1.36702e-05
Poseidonibacter	0	0	0	0	0	0		Poseidonibacter	6	4	0	1	138	0	160	0	120	16	125	22	8	0	0	4	2	17	0.00851651
Primorskyibacter	3	2	0	0	0	0.000246063		Primorskyibacter	0	0	1	0	0	0	1	0	0	0	0	2	0	6	6	2	15	4	0.000505796
Providencia	73	9	52	0	0	0.00659449		Providencia	0	0	0	0	0	0	0	0	0	0	0	0	0	0	0	0	0	0	0
Pseudaestuariivita	0	0	0	0	0	0		Pseudaestuariivita	0	0	0	0	0	0	0	0	0	0	0	0	0	0	0	0	0	0	0
Pseudoalteromonas	0	0	0	0	0	0		Pseudoalteromonas	0	1	1	2	4	1	1	1	5	44	2	0	0	0	0	0	0	0	0.00084755
Pseudomonas	0	0	0	0	0	0		Pseudomonas	0	0	0	0	0	0	0	0	0	0	0	0	0	0	0	0	0	0	0
Pseudophaeobacter	3	0	0	0	1	0.00019685		Pseudophaeobacter	0	0	2	1	6	0	2	0	5	16	1	0	9	1	0	1	11	0	0.000751859
Pseudoruegeria	0	0	0	0	0	0		Pseudoruegeria	0	0	0	0	0	0	0	0	0	0	0	0	0	1	0	0	0	1	2.73403e-05
Pseudoteredinibacter	0	0	0	0	0	0		Pseudoteredinibacter	0	0	0	0	2	0	0	0	1	1	1	1	0	0	0	0	0	0	8.2021e-05
Psychrobacter	0	2	0	0	1	0.000147638		Psychrobacter	1947	836	150	1175	589	376	362	978	917	682	240	1541	952	388	1112	65	522	740	0.185531
Psychrobium	0	0	0	0	0	0		Psychrobium	0	0	0	0	0	0	0	0	0	1	0	0	0	0	0	0	0	0	1.36702e-05
Psychroserpens	0	0	0	0	0	0		Psychroserpens	0	0	0	1	1	0	0	0	0	0	0	0	0	0	0	0	0	0	2.73403e-05
Psychrosphaera	0	0	0	0	0	0		Psychrosphaera	0	0	0	0	1	0	0	0	2	7	0	0	0	0	0	0	1	0	0.000150372
Puia	0	0	0	0	0	0		Puia	0	0	0	0	0	0	0	0	0	0	0	0	0	0	0	0	0	0	0
Pygmaiobacter	0	0	0	0	0	0		Pygmaiobacter	0	0	0	0	0	0	0	0	0	0	0	0	0	0	0	0	0	0	0
RB41	0	0	0	0	0	0		RB41	0	0	0	0	0	0	0	0	0	0	0	0	0	0	0	0	0	0	0
Ralstonia	0	0	0	0	0	0		Ralstonia	0	0	0	0	0	0	0	0	0	0	0	0	0	0	0	0	0	0	0
Reichenbachiella	0	1	0	0	0	4.92126e-05		Reichenbachiella	0	0	0	0	0	0	0	0	0	0	0	0	0	0	0	0	0	0	0
Reinekea	0	0	0	0	0	0		Reinekea	0	0	0	0	3	0	0	0	0	16	0	0	0	0	0	0	0	0	0.000259733
Reyranella	0	0	0	0	0	0		Reyranella	0	0	0	0	0	0	0	0	0	0	0	0	0	0	0	0	0	0	0
Rikenella	0	0	0	0	0	0		Rikenella	0	0	0	0	0	0	0	0	0	0	0	0	0	0	0	0	0	0	0
Romboutsia	1	0	0	0	0	4.92126e-05		Romboutsia	0	0	0	0	0	0	0	0	0	0	0	0	0	0	0	0	0	0	0
Roseburia	1	0	0	0	0	4.92126e-05		Roseburia	0	0	0	0	0	0	0	0	0	0	0	0	0	0	0	0	0	0	0
Roseibacillus	1	7	1	7	4	0.000984252		Roseibacillus	0	0	0	0	1	0	0	0	0	0	0	0	0	0	0	0	0	0	1.36702e-05
Roseibacterium	0	0	0	0	0	0		Roseibacterium	0	0	0	0	0	0	0	0	0	0	0	0	0	0	0	0	0	0	0
Ruegeria	0	0	0	0	0	0		Ruegeria	0	0	1	1	1	0	0	0	0	1	0	0	1	0	0	1	0	0	8.2021e-05
Ruminiclostridium	0	0	0	0	0	0		Ruminiclostridium	0	0	0	0	0	0	0	0	0	0	0	0	0	0	0	0	0	0	0
Ruminococcus	1	0	0	0	0	4.92126e-05		Ruminococcus	0	0	0	0	0	0	0	0	0	0	0	0	0	0	0	0	0	0	0
S5_A14a	1	0	0	0	0	4.92126e-05		S5_A14a	0	0	0	0	0	0	0	0	0	0	0	0	0	0	0	0	0	0	0
Sagittula	0	1	0	0	2	0.000147638		Sagittula	0	0	37	8	1	6	0	0	0	0	0	1	0	0	1	0	0	0	0.000738189
Salmonella	2	0	1	0	0	0.000147638		Salmonella	0	0	2	0	0	1	0	1	0	0	0	0	0	0	0	0	0	0	5.46807e-05
Sanguibacteroides	0	0	0	0	0	0		Sanguibacteroides	0	0	0	0	0	0	0	0	0	0	0	0	0	0	0	0	0	0	0
Saprospira	0	0	0	0	0	0		Saprospira	0	0	0	0	0	0	0	0	2	6	1	0	0	0	0	0	0	0	0.000123031
Sarcina	0	0	0	0	0	0		Sarcina	0	0	0	0	0	0	0	0	0	0	0	0	0	0	0	0	0	0	0
Schleiferia	0	0	0	0	0	0		Schleiferia	0	0	0	0	0	0	0	0	0	0	0	0	0	0	0	0	0	3	4.10105e-05
Sedimentibacter	0	0	0	0	0	0		Sedimentibacter	0	0	0	0	0	0	0	0	0	0	0	0	0	0	0	0	0	0	0
Serratia	0	0	0	0	0	0		Serratia	0	0	0	0	0	0	0	1	0	0	0	0	0	0	0	0	0	0	1.36702e-05
Shewanella	0	0	0	0	0	0		Shewanella	0	0	0	0	0	0	0	0	0	0	0	0	0	0	0	0	0	0	0
Shimia	2	0	0	0	0	9.84252e-05		Shimia	0	0	1	0	1	0	0	0	2	5	0	0	0	0	0	0	0	0	0.000123031
Silicimonas	4	7	4	3	0	0.000885827		Silicimonas	0	0	0	0	0	0	0	0	0	0	0	0	1	0	0	0	0	0	1.36702e-05
Sneathiella	0	0	0	0	0	0		Sneathiella	0	0	0	0	5	0	1	0	0	1	0	0	0	0	0	0	0	0	9.56912e-05
Sphaerochaeta	0	0	0	0	0	0		Sphaerochaeta	0	0	0	0	0	0	0	0	0	0	0	0	0	0	0	0	0	0	0
Sphingomicrobium	0	0	0	0	0	0		Sphingomicrobium	0	0	1	0	4	0	0	0	0	0	0	0	0	0	0	0	0	0	6.83508e-05
Staphylococcus	0	0	0	0	0	0		Staphylococcus	0	0	0	0	0	0	0	2	0	0	0	0	0	0	0	0	0	0	2.73403e-05
Subdoligranulum	1	0	0	0	0	4.92126e-05		Subdoligranulum	0	0	0	0	0	0	0	0	0	0	0	0	0	0	0	0	0	0	0
Sulfitobacter	3	0	0	0	2	0.000246063		Sulfitobacter	0	0	36	0	9	2	3	0	0	3	0	0	0	4	1	1	2	2	0.00086122
Sulfurospirillum	0	0	0	0	0	0		Sulfurospirillum	0	12	0	1	13	0	148	6	1	0	4	1	31	0	0	7	1	37	0.00358158
Suttonella	0	0	0	0	0	0		Suttonella	0	16	0	0	3	0	36	0	0	0	0	0	179	2	0	5	2	22	0.00362259
Syntrophomonas	0	0	0	0	0	0		Syntrophomonas	0	0	0	0	0	0	0	0	0	0	0	0	0	0	0	0	0	0	0
Taeseokella	1	15	3	9	6	0.00167323		Taeseokella	0	0	0	0	0	0	0	0	0	0	0	0	0	0	0	0	0	0	0
Taibaiella	0	0	0	0	1	4.92126e-05		Taibaiella	0	0	0	0	0	0	0	0	0	0	0	0	0	0	0	0	0	1	1.36702e-05
Tateyamaria	1	2	1	1	2	0.000344488		Tateyamaria	0	0	44	0	0	0	0	0	0	0	0	0	0	0	0	0	1	0	0.000615157
Tenacibaculum	13	23	10	8	28	0.00403543		Tenacibaculum	12	349	651	729	41	1421	24	1315	77	2376	84	104	30	1441	969	92	764	104	0.144671
Tepidisphaera	0	0	0	0	0	0		Tepidisphaera	0	0	0	0	0	0	0	0	0	0	0	0	0	0	0	0	0	0	0
Terrisporobacter	0	0	0	0	1	4.92126e-05		Terrisporobacter	0	0	0	0	0	0	0	0	0	0	0	0	0	0	0	0	0	0	0
Thalassobius	1	0	1	0	0	9.84252e-05		Thalassobius	0	0	4	0	0	0	0	0	1	1	0	0	0	0	0	0	0	0	8.2021e-05
Thalassotalea	0	0	0	0	0	0		Thalassotalea	0	0	1	0	11	0	0	0	7	76	3	0	0	0	0	0	0	0	0.00133968
Thiothrix	0	0	0	0	0	0		Thiothrix	0	0	0	0	0	0	0	0	0	0	0	0	0	0	0	0	0	0	0
Tropicibacter	14	0	0	0	0	0.000688976		Tropicibacter	0	0	4	0	0	0	3	0	1	4	1	0	0	0	0	0	0	0	0.000177712
Truepera	0	0	0	0	0	0		Truepera	0	0	5	1	2	0	0	0	0	0	0	0	0	0	1	0	0	0	0.000123031
Turneriella	0	0	0	0	0	0		Turneriella	0	0	0	0	0	0	0	0	0	0	0	0	0	0	0	0	0	0	0
Tuzzerella	0	0	0	0	0	0		Tuzzerella	0	0	0	0	0	0	0	0	0	0	0	0	0	0	0	0	0	0	0
Tyzzerella	0	0	0	0	0	0		Tyzzerella	0	0	0	0	0	0	0	0	0	0	0	0	0	0	0	0	0	0	0
UBA1819	0	0	0	0	0	0		UBA1819	0	0	0	0	0	0	0	0	0	0	0	0	0	0	0	0	0	0	0
UCG_002	0	0	0	0	0	0		UCG_002	0	0	0	0	0	0	0	0	0	0	0	0	0	0	0	0	0	0	0
UCG_005	0	0	0	0	0	0		UCG_005	0	0	0	0	0	0	0	0	0	0	0	0	0	0	0	0	0	0	0
UCG_008	0	0	0	0	0	0		UCG_008	0	0	0	0	0	0	0	0	0	0	0	0	0	0	0	0	0	0	0
UCG_009	0	0	0	0	0	0		UCG_009	0	0	0	0	0	0	0	0	0	0	0	0	0	0	0	0	0	0	0
Ulvibacter	0	0	0	0	0	0		Ulvibacter	0	0	1	0	1	0	0	0	0	0	0	0	0	0	0	0	0	3	6.83508e-05
Veillonella	0	0	0	0	0	0		Veillonella	0	0	0	0	0	0	0	0	1	0	0	0	0	0	0	0	0	0	1.36702e-05
Vibrio	0	0	0	0	1	4.92126e-05		Vibrio	0	25	6	1	17	1	6	226	16	46	9	2	6	0	0	0	6	0	0.00501695
Vicingus	0	0	0	0	2	9.84252e-05		Vicingus	0	0	0	0	1	0	0	0	0	1	0	0	0	0	0	0	0	0	2.73403e-05
Victivallis	0	0	0	0	0	0		Victivallis	0	0	0	0	0	0	0	0	0	0	0	0	0	0	0	0	0	0	0
Winogradskyella	1	5	1	0	1	0.000393701		Winogradskyella	0	0	1	5	3	0	0	0	0	1	0	0	0	9	0	0	1	4	0.000328084
Yoonia_Loktanella	13	5	0	0	1	0.000935039		Yoonia_Loktanella	0	4	112	7	67	12	2	1	4	61	5	0	2	0	0	0	0	1	0.00380031
[Anaerorhabdus]_furcosa_group	0	0	0	0	0	0		[Anaerorhabdus]_furcosa_group	0	0	0	0	0	0	0	0	0	0	0	0	0	0	0	0	0	0	0
[Eubacterium]_brachy_group	0	0	0	0	0	0		[Eubacterium]_brachy_group	0	0	0	0	0	0	0	0	0	0	0	0	0	0	0	0	0	0	0
[Eubacterium]_fissicatena_group	0	0	0	0	0	0		[Eubacterium]_fissicatena_group	0	0	0	0	0	0	0	0	0	0	0	0	0	0	0	0	0	0	0
[Eubacterium]_nodatum_group	0	0	0	0	0	0		[Eubacterium]_nodatum_group	0	0	0	0	0	0	0	0	0	0	0	0	0	0	0	4	0	0	5.46807e-05
[Eubacterium]_siraeum_group	0	0	0	0	0	0		[Eubacterium]_siraeum_group	0	0	0	0	0	0	0	0	0	0	0	0	0	0	0	0	0	0	0
[Eubacterium]_ventriosum_group	0	0	0	0	0	0		[Eubacterium]_ventriosum_group	0	0	0	0	0	0	0	0	0	0	0	0	0	0	0	0	0	0	0
[Eubacterium]_xylanophilum_group	0	0	0	0	0	0		[Eubacterium]_xylanophilum_group	0	0	0	0	0	0	0	0	0	0	0	0	0	0	0	26	0	0	0.000355424
[Ruminococcus]_torques_group	0	0	0	0	0	0		[Ruminococcus]_torques_group	0	0	0	0	0	0	0	0	0	0	0	0	0	0	0	0	0	0	0
bacterium_episymbiont_of_Kiwa_sp.	1	0	0	0	0	4.92126e-05		bacterium_episymbiont_of_Kiwa_sp.	0	0	0	0	0	0	0	0	0	0	0	0	0	0	0	0	0	3	4.10105e-05
dgA_11_gut_group	0	0	0	0	0	0		dgA_11_gut_group	0	0	0	0	0	0	0	0	0	0	0	0	0	0	0	0	0	0	0
unclassified_0319_6G20	0	0	0	0	0	0		unclassified_0319_6G20	0	0	0	0	19	0	0	0	0	0	0	0	0	0	0	0	0	0	0.000259733
unclassified_Absconditabacteriales__SR1	0	7	1	0	1	0.000442913		unclassified_Absconditabacteriales__SR1	0	0	0	0	4	15	0	0	0	0	0	0	29	0	0	0	0	1	0.000669838
unclassified_Acidobacteriales	0	0	0	0	0	0		unclassified_Acidobacteriales	0	0	0	0	0	0	0	0	0	0	0	0	0	0	0	0	0	0	0
unclassified_Actinobacteria	1	0	0	0	1	9.84252e-05		unclassified_Actinobacteria	0	0	0	0	0	0	0	0	0	0	0	0	0	0	0	0	0	0	0
unclassified_Alteromonadaceae	0	0	0	0	0	0		unclassified_Alteromonadaceae	0	0	0	0	0	0	0	0	0	0	0	0	0	0	0	0	0	0	0
unclassified_Anaerovoracaceae	0	0	0	0	0	0		unclassified_Anaerovoracaceae	0	0	0	0	0	0	0	0	0	0	0	0	0	0	0	0	0	0	0
unclassified_Arcobacteraceae	0	0	0	1	0	4.92126e-05		unclassified_Arcobacteraceae	7	30	13	41	375	20	941	17	72	71	585	55	77	32	93	6	122	32	0.0353921
unclassified_Ardenticatenales	0	0	0	0	0	0		unclassified_Ardenticatenales	0	0	0	0	2	0	0	0	0	0	0	0	0	0	0	0	0	0	2.73403e-05
unclassified_Bacteria	1	3	0	1	3	0.000393701		unclassified_Bacteria	0	0	3	2	28	0	6	0	0	0	0	0	0	0	4	0	0	0	0.000587817
unclassified_Bacteroidales	11	2	0	0	0	0.000639764		unclassified_Bacteroidales	534	456	0	1	61	0	271	1	88	2	1101	1052	26	0	0	0	0	25	0.0494587
unclassified_Bacteroidetes_BD2_2	0	0	0	0	0	0		unclassified_Bacteroidetes_BD2_2	0	0	0	0	0	0	0	0	0	0	0	0	0	0	0	0	0	0	0
unclassified_Bacteroidetes_VC2.1_Bac22	0	0	0	0	0	0		unclassified_Bacteroidetes_VC2.1_Bac22	0	0	0	0	2	0	0	0	0	0	0	0	0	0	0	0	0	0	2.73403e-05
unclassified_Bacteroidia	0	0	0	0	0	0		unclassified_Bacteroidia	0	6	3	0	0	0	3	0	0	1	0	2	127	6	0	15	0	577	0.0101159
unclassified_Barnesiellaceae	0	0	0	0	0	0		unclassified_Barnesiellaceae	0	0	0	0	0	0	0	0	0	0	0	0	0	0	0	0	0	0	0
unclassified_Butyricicoccaceae	0	0	0	0	0	0		unclassified_Butyricicoccaceae	0	0	0	0	0	0	0	0	0	0	0	0	0	0	0	0	0	0	0
unclassified_Campylobacterales	0	0	0	0	0	0		unclassified_Campylobacterales	0	0	0	0	2	0	0	0	0	0	0	0	0	0	0	0	0	0	2.73403e-05
unclassified_Candidatus_Magasanikbacteria	0	0	0	0	0	0		unclassified_Candidatus_Magasanikbacteria	0	0	0	0	0	0	0	0	0	0	0	0	0	0	0	0	0	0	0
unclassified_Candidatus_Peregrinibacteria	0	0	0	0	0	0		unclassified_Candidatus_Peregrinibacteria	0	0	0	0	0	0	0	0	0	0	0	0	0	0	0	0	0	0	0
unclassified_Candidatus_Uhrbacteria_bacterium_GW2011_GWC2_40_450	0	0	0	0	0	0		unclassified_Candidatus_Uhrbacteria_bacterium_GW2011_GWC2_40_450	0	0	0	0	0	0	0	0	0	0	0	0	0	0	0	0	0	0	0
unclassified_Cardiobacteriaceae	0	1	1	3	1	0.000295276		unclassified_Cardiobacteriaceae	9	814	883	1460	102	509	93	1369	6	183	7	234	254	760	784	40	978	165	0.118247
unclassified_Cellvibrionaceae	0	0	0	0	0	0		unclassified_Cellvibrionaceae	0	0	0	0	0	0	0	0	0	0	0	0	0	0	0	0	0	0	0
unclassified_Chitinophagales	0	3	0	0	5	0.000393701		unclassified_Chitinophagales	0	0	1	0	0	0	0	0	0	0	0	0	0	0	0	0	0	0	1.36702e-05
unclassified_Christensenellaceae	0	0	0	0	0	0		unclassified_Christensenellaceae	0	0	0	0	0	0	0	0	0	0	0	0	0	0	0	0	0	0	0
unclassified_Clostridia	0	0	0	0	0	0		unclassified_Clostridia	0	0	0	0	0	0	0	0	0	0	0	0	0	0	0	0	0	0	0
unclassified_Clostridia_UCG_014	1	0	0	0	0	4.92126e-05		unclassified_Clostridia_UCG_014	0	0	0	0	0	0	0	0	0	0	0	0	0	0	0	87	0	0	0.0011893
unclassified_Clostridia_vadinBB60_group	0	0	0	0	0	0		unclassified_Clostridia_vadinBB60_group	0	0	0	0	0	0	0	0	0	0	0	0	0	0	0	16	0	0	0.000218723
unclassified_Comamonadaceae	0	0	0	0	0	0		unclassified_Comamonadaceae	13	0	0	0	36	0	0	0	0	0	0	0	0	0	0	0	0	0	0.000669838
unclassified_Crocinitomicaceae	0	0	0	0	0	0		unclassified_Crocinitomicaceae	0	0	0	0	0	0	0	0	0	0	0	0	0	0	0	0	0	0	0
unclassified_Cryomorphaceae	0	0	0	0	0	0		unclassified_Cryomorphaceae	0	0	0	0	2	0	0	0	1	15	1	0	0	0	0	0	0	1	0.000273403
unclassified_Cyclobacteriaceae	1	1	0	0	1	0.000147638		unclassified_Cyclobacteriaceae	0	0	0	0	0	1	0	0	0	0	0	0	0	0	0	0	0	0	1.36702e-05
unclassified_DEV007	0	0	0	0	0	0		unclassified_DEV007	0	0	0	0	0	0	0	0	0	0	0	0	0	0	0	0	0	0	0
unclassified_DTU014	0	0	0	0	0	0		unclassified_DTU014	0	0	0	0	0	0	0	0	0	0	0	0	0	0	0	0	0	0	0
unclassified_Defluviicoccales	0	0	0	0	0	0		unclassified_Defluviicoccales	0	0	0	0	5	0	0	0	0	0	0	0	0	0	0	0	0	0	6.83508e-05
unclassified_Deltaproteobacteria_bacterium_SMP_3	0	0	1	0	0	4.92126e-05		unclassified_Deltaproteobacteria_bacterium_SMP_3	0	0	0	0	0	0	0	0	0	0	0	0	0	0	0	0	0	0	0
unclassified_Desulfobacteraceae	0	0	0	0	0	0		unclassified_Desulfobacteraceae	0	0	0	0	29	0	19	0	0	0	0	0	0	0	0	0	0	0	0.000656168
unclassified_Desulfobacterales	0	1	0	0	0	4.92126e-05		unclassified_Desulfobacterales	248	15	0	0	80	0	342	0	0	0	0	0	0	0	0	0	0	0	0.00936406
unclassified_Desulfovibrionaceae	0	0	0	0	0	0		unclassified_Desulfovibrionaceae	0	0	0	0	16	0	2	0	0	0	0	0	0	0	0	0	0	0	0.000246063
unclassified_Eggerthellaceae	0	0	0	0	0	0		unclassified_Eggerthellaceae	0	0	0	0	0	0	0	0	0	0	0	0	0	0	0	0	0	0	0
unclassified_Enterobacterales	0	0	0	0	0	0		unclassified_Enterobacterales	0	1	0	0	0	0	6	1	8	0	31	0	1	0	0	0	1	5	0.000738189
unclassified_Erysipelotrichaceae	0	0	0	0	0	0		unclassified_Erysipelotrichaceae	0	0	0	0	0	0	0	0	0	0	0	0	0	0	0	11	0	0	0.000150372
unclassified_Eubacteriaceae	0	0	0	0	0	0		unclassified_Eubacteriaceae	0	0	0	0	0	0	0	0	0	0	0	0	0	0	0	0	0	0	0
unclassified_Flavobacteriaceae	1	41	7	4	22	0.00369094		unclassified_Flavobacteriaceae	7	5	81	35	13	222	7	21	0	103	0	2	9	365	150	29	68	121	0.0169237
unclassified_Flavobacteriales	0	0	0	0	0	0		unclassified_Flavobacteriales	0	0	0	0	1	0	0	0	0	0	0	0	0	0	0	0	0	0	1.36702e-05
unclassified_Gammaproteobacteria	0	5	0	2	2	0.000442913		unclassified_Gammaproteobacteria	0	23	7	58	33	40	10	7	0	8	0	2	2	23	3	7	8	4	0.00321249
unclassified_Gemmatimonadaceae	0	0	0	0	0	0		unclassified_Gemmatimonadaceae	0	0	0	0	0	0	0	0	0	0	0	0	0	0	0	0	0	0	0
unclassified_Gracilibacteria	0	0	0	0	0	0		unclassified_Gracilibacteria	0	0	0	0	2	0	0	0	0	0	0	0	0	0	0	0	0	0	2.73403e-05
unclassified_Guggenheimella	0	0	0	0	0	0		unclassified_Guggenheimella	0	0	0	0	0	0	0	0	0	0	0	0	0	0	0	0	0	0	0
unclassified_Helicobacteraceae	0	0	0	0	0	0		unclassified_Helicobacteraceae	0	0	0	0	48	0	0	0	0	0	0	0	0	0	0	0	0	0	0.000656168
unclassified_Hydrogenoanaerobacterium	0	0	0	0	0	0		unclassified_Hydrogenoanaerobacterium	0	0	0	0	0	0	0	0	0	0	0	0	0	0	0	0	0	0	0
unclassified_Ilumatobacteraceae	0	0	0	0	0	0		unclassified_Ilumatobacteraceae	0	0	2	0	0	0	0	0	0	0	0	0	0	0	0	0	0	0	2.73403e-05
unclassified_JGI_0000069_P22	1	1	0	2	1	0.000246063		unclassified_JGI_0000069_P22	2	1	2	7	3	1	1	3	40	5	0	14	3	5	1	0	1	0	0.00121664
unclassified_Kapabacteriales	0	0	0	0	0	0		unclassified_Kapabacteriales	0	0	0	0	0	0	0	0	0	0	0	0	0	0	0	0	0	0	0
unclassified_Lachnospiraceae	4	0	0	0	0	0.00019685		unclassified_Lachnospiraceae	0	0	0	0	0	0	0	0	0	0	0	0	0	0	0	433	0	0	0.00591918
unclassified_Leptospiraceae	0	1	0	2	0	0.000147638		unclassified_Leptospiraceae	0	0	1	0	0	0	0	0	0	0	0	0	0	0	0	0	0	0	1.36702e-05
unclassified_Marinifilaceae	0	0	0	0	0	0		unclassified_Marinifilaceae	0	0	0	0	51	0	2	0	0	0	0	0	0	0	0	0	0	0	0.000724519
unclassified_Methylophagaceae	0	0	0	0	0	0		unclassified_Methylophagaceae	0	0	4	0	7	0	1	0	4	1	1	0	0	0	2	1	1	0	0.000300744
unclassified_Micavibrionaceae	0	0	0	0	0	0		unclassified_Micavibrionaceae	0	0	3	0	0	0	0	0	0	0	0	0	0	0	0	0	0	0	4.10105e-05
unclassified_Micrococcales	6	23	2	11	26	0.00334646		unclassified_Micrococcales	6	0	26	2	0	4	0	0	0	0	0	0	0	1	0	0	0	3	0.000574147
unclassified_Microtrichaceae	0	0	0	0	0	0		unclassified_Microtrichaceae	0	0	0	0	2	0	0	0	0	0	0	0	0	0	0	0	0	0	2.73403e-05
unclassified_Mitochondria	15	22	17	52	16	0.00600394		unclassified_Mitochondria	0	0	5	10	15	54	0	0	0	3	0	10	0	10	2	0	0	0	0.00149005
unclassified_Moraxellaceae	1	7	14	7	5	0.00167323		unclassified_Moraxellaceae	8	4	74	15	29	21	3	2	24	14	23	0	15	4	5	1	16	18	0.00377297
unclassified_Muribaculaceae	4	4	0	0	1	0.000442913		unclassified_Muribaculaceae	0	0	0	0	1	0	0	0	0	0	0	0	0	1	0	1117	3	0	0.0153379
unclassified_NS9_marine_group	0	0	0	1	0	4.92126e-05		unclassified_NS9_marine_group	0	0	0	0	0	0	0	0	0	0	0	0	1	0	0	0	0	2	4.10105e-05
unclassified_Nannocystaceae	0	0	0	0	0	0		unclassified_Nannocystaceae	0	0	0	0	0	0	1	0	0	0	0	0	0	0	0	2	0	0	4.10105e-05
unclassified_Neisseriaceae	0	0	0	0	0	0		unclassified_Neisseriaceae	0	0	0	0	1	0	0	0	0	0	0	0	0	0	0	0	0	0	1.36702e-05
unclassified_Oligoflexaceae	6	39	8	3	24	0.00393701		unclassified_Oligoflexaceae	0	0	2	0	0	0	1	0	0	0	0	0	0	0	0	0	0	1	5.46807e-05
unclassified_Oscillospiraceae	0	0	0	0	0	0		unclassified_Oscillospiraceae	0	0	0	0	0	0	0	0	0	0	0	0	0	0	0	6	0	0	8.2021e-05
unclassified_Oscillospirales	0	0	0	0	0	0		unclassified_Oscillospirales	0	0	0	0	0	0	0	0	0	0	0	0	0	0	0	0	0	0	0
unclassified_Paludibacteraceae	0	0	0	0	0	0		unclassified_Paludibacteraceae	0	0	0	0	0	0	0	0	0	0	0	0	1	0	0	0	0	0	1.36702e-05
unclassified_Paracaedibacteraceae	0	0	0	0	0	0		unclassified_Paracaedibacteraceae	0	0	0	0	1	0	4	0	0	0	0	1	0	0	0	0	1	0	9.56912e-05
unclassified_Pasteurellaceae	0	0	0	0	0	0		unclassified_Pasteurellaceae	0	0	0	0	0	0	0	0	0	0	0	0	0	0	0	0	0	1	1.36702e-05
unclassified_Peptococcaceae	0	0	0	0	0	0		unclassified_Peptococcaceae	0	0	0	0	0	0	0	0	0	0	0	0	0	0	0	3	0	1	5.46807e-05
unclassified_Prevotellaceae	0	0	0	0	0	0		unclassified_Prevotellaceae	0	0	0	0	0	0	0	0	0	0	0	0	0	0	0	0	0	0	0
unclassified_Propionibacteriaceae	0	0	0	0	0	0		unclassified_Propionibacteriaceae	0	0	0	0	0	0	0	0	0	0	0	0	0	0	0	0	0	0	0
unclassified_Puniceicoccaceae	0	0	0	0	0	0		unclassified_Puniceicoccaceae	0	0	0	0	0	0	0	0	0	0	0	0	0	0	0	0	0	0	0
unclassified_RF39	0	0	0	0	0	0		unclassified_RF39	0	0	0	0	0	0	0	0	0	0	0	0	0	0	0	129	0	0	0.00176345
unclassified_Rhodanobacteraceae	0	2	0	0	0	9.84252e-05		unclassified_Rhodanobacteraceae	0	0	0	0	0	1	0	0	0	0	0	0	0	0	0	1	0	0	2.73403e-05
unclassified_Rhodobacteraceae	10	15	5	7	12	0.00241142		unclassified_Rhodobacteraceae	3	4	79	12	7	23	16	0	0	0	0	4	3	152	4	24	13	23	0.00501695
unclassified_Rhodospirillales	0	0	0	0	0	0		unclassified_Rhodospirillales	0	0	0	0	0	0	0	0	0	0	0	0	0	0	0	0	0	0	0
unclassified_Rs_M59_termite_group	0	0	0	0	0	0		unclassified_Rs_M59_termite_group	0	0	0	1	301	0	1	1	0	0	1	0	9	0	0	0	0	0	0.00429243
unclassified_Ruminococcaceae	0	0	0	0	0	0		unclassified_Ruminococcaceae	0	0	0	0	0	0	0	0	0	0	0	0	0	0	0	17	0	0	0.000232393
unclassified_SC_I_84	0	0	0	0	0	0		unclassified_SC_I_84	0	0	0	0	0	0	0	0	0	0	0	0	0	0	0	0	0	0	0
unclassified_Saccharimonadaceae	0	0	0	0	2	9.84252e-05		unclassified_Saccharimonadaceae	2	0	0	0	0	0	0	0	0	0	0	0	0	0	0	0	0	0	2.73403e-05
unclassified_Saccharospirillaceae	0	0	0	0	1	4.92126e-05		unclassified_Saccharospirillaceae	0	0	15	0	6	0	1	0	1	1	1	0	0	0	0	0	0	1	0.000355424
unclassified_Sandaracinaceae	0	0	0	0	0	0		unclassified_Sandaracinaceae	0	0	1	0	0	5	0	0	0	0	0	0	0	34	0	1	2	8	0.000697178
unclassified_Saprospiraceae	5	27	15	18	40	0.00516732		unclassified_Saprospiraceae	1	0	13	0	13	14	0	0	0	1	0	0	5	37	0	2	2	51	0.00190015
unclassified_Sedimenticolaceae	0	4	1	3	4	0.000590551		unclassified_Sedimenticolaceae	0	0	9	0	0	0	0	0	0	0	0	0	0	1	0	0	0	1	0.000150372
unclassified_Spirochaetaceae	0	0	0	0	0	0		unclassified_Spirochaetaceae	49	0	0	0	0	0	0	0	0	0	0	0	0	0	0	0	0	0	0.000669838
unclassified_Spongiibacteraceae	0	0	0	0	0	0		unclassified_Spongiibacteraceae	0	0	0	0	2	0	0	0	0	0	0	0	0	0	0	0	0	0	2.73403e-05
unclassified_Tannerellaceae	0	0	0	0	0	0		unclassified_Tannerellaceae	0	0	0	0	0	0	0	0	0	0	0	0	0	0	0	0	0	0	0
unclassified_UCG_010	0	0	0	0	0	0		unclassified_UCG_010	0	0	0	0	0	0	0	0	0	0	0	0	0	0	0	2	0	0	2.73403e-05
unclassified_Unknown_Family	0	0	0	0	0	0		unclassified_Unknown_Family	0	0	0	0	0	0	0	0	0	0	0	0	0	0	0	2	0	0	2.73403e-05
unclassified_Veillonellales_Selenomonadales	0	0	0	0	0	0		unclassified_Veillonellales_Selenomonadales	0	0	0	0	0	0	0	0	0	0	0	0	0	0	0	0	0	0	0
unclassified_Victivallaceae	0	0	0	0	0	0		unclassified_Victivallaceae	0	0	0	0	0	0	0	0	0	0	0	0	0	0	0	0	0	0	0
unclassified_Weeksellaceae	3	6	4	0	12	0.00123031		unclassified_Weeksellaceae	12	2	9	16	11	44	2	6	284	15	293	1	174	71	62	5	233	103	0.018359
unclassified_Xanthobacteraceae	0	0	0	0	0	0		unclassified_Xanthobacteraceae	0	0	0	0	0	0	0	0	0	0	0	0	0	0	0	0	0	0	0
unclassified_[Eubacterium]_coprostanoligenes_group	0	0	0	0	0	0		unclassified_[Eubacterium]_coprostanoligenes_group	0	0	0	0	0	0	0	0	0	0	0	0	0	0	1	3	0	0	5.46807e-05
unclassified_bacterium_RFB_D08	1	0	0	0	0	4.92126e-05		unclassified_bacterium_RFB_D08	0	0	0	0	0	0	0	0	0	0	0	0	0	0	0	0	0	0	0
unclassified_vadinBE97	1	0	0	0	0	4.92126e-05		unclassified_vadinBE97	0	0	0	0	0	0	0	0	0	0	0	0	0	0	0	0	0	0	0
uncultured_Acidobacteria_bacterium	0	0	0	0	0	0		uncultured_Acidobacteria_bacterium	0	0	0	0	0	0	0	0	0	0	0	0	0	0	0	0	0	0	0
uncultured_Alphaproteobacteria_bacterium	0	0	0	0	0	0		uncultured_Alphaproteobacteria_bacterium	0	0	0	0	0	0	1	0	0	0	0	0	0	0	0	0	0	0	1.36702e-05
uncultured_Bacteroidales_bacterium	0	0	0	0	0	0		uncultured_Bacteroidales_bacterium	0	0	1	0	0	1	0	1	0	0	0	0	1	0	0	21	4	0	0.000396435
uncultured_Bacteroidetes_bacterium	0	1	1	0	0	9.84252e-05		uncultured_Bacteroidetes_bacterium	0	0	1	0	4	0	0	0	0	0	0	0	0	1	0	0	0	2	0.000109361
uncultured_Candidatus_Gracilibacteria_bacterium	0	0	0	0	0	0		uncultured_Candidatus_Gracilibacteria_bacterium	0	0	0	0	0	0	0	0	0	0	1	0	0	0	0	0	0	0	1.36702e-05
uncultured_Candidatus_Saccharibacteria_bacterium	0	0	0	0	0	0		uncultured_Candidatus_Saccharibacteria_bacterium	0	0	0	0	0	0	0	0	0	0	0	0	0	0	0	0	0	0	0
uncultured_Chloroflexi_bacterium	0	0	0	0	0	0		uncultured_Chloroflexi_bacterium	0	0	0	1	0	0	0	0	0	0	0	0	1	0	0	0	0	1	4.10105e-05
uncultured_Clostridia_bacterium	0	0	0	0	0	0		uncultured_Clostridia_bacterium	0	0	0	0	0	0	0	0	0	0	0	0	0	0	0	0	0	0	0
uncultured_Clostridiales_bacterium	0	0	0	0	0	0		uncultured_Clostridiales_bacterium	0	0	0	0	0	0	0	0	0	0	0	0	0	0	0	46	0	0	0.000628828
uncultured_Clostridium_sp.	0	0	0	0	0	0		uncultured_Clostridium_sp.	0	0	0	0	0	0	0	0	0	0	0	0	0	0	0	0	0	0	0
uncultured_Epsilonproteobacteria_bacterium	1	6	0	1	1	0.000442913		uncultured_Epsilonproteobacteria_bacterium	0	0	3	0	15	1	1	1	2	5	0	1	3	0	0	0	0	1	0.000451115
uncultured_Erysipelotrichia_bacterium	0	0	0	0	0	0		uncultured_Erysipelotrichia_bacterium	0	0	0	0	0	0	0	0	0	0	0	0	0	0	0	0	0	0	0
uncultured_Firmicutes_bacterium	0	0	0	0	0	0		uncultured_Firmicutes_bacterium	0	0	0	0	0	0	0	0	0	0	0	0	0	0	0	7	0	0	9.56912e-05
uncultured_Flavobacterium_sp.	1	0	0	1	0	9.84252e-05		uncultured_Flavobacterium_sp.	0	0	0	0	1	0	0	0	0	0	0	0	0	0	0	0	0	0	1.36702e-05
uncultured_Lentisphaerae_bacterium	0	0	0	0	0	0		uncultured_Lentisphaerae_bacterium	0	0	0	0	6	0	4	0	0	0	0	0	0	0	0	0	0	0	0.000136702
uncultured_Microgenomates_group_bacterium	1	0	0	0	0	4.92126e-05		uncultured_Microgenomates_group_bacterium	0	0	0	0	0	0	0	0	0	0	0	0	0	0	0	0	0	0	0
uncultured_Parcubacteria_group_bacterium	0	0	0	0	0	0		uncultured_Parcubacteria_group_bacterium	0	0	0	0	0	0	0	0	0	0	0	0	0	0	0	0	0	0	0
uncultured_Pseudovibrio_sp.	0	0	0	0	0	0		uncultured_Pseudovibrio_sp.	0	0	0	0	0	0	0	0	0	0	0	0	0	0	0	0	0	0	0
uncultured_Ruminococcaceae_bacterium	0	0	0	0	0	0		uncultured_Ruminococcaceae_bacterium	0	0	0	0	0	0	0	0	0	0	0	0	0	0	0	0	0	0	0
uncultured_deep_sea_bacterium	0	0	0	0	0	0		uncultured_deep_sea_bacterium	0	0	0	0	0	0	0	0	0	0	0	0	0	0	0	0	0	0	0
uncultured_delta_proteobacterium	2	0	0	2	0	0.00019685		uncultured_delta_proteobacterium	0	0	0	0	3	0	1	0	0	1	0	0	0	1	0	0	0	0	8.2021e-05
uncultured_marine_bacterium	2	0	0	0	0	9.84252e-05		uncultured_marine_bacterium	0	0	0	0	0	0	0	0	0	1	0	0	1	0	4	0	0	0	8.2021e-05
uncultured_rumen_bacterium	0	0	0	0	0	0		uncultured_rumen_bacterium	0	0	0	0	0	0	0	0	0	0	0	0	0	0	0	2	0	0	2.73403e-05
uncultured_sediment_bacterium	0	0	0	0	0	0		uncultured_sediment_bacterium	0	0	0	0	0	0	0	0	0	0	0	0	0	0	0	0	0	0	0
Species	H01	H02	H03	H04	H05	mean relative abundance		Species	S01	S02	S03	S04	S05	S06	S07	S08	S09	S10	S11	S12	S13	S14	S15	S16	S17	S18	mean relative abundance
Acinetobacter_baumannii	0	0	0	0	0	0		Acinetobacter_baumannii	0	0	0	0	0	0	0	0	0	0	0	0	0	0	0	0	0	0	0
Akkermansia_glycaniphila	1	0	0	0	0	4.92126e-05		Akkermansia_glycaniphila	0	0	0	0	0	0	0	0	0	0	0	0	0	0	0	0	0	0	0
Akkermansia_muciniphila	0	1	0	0	0	4.92126e-05		Akkermansia_muciniphila	0	0	0	1	0	0	0	0	0	0	0	0	0	0	0	870	23	0	0.0122211
Aliiroseovarius_halocynthiae	9	18	2	2	5	0.00177165		Aliiroseovarius_halocynthiae	0	8	138	54	18	19	10	3	0	3	0	1	9	64	88	20	161	108	0.0096238
Aliiroseovarius_sediminilitoris	1	4	0	4	2	0.000541339		Aliiroseovarius_sediminilitoris	0	0	2	0	3	1	0	0	0	0	0	0	3	15	0	6	3	15	0.000656168
Alistipes_finegoldii	0	0	0	0	0	0		Alistipes_finegoldii	0	0	0	0	0	0	0	0	0	0	0	0	0	0	0	0	0	0	0
Alistipes_indistinctus	0	0	0	0	0	0		Alistipes_indistinctus	0	0	0	0	0	0	0	0	0	0	0	0	0	0	0	0	0	0	0
Alistipes_massiliensis	0	0	0	0	0	0		Alistipes_massiliensis	0	0	0	0	0	0	0	0	0	0	0	0	0	0	0	0	0	0	0
Alistipes_obesi	0	0	0	0	0	0		Alistipes_obesi	0	0	0	0	0	0	0	0	0	0	0	0	0	0	0	0	0	0	0
Alistipes_provencensis	0	0	0	0	0	0		Alistipes_provencensis	0	0	0	0	0	0	0	0	0	0	0	0	0	0	0	0	0	0	0
Alistipes_putredinis	0	0	0	0	0	0		Alistipes_putredinis	0	0	0	0	0	0	0	0	0	0	0	0	0	0	0	0	0	0	0
Alistipes_shahii	0	0	0	0	0	0		Alistipes_shahii	0	0	0	0	0	0	0	0	0	0	0	0	0	0	0	0	0	0	0
Alistipes_sp._cv1	0	0	0	0	0	0		Alistipes_sp._cv1	0	0	0	0	0	0	0	0	0	0	0	0	0	0	0	0	0	0	0
Alkalimarinus_sediminis	0	0	0	0	0	0		Alkalimarinus_sediminis	0	2	0	0	8	0	0	0	1	2	1	0	0	0	0	0	0	1	0.000205052
Alteromonas_portus	0	1	1	0	0	9.84252e-05		Alteromonas_portus	0	0	0	0	13	0	0	0	10	6	1	0	0	0	0	0	0	0	0.000410105
Amedibacillus_dolichus	0	0	0	0	0	0		Amedibacillus_dolichus	0	0	0	0	0	0	0	0	0	0	0	0	0	0	0	0	0	0	0
Amylibacter_cionae	1	0	0	0	0	4.92126e-05		Amylibacter_cionae	0	0	5	0	0	0	0	0	1	0	0	0	0	0	0	0	0	0	8.2021e-05
Anaerosporobacter_mobilis	0	0	0	0	0	0		Anaerosporobacter_mobilis	0	0	0	0	0	0	0	0	0	0	0	0	0	0	0	0	0	0	0
Anaerotruncus_sp._AT3	0	0	0	0	0	0		Anaerotruncus_sp._AT3	0	0	0	0	0	0	0	0	0	0	0	0	0	0	0	0	0	0	0
Anaerotruncus_sp._G3_2012	0	0	0	0	0	0		Anaerotruncus_sp._G3_2012	0	0	0	0	0	0	0	0	0	0	0	0	0	0	0	12	0	0	0.000164042
Ancylomarina_subtilis	0	0	0	0	0	0		Ancylomarina_subtilis	0	46	0	0	33	0	3	0	0	0	0	0	1	0	0	0	0	0	0.00113462
Aquimarina_aggregata	0	0	0	0	0	0		Aquimarina_aggregata	0	0	0	0	0	0	0	0	0	1	0	0	0	0	0	0	0	0	1.36702e-05
Aquimarina_atlantica	0	0	0	0	0	0		Aquimarina_atlantica	0	6	0	0	0	0	0	0	0	0	0	0	0	0	0	0	0	0	8.2021e-05
Aquimarina_intermedia	0	0	0	0	0	0		Aquimarina_intermedia	0	0	0	0	0	0	0	0	0	0	0	0	0	0	0	0	0	0	0
Aquimarina_muelleri	0	0	0	0	0	0		Aquimarina_muelleri	0	0	0	0	0	3	0	1	0	0	0	0	0	0	0	0	0	0	5.46807e-05
Aquimarina_mytili	0	0	0	0	0	0		Aquimarina_mytili	0	0	0	0	0	0	0	0	0	1	0	0	0	0	0	0	0	0	1.36702e-05
Arcobacter_sp._sw026	0	0	0	0	0	0		Arcobacter_sp._sw026	0	0	0	0	0	0	0	0	0	0	2	0	0	0	0	0	0	0	2.73403e-05
Arenibacterium_halophilum	1	0	0	2	3	0.000295276		Arenibacterium_halophilum	0	2	10	7	7	38	3	0	0	0	0	1	1	25	2	13	9	2	0.00164042
Arenicella_chitinivorans	0	1	2	0	1	0.00019685		Arenicella_chitinivorans	0	0	6	1	1	6	1	0	0	0	0	0	0	3	1	6	0	2	0.000369094
Ascidiaceihabitans_donghaensis	0	0	0	0	0	0		Ascidiaceihabitans_donghaensis	0	0	6	1	1	0	0	0	0	0	0	0	0	0	0	0	0	0	0.000109361
Aureimarina_marisflavi	0	0	0	0	0	0		Aureimarina_marisflavi	0	0	0	0	0	0	0	0	0	0	0	0	0	0	0	0	0	0	0
Aureispira_sp._CCB_QB1	0	2	0	2	1	0.000246063		Aureispira_sp._CCB_QB1	0	0	0	0	2	0	0	0	0	0	0	0	0	0	0	0	0	0	2.73403e-05
Bacilliculturomica_massiliensis	0	0	0	0	0	0		Bacilliculturomica_massiliensis	0	0	0	0	0	0	0	0	0	0	0	0	0	0	0	0	0	0	0
Bacteriovorax_sp._MER21	0	0	0	0	0	0		Bacteriovorax_sp._MER21	0	0	0	0	1	0	0	0	0	0	0	0	0	0	0	0	0	0	1.36702e-05
Bacteroides_acidifaciens	1	0	0	0	0	4.92126e-05		Bacteroides_acidifaciens	0	0	0	0	0	0	0	0	0	0	0	0	0	0	0	0	0	0	0
Bacteroides_cutis	0	0	0	0	0	0		Bacteroides_cutis	0	0	0	0	0	0	0	0	0	0	0	0	0	0	0	0	0	0	0
Bacteroides_fragilis	0	0	0	0	0	0		Bacteroides_fragilis	0	0	0	0	0	0	0	0	0	0	0	0	0	0	0	0	0	0	0
Bacteroides_gallinarum	0	0	0	0	0	0		Bacteroides_gallinarum	0	0	0	0	0	0	0	0	0	0	0	0	0	0	0	0	1	0	1.36702e-05
Bacteroides_nordii	4	0	0	0	0	0.00019685		Bacteroides_nordii	0	0	0	0	0	0	0	0	0	0	0	0	0	0	0	0	0	0	0
Bacteroides_ovatus	0	0	0	0	0	0		Bacteroides_ovatus	0	0	0	0	0	0	0	0	0	0	0	0	0	0	0	0	0	0	0
Bacteroides_sp.	1	0	0	0	0	4.92126e-05		Bacteroides_sp.	0	0	0	0	0	0	0	0	0	0	0	0	0	0	0	0	0	0	0
Bacteroides_thetaiotaomicron	0	0	0	0	0	0		Bacteroides_thetaiotaomicron	0	0	0	0	0	0	0	0	0	0	0	0	0	0	0	0	0	0	0
Balneicella_halophila	0	0	0	1	0	4.92126e-05		Balneicella_halophila	0	53	51	276	96	28	10	17	163	1	10	11	74	106	154	74	174	1088	0.032617
Bariatricus_massiliensis	0	0	0	0	0	0		Bariatricus_massiliensis	0	0	0	0	0	0	0	0	0	0	0	0	0	0	0	0	0	0	0
Bernardetia_litoralis	0	1	0	1	0	9.84252e-05		Bernardetia_litoralis	0	0	0	0	0	1	0	0	0	0	0	0	0	0	0	0	0	0	1.36702e-05
Bilophila_wadsworthia	0	0	0	0	0	0		Bilophila_wadsworthia	0	0	0	0	0	0	0	0	0	0	0	0	0	0	0	0	0	0	0
Blautia_coccoides	0	0	0	0	0	0		Blautia_coccoides	0	0	0	0	0	0	0	0	0	0	0	0	0	0	0	0	0	0	0
Bradyrhizobium_lablabi	0	0	0	0	0	0		Bradyrhizobium_lablabi	0	0	0	0	0	0	0	0	0	0	0	0	0	0	0	0	0	0	0
Butyricicoccus_bacterium_NLAE_zl_C313	0	0	0	0	0	0		Butyricicoccus_bacterium_NLAE_zl_C313	0	0	0	0	0	0	0	0	0	0	0	0	0	0	0	0	0	0	0
Butyricicoccus_pullicaecorum	0	0	0	0	0	0		Butyricicoccus_pullicaecorum	0	0	0	0	0	0	0	0	0	0	0	0	0	0	0	0	0	0	0
Butyricimonas_paravirosa	0	0	0	0	0	0		Butyricimonas_paravirosa	0	0	0	0	0	0	0	0	0	0	0	0	0	0	0	0	0	0	0
Butyricimonas_sp._Marseille_P2440	0	0	0	0	0	0		Butyricimonas_sp._Marseille_P2440	0	0	0	0	0	0	0	0	0	0	0	0	0	0	0	0	0	0	0
Butyricimonas_virosa	0	0	0	0	0	0		Butyricimonas_virosa	0	0	0	0	0	0	0	0	0	0	0	0	0	0	0	0	0	0	0
Candidatus_Actinomarina_minuta	0	0	0	0	0	0		Candidatus_Actinomarina_minuta	0	0	0	0	0	0	0	0	0	0	0	0	0	0	0	1	1	0	2.73403e-05
Candidatus_Izimaplasma_sp._HR1	0	0	0	0	0	0		Candidatus_Izimaplasma_sp._HR1	0	0	0	0	18	0	0	0	0	0	0	0	0	0	0	0	0	0	0.000246063
Candidatus_Nitrospira_salsa	0	0	0	0	0	0		Candidatus_Nitrospira_salsa	0	0	0	0	0	0	0	0	0	0	0	0	0	0	0	0	0	0	0
Candidatus_Soleaferrea_massiliensis_AP7	0	0	0	0	0	0		Candidatus_Soleaferrea_massiliensis_AP7	0	0	0	0	0	0	0	0	0	0	0	0	0	0	0	0	0	0	0
Candidatus_Udaeobacter_copiosus	0	0	0	0	0	0		Candidatus_Udaeobacter_copiosus	0	0	0	0	0	0	0	0	0	0	0	0	0	0	0	0	0	0	0
Carboxylicivirga_flava	0	0	0	0	0	0		Carboxylicivirga_flava	0	1	0	0	0	0	0	0	0	2	0	0	1	0	1	5	0	4	0.000191382
Carboxylicivirga_sediminis	0	0	0	0	0	0		Carboxylicivirga_sediminis	0	54	0	0	140	0	8	0	0	0	0	1	0	0	2	0	0	5	0.00287073
Cardiobacteriaceae_bacterium_B08008	0	0	0	0	0	0		Cardiobacteriaceae_bacterium_B08008	0	0	0	0	0	0	0	0	0	0	0	0	0	0	0	0	0	0	0
Cellulosilyticum_lentocellum	0	0	0	0	0	0		Cellulosilyticum_lentocellum	0	0	0	0	0	0	0	0	0	0	0	0	0	0	0	0	0	0	0
Cenchrus_americanus	0	1	0	0	0	4.92126e-05		Cenchrus_americanus	0	0	0	0	0	0	1	0	0	0	0	0	0	0	0	0	1	0	2.73403e-05
Cetobacterium_somerae	0	0	0	0	0	0		Cetobacterium_somerae	0	0	0	0	0	0	0	0	0	0	0	0	0	0	0	0	0	0	0
Christensenellaceae_R_7_group_bacterium_YE57	0	0	0	0	0	0		Christensenellaceae_R_7_group_bacterium_YE57	0	0	0	0	0	0	0	0	0	0	0	0	0	0	0	0	0	0	0
Citrobacter_freundii	3455	3658	3856	3871	3741	0.914419		Citrobacter_freundii	0	1	2	0	0	0	7	1	1	0	0	3	0	1	0	0	3	0	0.000259733
Clostridiales_bacterium_40_4c	1	0	0	0	0	4.92126e-05		Clostridiales_bacterium_40_4c	0	0	0	0	0	0	0	0	0	0	0	0	0	0	0	0	0	0	0
Clostridiales_bacterium_Marseille_P2846	0	0	0	0	0	0		Clostridiales_bacterium_Marseille_P2846	0	0	0	0	0	0	0	0	0	0	0	0	0	0	0	0	0	0	0
Clostridiales_bacterium_TLL_A1	0	0	0	0	0	0		Clostridiales_bacterium_TLL_A1	0	0	0	0	0	0	0	0	0	0	0	0	0	0	0	38	0	0	0.000519466
Clostridiales_bacterium_VE202_01	3	0	0	0	0	0.000147638		Clostridiales_bacterium_VE202_01	0	0	0	0	0	0	0	0	0	0	0	0	0	0	0	0	0	0	0
Clostridioides_difficile	0	0	0	0	0	0		Clostridioides_difficile	0	0	0	0	0	0	0	0	0	0	0	0	0	0	0	0	0	0	0
Clostridium_aminobutyricum	0	0	0	0	0	0		Clostridium_aminobutyricum	0	0	0	0	0	0	0	0	0	0	0	0	0	0	0	0	0	0	0
Clostridium_butyricum	0	0	0	0	0	0		Clostridium_butyricum	0	0	0	0	0	0	0	0	1	0	0	0	0	0	0	0	0	0	1.36702e-05
Clostridium_cadaveris	0	0	0	0	0	0		Clostridium_cadaveris	0	0	0	0	0	0	0	0	0	0	0	0	0	0	0	0	0	0	0
Clostridium_disporicum	0	0	0	0	0	0		Clostridium_disporicum	0	0	0	0	0	0	0	0	0	0	0	0	0	0	0	0	0	0	0
Clostridium_fusiformis	0	0	0	0	0	0		Clostridium_fusiformis	0	0	0	0	0	0	0	0	0	0	0	0	0	0	0	2	0	0	2.73403e-05
Clostridium_massiliamazoniense	0	0	0	0	0	0		Clostridium_massiliamazoniense	0	0	0	0	0	0	0	0	0	0	0	0	0	0	0	0	0	0	0
Clostridium_mediterraneense	0	0	0	0	0	0		Clostridium_mediterraneense	0	0	0	0	0	0	0	0	0	0	0	0	0	0	0	0	0	0	0
Clostridium_paraputrificum	0	0	0	0	0	0		Clostridium_paraputrificum	0	0	0	0	0	0	0	0	0	0	0	0	0	0	0	0	0	0	0
Clostridium_sp._BPY5	0	0	0	0	0	0		Clostridium_sp._BPY5	0	0	0	0	0	0	0	0	0	0	0	0	0	0	0	0	0	0	0
Clostridium_sp._Culture_41	0	0	0	0	0	0		Clostridium_sp._Culture_41	0	0	0	0	0	0	0	0	0	0	0	0	0	0	0	4	0	0	5.46807e-05
Clostridium_sp._Culture_Jar_44	0	0	0	0	0	0		Clostridium_sp._Culture_Jar_44	0	0	0	0	0	0	0	0	0	0	0	0	0	0	0	17	0	0	0.000232393
Clostridium_sp._Marseille_P8228	0	0	0	0	0	0		Clostridium_sp._Marseille_P8228	0	0	0	0	0	0	0	0	0	0	0	0	0	0	0	0	0	0	0
Clostridium_sp._SL_2013_71	0	0	0	0	0	0		Clostridium_sp._SL_2013_71	0	0	0	0	0	0	0	0	0	0	0	0	0	0	0	0	0	0	0
Clostridium_subterminale	0	0	0	0	0	0		Clostridium_subterminale	0	0	0	0	0	0	0	0	0	0	0	0	0	0	0	0	0	0	0
Cognatishimia_maritima	4	7	0	2	5	0.000885827		Cognatishimia_maritima	0	1	455	9	4	916	9	8	0	36	0	6	1	237	157	18	529	26	0.0329724
Cognatiyoonia_koreensis	0	0	0	0	0	0		Cognatiyoonia_koreensis	0	0	0	0	0	0	0	0	0	1	0	0	0	0	0	0	0	0	1.36702e-05
Cognatiyoonia_sediminum	13	0	0	0	0	0.000639764		Cognatiyoonia_sediminum	0	0	0	0	1	0	0	0	0	1	0	0	0	0	0	0	0	0	2.73403e-05
Cohaesibacter_gelatinilyticus	0	0	1	0	2	0.000147638		Cohaesibacter_gelatinilyticus	0	0	0	0	5	0	7	0	0	0	0	0	25	0	0	1	0	8	0.000628828
Colidextribacter_bacterium_ASF500	0	0	0	0	0	0		Colidextribacter_bacterium_ASF500	0	0	0	0	0	0	0	0	0	0	0	0	0	0	0	3	0	0	4.10105e-05
Colwellia_aquaemaris	0	0	0	0	0	0		Colwellia_aquaemaris	0	0	0	0	7	0	1	0	0	2	0	0	0	0	0	0	0	0	0.000136702
Coprobacillus_sp._D6	0	0	0	0	0	0		Coprobacillus_sp._D6	0	0	0	0	0	0	0	0	0	0	0	0	0	0	0	0	0	0	0
Corynebacterium_jeikeium	0	0	0	0	0	0		Corynebacterium_jeikeium	0	0	0	0	0	0	0	0	0	0	0	0	0	0	0	0	0	0	0
Crocinitomix_algicola	0	0	0	0	0	0		Crocinitomix_algicola	0	0	0	0	3	0	0	0	0	4	0	0	0	0	0	0	0	0	9.56912e-05
Crocinitomix_sp._0182	0	1	0	0	1	9.84252e-05		Crocinitomix_sp._0182	0	0	0	0	0	0	0	0	0	1	0	0	0	0	0	0	0	1	2.73403e-05
Cylindrotheca_closterium	0	0	0	0	0	0		Cylindrotheca_closterium	0	0	0	0	0	0	0	0	0	3	0	0	0	0	0	0	0	0	4.10105e-05
Cytophaga_sp._JB_4	1	1	1	0	6	0.000442913		Cytophaga_sp._JB_4	0	0	56	1	1	2	0	0	1	1	1	0	0	15	1	1	14	5	0.00135335
Defluviimonas_aquaemixtae	0	0	0	0	0	0		Defluviimonas_aquaemixtae	0	0	0	0	0	0	0	0	0	0	0	0	1	0	0	1	0	0	2.73403e-05
Denitrovibrio_acetiphilus	0	0	0	0	0	0		Denitrovibrio_acetiphilus	0	0	0	0	4	0	3	0	0	0	0	0	0	0	0	0	0	0	9.56912e-05
Desulforhopalus_singaporensis	0	0	0	0	0	0		Desulforhopalus_singaporensis	0	1	0	0	1	0	0	0	0	0	0	0	0	0	0	2	0	5	0.000123031
Desulfotalea_arctica	0	0	0	0	0	0		Desulfotalea_arctica	0	13	0	3	0	0	0	0	0	0	0	0	0	0	0	0	0	1	0.000232393
Desulfovibrio_salinus	0	0	0	0	0	0		Desulfovibrio_salinus	0	0	0	0	2	0	0	0	0	0	0	0	0	0	0	0	0	0	2.73403e-05
Desulfovibrio_senegalensis	0	0	0	0	0	0		Desulfovibrio_senegalensis	1133	33	0	2	253	0	473	3	82	1	1122	6	328	0	0	7	1	54	0.0478182
Desulfovibrio_sp._LNB2	0	0	0	0	0	0		Desulfovibrio_sp._LNB2	0	0	0	0	0	0	0	0	0	0	0	0	0	0	0	0	0	0	0
Dokdonia_genika	0	0	0	0	0	0		Dokdonia_genika	0	0	6	0	2	0	0	0	0	1	0	0	0	0	0	0	0	0	0.000123031
Dokdonia_sp._HMF2319	0	0	0	0	0	0		Dokdonia_sp._HMF2319	0	0	0	0	2	0	0	0	0	0	0	0	0	0	0	0	0	0	2.73403e-05
Donghicola_eburneus	0	0	0	0	0	0		Donghicola_eburneus	0	0	0	0	0	0	0	0	0	0	0	0	0	0	0	0	0	0	0
Eggerthella_lenta	0	0	0	0	0	0		Eggerthella_lenta	0	0	0	0	0	0	0	0	0	0	0	0	0	0	0	0	0	0	0
Eggerthella_timonensis	0	0	0	0	0	0		Eggerthella_timonensis	0	0	0	0	0	0	0	0	0	0	0	0	0	0	0	0	0	0	0
Eisenbergiella_massiliensis	0	0	0	0	0	0		Eisenbergiella_massiliensis	0	0	0	0	0	0	0	0	0	0	0	0	0	0	0	0	0	0	0
Epsilonproteobacteria_bacterium_LFT_1.7	0	0	0	0	0	0		Epsilonproteobacteria_bacterium_LFT_1.7	0	0	0	0	5	0	2	0	1	1	2	0	0	0	0	1	0	0	0.000164042
Erysipelatoclostridium_ramosum	0	0	0	0	1	4.92126e-05		Erysipelatoclostridium_ramosum	0	0	0	0	0	0	0	0	0	0	0	0	1	0	0	2	0	0	4.10105e-05
Eubacterium	0	0	0	0	0	0		Eubacterium	0	0	0	0	0	0	0	0	0	0	0	0	0	0	0	0	0	0	0
Eubacterium_sp._UNK.MGS_25	0	0	0	0	0	0		Eubacterium_sp._UNK.MGS_25	0	0	0	0	0	0	0	0	0	0	0	0	0	0	0	0	0	0	0
Euzebyella_saccharophila	0	0	0	0	0	0		Euzebyella_saccharophila	0	0	0	0	0	0	0	0	0	0	0	0	0	0	0	1	0	1	2.73403e-05
Faecalibacterium_prausnitzii	0	0	0	0	0	0		Faecalibacterium_prausnitzii	0	0	0	0	0	0	0	0	0	0	0	0	0	0	0	0	0	0	0
Faecalicatena_contorta	0	0	0	0	0	0		Faecalicatena_contorta	0	0	0	0	0	0	0	0	0	0	0	0	0	0	0	0	0	0	0
Faecalicatena_fissicatena	0	0	0	0	0	0		Faecalicatena_fissicatena	0	0	0	0	0	0	0	0	0	0	0	0	0	0	0	0	0	0	0
Flavihalobacter_algicola	0	0	0	0	0	0		Flavihalobacter_algicola	0	0	0	0	1	0	0	0	0	0	0	0	0	0	0	0	0	0	1.36702e-05
Flaviramulus_sp._Th106	0	0	0	0	0	0		Flaviramulus_sp._Th106	0	0	0	0	0	0	0	0	0	0	0	0	0	0	0	0	0	0	0
Flavobacteria_bacterium_Yb001	0	0	0	0	0	0		Flavobacteria_bacterium_Yb001	0	0	0	0	0	0	0	0	0	0	0	0	0	0	0	0	0	0	0
Flavobacteriaceae_bacterium_Hel1_33_7	10	0	1	0	0	0.000541339		Flavobacteriaceae_bacterium_Hel1_33_7	0	0	0	0	0	0	0	0	0	0	0	0	0	0	0	0	0	0	0
Flavobacterium_arcticum	0	0	0	0	0	0		Flavobacterium_arcticum	0	0	0	0	1	0	0	0	0	0	0	0	0	0	0	0	0	0	1.36702e-05
Flavonifractor_plautii	0	0	0	0	0	0		Flavonifractor_plautii	0	0	0	0	0	0	0	0	0	0	0	0	0	0	0	0	0	0	0
Formosa_sp._Hel1_33_131	0	0	0	0	0	0		Formosa_sp._Hel1_33_131	0	0	0	0	0	0	0	0	0	0	0	0	0	0	0	0	0	0	0
Formosa_sp._Hel3_A1_48	0	0	0	0	0	0		Formosa_sp._Hel3_A1_48	0	0	0	0	0	0	0	0	0	0	0	0	0	0	0	0	0	0	0
Francisella_salina	0	0	0	0	0	0		Francisella_salina	0	0	0	0	4	0	0	0	0	0	0	0	0	0	0	0	0	0	5.46807e-05
Fusibacter_bacterium_WH4_9	0	0	0	0	0	0		Fusibacter_bacterium_WH4_9	0	0	0	0	0	0	0	0	0	0	0	0	0	0	0	2	0	0	2.73403e-05
Fusobacterium_sp._Marseille_P2749	0	0	0	0	0	0		Fusobacterium_sp._Marseille_P2749	0	0	0	4	0	0	0	0	0	0	0	0	0	0	0	0	0	0	5.46807e-05
Fusobacterium_ulcerans	0	0	0	0	0	0		Fusobacterium_ulcerans	0	0	0	0	0	0	0	0	0	0	0	0	0	0	0	0	0	0	0
Gabonibacter_timonensis	0	0	0	0	0	0		Gabonibacter_timonensis	0	0	0	0	0	0	0	0	0	0	0	0	0	0	0	0	0	0	0
Gammaproteobacteria_bacterium_P1_50_4AA3	0	0	0	0	0	0		Gammaproteobacteria_bacterium_P1_50_4AA3	0	0	0	0	4	0	0	0	0	0	0	0	0	0	0	0	0	0	5.46807e-05
Glaciecola_amylolytica	0	0	0	0	0	0		Glaciecola_amylolytica	0	0	0	0	0	0	0	0	0	0	0	0	0	0	0	0	0	0	0
HIMB11_bacterium_WHC1_1	12	0	0	0	1	0.000639764		HIMB11_bacterium_WHC1_1	0	0	0	0	0	0	0	0	0	0	0	0	0	0	0	0	0	0	0
Halarcobacter_bivalviorum	0	0	0	0	0	0		Halarcobacter_bivalviorum	1	6	0	0	0	0	0	2	0	0	18	0	0	0	0	0	0	0	0.000369094
Halarcobacter_ponticus	0	1	0	0	0	4.92126e-05		Halarcobacter_ponticus	4	11	16	9	237	5	121	9	58	59	230	59	406	30	4	23	123	103	0.0206009
Halieaceae_bacterium_LSUCC0247	1	0	0	0	0	4.92126e-05		Halieaceae_bacterium_LSUCC0247	0	0	0	0	0	0	0	0	0	0	0	0	0	0	0	0	1	0	1.36702e-05
Halioglobus_pacificus	0	1	0	0	0	4.92126e-05		Halioglobus_pacificus	0	0	0	0	1	0	0	0	0	0	0	0	0	0	0	0	0	0	1.36702e-05
Halocynthiibacter_namhaensis	0	0	0	0	0	0		Halocynthiibacter_namhaensis	0	0	9	1	15	0	0	0	0	9	0	0	0	0	0	0	0	0	0.000464786
Hespellia_stercorisuis	0	0	0	0	0	0		Hespellia_stercorisuis	0	0	0	0	0	0	0	0	0	0	0	0	0	0	0	0	0	0	0
Holdemania_massiliensis	0	0	0	0	0	0		Holdemania_massiliensis	0	0	0	0	0	0	0	0	0	0	0	0	0	0	0	0	0	0	0
Hungatella_hathewayi	0	0	0	0	0	0		Hungatella_hathewayi	0	0	0	0	0	0	0	0	0	0	0	0	0	0	0	0	0	0	0
Hwangdonia_seohaensis	0	0	0	0	0	0		Hwangdonia_seohaensis	0	0	0	0	0	0	0	0	0	0	0	0	0	0	0	0	0	2	2.73403e-05
Hyphomonadaceae_bacterium_JC2234	0	0	1	0	1	9.84252e-05		Hyphomonadaceae_bacterium_JC2234	0	0	0	0	0	0	0	0	0	0	0	0	0	0	0	0	0	0	0
Incertae_Sedis_bacterium_mpn_isolate_group_25	0	0	0	0	0	0		Incertae_Sedis_bacterium_mpn_isolate_group_25	0	0	0	0	0	0	0	0	0	0	0	0	0	0	0	0	0	0	0
Intestinibacter_bartlettii	0	0	0	0	0	0		Intestinibacter_bartlettii	0	0	0	0	0	0	0	0	0	0	0	0	0	0	0	0	0	0	0
Intestinimonas_timonensis	0	0	0	0	0	0		Intestinimonas_timonensis	0	0	0	0	0	0	0	0	0	0	0	0	0	0	0	0	0	0	0
Jannaschia_cystaugens	21	0	0	0	0	0.00103346		Jannaschia_cystaugens	0	0	1	0	0	0	0	0	0	0	0	0	0	0	0	0	0	0	1.36702e-05
Jannaschia_sp._UDC418	0	0	0	0	0	0		Jannaschia_sp._UDC418	0	0	0	0	0	0	0	0	0	0	0	0	0	0	0	0	0	0	0
Jiulongibacter_sediminis	0	8	1	2	2	0.000639764		Jiulongibacter_sediminis	0	0	0	0	0	0	0	0	0	0	0	0	0	0	0	0	0	0	0
Kordia_ulvae	0	0	0	0	0	0		Kordia_ulvae	0	0	1	0	0	0	0	0	0	0	1	0	0	0	0	0	0	0	2.73403e-05
Labrenzia_suaedae	0	0	0	0	1	4.92126e-05		Labrenzia_suaedae	0	0	2	0	2	0	0	0	0	1	0	0	2	2	0	0	0	0	0.000123031
Lachnoclostridium_pacaense	0	0	0	0	0	0		Lachnoclostridium_pacaense	0	0	0	0	0	0	0	0	0	0	0	0	0	0	0	0	0	0	0
Lachnoclostridium_phytofermentans	0	0	0	0	0	0		Lachnoclostridium_phytofermentans	0	0	0	0	0	0	0	0	0	0	0	0	0	0	0	0	0	0	0
Lachnospiraceae_NK4A136_group_bacterium_NLAE_zl_G1	0	0	0	0	0	0		Lachnospiraceae_NK4A136_group_bacterium_NLAE_zl_G1	0	0	0	0	0	0	0	0	0	0	0	0	0	0	0	0	0	0	0
Lachnospiraceae_bacterium_3_1_57FAA_CT1	0	0	0	0	0	0		Lachnospiraceae_bacterium_3_1_57FAA_CT1	0	0	0	0	0	0	0	0	0	0	0	0	0	0	0	0	0	0	0
Lachnospiraceae_bacterium_DW17	0	0	0	0	0	0		Lachnospiraceae_bacterium_DW17	0	0	0	0	0	0	0	0	0	0	0	0	0	0	0	17	0	0	0.000232393
Lachnospiraceae_bacterium_DW3	0	0	0	0	0	0		Lachnospiraceae_bacterium_DW3	0	0	0	0	0	0	0	0	0	0	0	0	0	0	0	3	0	0	4.10105e-05
Lachnospiraceae_bacterium_DW60	0	0	0	0	0	0		Lachnospiraceae_bacterium_DW60	0	0	0	0	0	0	0	0	0	0	0	0	0	0	0	14	0	0	0.000191382
Lachnospiraceae_bacterium_DW70	0	0	0	0	0	0		Lachnospiraceae_bacterium_DW70	0	0	0	0	0	0	0	0	0	0	0	0	0	0	0	157	0	0	0.00214622
Lachnospiraceae_bacterium_GAM79	0	0	0	0	0	0		Lachnospiraceae_bacterium_GAM79	0	0	0	0	0	0	0	0	0	0	0	0	0	0	0	0	0	0	0
Lachnospiraceae_bacterium_TF01_11	0	0	0	0	0	0		Lachnospiraceae_bacterium_TF01_11	0	0	0	0	0	0	0	0	0	0	0	0	0	0	0	0	0	0	0
Lacinutrix_sp.	0	0	0	0	0	0		Lacinutrix_sp.	0	0	0	0	0	0	0	0	0	0	0	0	0	0	0	0	0	0	0
Lacinutrix_venerupis	0	0	0	0	0	0		Lacinutrix_venerupis	0	0	2	1	1	0	0	0	0	0	0	0	0	0	0	0	0	0	5.46807e-05
Lactobacillales_bacterium_HY_36_1	0	0	0	0	0	0		Lactobacillales_bacterium_HY_36_1	0	0	0	0	0	0	0	0	0	0	0	0	0	0	0	0	0	0	0
Lactobacillus_johnsonii	0	0	0	0	0	0		Lactobacillus_johnsonii	0	0	0	0	0	0	0	0	0	0	0	0	4	0	0	204	1	0	0.00285706
Leucothrix_sp._BSw21905	0	0	0	0	0	0		Leucothrix_sp._BSw21905	0	0	0	0	0	0	0	0	0	0	0	0	23	0	0	1	0	8	0.000437445
Lewinella_agarilytica	0	0	0	0	0	0		Lewinella_agarilytica	0	0	0	0	1	0	0	0	0	0	0	0	0	0	0	0	0	0	1.36702e-05
Lewinella_sp._SD302	0	0	0	2	2	0.00019685		Lewinella_sp._SD302	0	0	0	0	0	0	0	0	0	0	0	0	0	3	0	1	0	0	5.46807e-05
Ligilactobacillus_murinus	0	0	0	0	0	0		Ligilactobacillus_murinus	0	0	0	0	0	0	0	1	0	0	0	0	0	0	0	10	1	0	0.000164042
Limosilactobacillus_reuteri	0	0	0	0	0	0		Limosilactobacillus_reuteri	0	2	0	0	0	0	0	0	0	0	0	0	0	0	0	7	0	0	0.000123031
Litoreibacter_albidus	0	0	0	0	0	0		Litoreibacter_albidus	0	0	7	2	2	0	0	0	0	0	0	0	0	0	0	0	1	0	0.000164042
Litoreibacter_ponti	1	0	0	0	0	4.92126e-05		Litoreibacter_ponti	0	0	11	0	0	0	0	0	0	0	0	0	0	11	1	1	0	2	0.000355424
Loktanella_acticola	3	5	0	0	1	0.000442913		Loktanella_acticola	0	0	20	0	1	5	0	0	0	0	0	0	2	0	0	0	0	1	0.000396435
Loktanella_agnita	0	0	0	0	0	0		Loktanella_agnita	0	0	3	0	0	0	0	0	0	1	0	0	0	0	0	0	0	0	5.46807e-05
Loktanella_ponticola	0	0	0	0	0	0		Loktanella_ponticola	0	0	83	5	37	6	2	0	3	53	5	0	0	0	0	0	0	0	0.00265201
Maribacter_cobaltidurans	0	0	0	0	0	0		Maribacter_cobaltidurans	0	0	0	0	0	0	0	0	0	0	0	0	0	0	0	0	0	1	1.36702e-05
Maribacter_dokdonensis	0	0	0	0	0	0		Maribacter_dokdonensis	0	0	0	0	2	0	0	0	0	0	0	0	0	0	0	0	0	0	2.73403e-05
Marinicella_litoralis	1	5	0	1	0	0.000344488		Marinicella_litoralis	0	0	3	0	14	0	0	0	0	0	0	0	0	14	7	0	12	7	0.000779199
Marinicella_sediminis	0	0	0	1	0	4.92126e-05		Marinicella_sediminis	0	0	0	0	0	0	0	0	0	0	0	0	1	13	1	2	8	25	0.000683508
Marinobacterium_bacterium_WHC3_3	0	0	0	0	0	0		Marinobacterium_bacterium_WHC3_3	0	0	0	0	0	0	0	0	0	0	0	0	0	0	0	0	0	0	0
Marinomonas_aquiplantarum	0	0	0	0	0	0		Marinomonas_aquiplantarum	0	0	1	0	0	0	0	0	0	3	1	0	0	0	0	0	0	0	6.83508e-05
Marinomonas_communis	0	0	0	0	0	0		Marinomonas_communis	0	0	0	0	0	0	0	0	1	3	0	0	0	0	0	0	0	0	5.46807e-05
Maritalea_mobilis	1	1	0	0	0	9.84252e-05		Maritalea_mobilis	0	0	0	0	0	0	0	0	0	0	0	0	0	0	0	0	0	0	0
Marivita_cryptomonadis	0	0	0	0	0	0		Marivita_cryptomonadis	0	0	3	0	0	1	0	0	0	0	0	0	0	1	0	0	0	0	6.83508e-05
Marivivens_donghaensis	3	0	0	0	0	0.000147638		Marivivens_donghaensis	0	0	0	0	0	0	0	0	0	0	0	0	0	0	0	0	0	0	0
Mesoflavibacter_sabulilitoris	0	0	0	0	0	0		Mesoflavibacter_sabulilitoris	0	0	0	0	0	0	0	0	0	0	0	0	0	0	0	0	0	0	0
Methylophaga_marina	0	0	0	0	0	0		Methylophaga_marina	0	0	0	0	0	0	0	0	0	1	0	0	0	0	0	0	0	0	1.36702e-05
Methylotenera_bacterium_WH1_1	0	0	0	0	0	0		Methylotenera_bacterium_WH1_1	0	0	0	0	0	0	0	0	0	0	0	0	0	0	0	0	0	0	0
Monoglobus_pectinilyticus	0	0	0	0	0	0		Monoglobus_pectinilyticus	0	0	0	0	0	0	0	0	0	0	0	0	0	0	0	0	0	0	0
Muribaculum_intestinale	0	0	0	0	0	0		Muribaculum_intestinale	0	0	0	0	0	0	0	0	0	0	0	0	0	0	0	35	0	0	0.000478456
Nautella_sp._A04V	0	0	0	0	0	0		Nautella_sp._A04V	0	0	0	0	2	0	0	0	0	0	0	0	0	0	0	0	0	0	2.73403e-05
Neglecta_timonensis	0	0	0	0	0	0		Neglecta_timonensis	0	0	0	0	0	0	0	0	0	0	0	0	0	0	0	0	0	0	0
Neptuniibacter_sp.	0	0	0	0	0	0		Neptuniibacter_sp.	0	0	0	0	2	0	15	0	3	0	17	0	0	0	0	0	0	0	0.000505796
Neptunomonas_concharum	0	0	0	0	0	0		Neptunomonas_concharum	0	0	0	0	16	0	0	0	0	0	0	0	0	0	0	0	0	0	0.000218723
Neptunomonas_sp._HPM_16	0	0	0	0	0	0		Neptunomonas_sp._HPM_16	0	13	1	12	19	0	3	1	3	1	98	5	47	4	13	12	35	37	0.00415573
Nonlabens_dokdonensis	0	0	0	0	0	0		Nonlabens_dokdonensis	0	0	0	0	0	0	0	0	0	0	0	0	0	0	0	0	0	0	0
Nonlabens_mediterrranea	0	0	0	0	0	0		Nonlabens_mediterrranea	0	0	0	0	0	0	0	0	0	0	0	0	0	0	0	0	0	0	0
Nonlabens_ulvanivorans	0	0	0	0	0	0		Nonlabens_ulvanivorans	0	0	0	0	0	0	0	0	0	0	0	0	0	0	0	0	0	0	0
Oceaniserpentilla_haliotis	0	0	0	0	0	0		Oceaniserpentilla_haliotis	0	0	0	0	0	0	0	1	6	2	1	0	0	0	0	0	0	0	0.000136702
Oceanistipes_pacificus	0	0	0	0	0	0		Oceanistipes_pacificus	0	0	0	0	0	0	0	0	0	0	0	0	0	0	0	0	0	0	0
Oceanospirillaceae_bacterium	0	0	0	0	0	0		Oceanospirillaceae_bacterium	0	0	0	0	0	0	0	0	3	0	0	0	0	0	0	0	0	0	4.10105e-05
Oceanospirillum_beijerinckii	0	0	0	0	0	0		Oceanospirillum_beijerinckii	0	0	0	0	1	0	0	0	0	4	0	0	0	0	0	0	0	0	6.83508e-05
Octadecabacter_ascidiaceicola	5	4	2	2	2	0.000738189		Octadecabacter_ascidiaceicola	0	0	36	2	3	1	0	0	0	0	0	0	1	11	1	1	1	6	0.00086122
Odoribacter_splanchnicus	0	0	0	0	0	0		Odoribacter_splanchnicus	0	0	0	0	0	0	0	0	0	0	0	0	0	0	0	0	0	0	0
Oleispira_antarctica	0	0	0	0	0	0		Oleispira_antarctica	0	0	0	0	1	0	0	0	7	0	0	0	0	0	0	0	0	0	0.000109361
Olleya_marilimosa	0	0	0	0	0	0		Olleya_marilimosa	0	0	0	0	0	0	0	0	0	1	0	0	0	0	0	0	0	0	1.36702e-05
Oscillibacter_ruminantium_GH1	0	0	0	0	0	0		Oscillibacter_ruminantium_GH1	0	0	0	0	0	0	0	0	0	0	0	0	0	0	0	0	0	0	0
Oscillibacter_sp._1_3	0	0	0	0	0	0		Oscillibacter_sp._1_3	0	0	0	0	0	0	0	0	0	0	0	0	0	0	0	2	0	0	2.73403e-05
Oscillibacter_sp._Marseille_P3260	0	0	0	0	0	0		Oscillibacter_sp._Marseille_P3260	0	0	0	0	1	0	0	0	0	0	0	0	0	0	0	0	0	0	1.36702e-05
Oscillibacter_sp._PC13	0	0	0	0	0	0		Oscillibacter_sp._PC13	0	0	0	0	0	0	0	0	0	0	0	0	0	0	0	0	0	0	0
Oscillibacter_valericigenes	0	0	0	0	0	0		Oscillibacter_valericigenes	0	0	0	0	0	0	0	0	0	0	0	0	0	0	0	0	0	0	0
Oxalobacter_formigenes	0	0	0	0	0	0		Oxalobacter_formigenes	0	0	0	0	0	0	0	0	0	0	0	0	0	0	0	0	0	0	0
Pacificibacter_marinus	0	0	0	0	0	0		Pacificibacter_marinus	0	0	0	0	0	0	0	0	0	0	0	0	0	0	0	0	0	0	0
Parabacteroides_goldsteinii	0	0	0	0	0	0		Parabacteroides_goldsteinii	0	0	0	0	0	0	0	0	0	0	0	0	0	0	0	0	0	0	0
Parabacteroides_gordonii	0	0	0	0	0	0		Parabacteroides_gordonii	0	0	0	0	0	0	0	0	0	0	0	0	0	0	0	0	0	0	0
Parabacteroides_merdae	0	0	0	0	0	0		Parabacteroides_merdae	0	0	0	0	0	0	0	0	0	0	0	0	0	0	0	22	0	0	0.000300744
Parabacteroides_provencensis	0	0	0	0	0	0		Parabacteroides_provencensis	0	0	0	0	0	0	0	0	0	0	0	0	0	0	0	0	0	0	0
Parabacteroides_sp.	0	0	0	0	0	0		Parabacteroides_sp.	0	0	0	0	0	0	0	0	0	0	0	0	0	0	0	0	0	0	0
Parabacteroides_sp._S448	0	0	0	0	0	0		Parabacteroides_sp._S448	0	0	0	0	0	0	0	0	0	0	0	0	0	0	0	0	0	0	0
Paracoccus_endophyticus	0	0	0	0	0	0		Paracoccus_endophyticus	0	0	0	0	0	0	0	0	0	0	0	0	0	0	0	0	0	0	0
Paracoccus_sp._A40_2010	0	0	0	1	1	9.84252e-05		Paracoccus_sp._A40_2010	0	0	0	0	2	0	0	0	0	0	0	0	3	5	1	5	1	18	0.000478456
Paraglaciecola_arctica	0	0	0	0	0	0		Paraglaciecola_arctica	0	1	0	0	3	0	0	0	0	1	0	0	0	0	0	0	0	0	6.83508e-05
Patiriisocius_marinus	0	0	0	0	0	0		Patiriisocius_marinus	0	0	1	0	0	0	0	0	0	0	0	0	0	0	0	0	0	0	1.36702e-05
Pelagicola_litoralis	0	0	0	0	0	0		Pelagicola_litoralis	0	0	0	0	0	0	0	0	0	0	0	0	0	0	0	0	1	0	1.36702e-05
Pelagimonas_phthalicica	14	0	0	0	0	0.000688976		Pelagimonas_phthalicica	0	0	4	0	0	0	3	0	1	4	1	0	0	0	0	0	0	0	0.000177712
Pelagimonas_varians	0	0	0	0	0	0		Pelagimonas_varians	0	0	8	1	0	0	0	0	0	0	0	0	0	0	0	0	0	0	0.000123031
Phaeobacter_gallaeciensis	0	0	0	0	0	0		Phaeobacter_gallaeciensis	0	0	0	0	0	0	0	0	0	0	0	0	1	0	0	0	0	0	1.36702e-05
Phaeobacter_sp._CECT_5382	0	0	0	0	0	0		Phaeobacter_sp._CECT_5382	0	0	0	0	0	0	0	0	0	0	0	0	0	0	0	1	0	0	1.36702e-05
Phascolarctobacterium_faecium	0	0	0	0	0	0		Phascolarctobacterium_faecium	0	0	0	0	0	0	0	0	0	0	0	0	0	0	0	0	0	0	0
Phocaeicola_sartorii	0	0	0	0	0	0		Phocaeicola_sartorii	0	0	0	0	0	0	0	0	0	0	0	0	0	0	0	0	0	0	0
Phocoenobacter_uteri	1	0	0	0	0	4.92126e-05		Phocoenobacter_uteri	0	0	0	0	0	0	0	0	0	0	0	0	0	0	0	0	0	0	0
Planktotalea_frisia	1	1	0	0	1	0.000147638		Planktotalea_frisia	0	0	32	0	2	0	2	0	0	0	0	0	0	0	0	0	0	0	0.000492126
Planktotalea_lamellibrachiae	0	0	0	0	0	0		Planktotalea_lamellibrachiae	0	0	0	0	2	0	0	0	0	0	0	0	0	0	0	0	0	0	2.73403e-05
Polaribacter_dokdonensis	5	0	0	0	0	0.000246063		Polaribacter_dokdonensis	0	0	0	0	0	0	0	0	0	0	0	0	0	0	0	0	0	0	0
Polaribacter_marinivivus	15	1	0	0	0	0.000787402		Polaribacter_marinivivus	0	0	0	0	0	0	0	0	0	1	0	0	0	0	0	0	0	0	1.36702e-05
Polaribacter_pacificus	0	0	0	0	0	0		Polaribacter_pacificus	0	0	0	0	0	0	0	0	0	0	0	0	0	0	0	0	0	0	0
Polaribacter_sp._J15_9	0	0	0	0	0	0		Polaribacter_sp._J15_9	1	0	3	0	0	0	0	0	0	0	0	0	0	0	0	0	0	0	5.46807e-05
Polaribacter_sp._KYW_601	2	0	0	0	0	9.84252e-05		Polaribacter_sp._KYW_601	0	0	0	0	0	0	0	0	0	0	0	0	0	0	0	0	0	0	0
Polaribacter_sp._SA4_10	0	0	0	0	0	0		Polaribacter_sp._SA4_10	0	0	7	0	2	0	0	0	0	1	1	0	0	0	0	0	0	0	0.000150372
Pontixanthobacter_rizhaonensis	0	0	0	0	0	0		Pontixanthobacter_rizhaonensis	0	0	1	0	0	0	0	0	0	0	0	0	0	0	0	0	0	0	1.36702e-05
Portibacter_lacus	0	0	0	0	0	0		Portibacter_lacus	0	0	0	0	0	0	0	0	0	0	0	0	0	0	0	0	0	1	1.36702e-05
Poseidonibacter_lekithochrous	0	0	0	0	0	0		Poseidonibacter_lekithochrous	6	4	0	1	133	0	158	0	119	15	123	22	8	0	0	3	2	17	0.00835247
Poseidonibacter_parvus	0	0	0	0	0	0		Poseidonibacter_parvus	0	0	0	0	1	0	0	0	0	0	0	1	0	0	0	0	0	0	2.73403e-05
Primorskyibacter_aestuariivivens	3	2	0	0	0	0.000246063		Primorskyibacter_aestuariivivens	0	0	1	0	0	0	1	0	0	0	0	2	0	6	6	2	15	4	0.000505796
Proteobacteria	0	0	0	0	0	0		Proteobacteria	0	0	0	0	0	0	0	0	2	6	0	0	0	0	0	0	0	0	0.000109361
Provencibacterium_massiliense	0	0	0	0	0	0		Provencibacterium_massiliense	0	0	0	0	0	0	0	0	0	0	0	0	0	0	0	0	0	0	0
Providencia_vermicola	73	9	52	0	0	0.00659449		Providencia_vermicola	0	0	0	0	0	0	0	0	0	0	0	0	0	0	0	0	0	0	0
Pseudaestuariivita_atlantica	0	0	0	0	0	0		Pseudaestuariivita_atlantica	0	0	0	0	0	0	0	0	0	0	0	0	0	0	0	0	0	0	0
Pseudoalteromonas_sp._SBS2_1	0	0	0	0	0	0		Pseudoalteromonas_sp._SBS2_1	0	1	1	1	4	1	1	0	3	12	2	0	0	0	0	0	0	0	0.000355424
Pseudoalteromonas_spongiae	0	0	0	0	0	0		Pseudoalteromonas_spongiae	0	0	0	1	0	0	0	1	2	32	0	0	0	0	0	0	0	0	0.000492126
Pseudodesulfovibrio_indicus	0	0	0	0	0	0		Pseudodesulfovibrio_indicus	0	0	0	0	12	0	26	0	0	0	0	0	0	0	0	0	0	0	0.000519466
Pseudomonas_azotoformans	0	0	0	0	0	0		Pseudomonas_azotoformans	0	0	0	0	0	0	0	0	0	0	0	0	0	0	0	0	0	0	0
Pseudophaeobacter_arcticus	3	0	0	0	1	0.00019685		Pseudophaeobacter_arcticus	0	0	2	1	6	0	2	0	5	16	1	0	8	1	0	0	11	0	0.000724519
Pseudoruegeria_aestuarii	0	0	0	0	0	0		Pseudoruegeria_aestuarii	0	0	0	0	0	0	0	0	0	0	0	0	0	1	0	0	0	1	2.73403e-05
Psychrobacter_lutiphocae	0	0	0	0	0	0		Psychrobacter_lutiphocae	0	0	0	0	0	0	155	0	0	0	0	1	0	0	0	0	0	0	0.00213255
Psychrobium_conchae	0	0	0	0	0	0		Psychrobium_conchae	0	0	0	0	0	0	0	0	0	1	0	0	0	0	0	0	0	0	1.36702e-05
Psychroserpens_sp._Hel_I_66	0	0	0	0	0	0		Psychroserpens_sp._Hel_I_66	0	0	0	1	0	0	0	0	0	0	0	0	0	0	0	0	0	0	1.36702e-05
Psychrosphaera_haliotis	0	0	0	0	0	0		Psychrosphaera_haliotis	0	0	0	0	1	0	0	0	2	7	0	0	0	0	0	0	1	0	0.000150372
Puia_dinghuensis	0	0	0	0	0	0		Puia_dinghuensis	0	0	0	0	0	0	0	0	0	0	0	0	0	0	0	0	0	0	0
Putridiphycobacter_roseus	0	0	0	0	0	0		Putridiphycobacter_roseus	0	0	0	0	1	0	0	0	0	1	0	0	0	0	0	0	0	0	2.73403e-05
Pygmaiobacter_massiliensis	0	0	0	0	0	0		Pygmaiobacter_massiliensis	0	0	0	0	0	0	0	0	0	0	0	0	0	0	0	0	0	0	0
Ralstonia_pickettii	0	0	0	0	0	0		Ralstonia_pickettii	0	0	0	0	0	0	0	0	0	0	0	0	0	0	0	0	0	0	0
Raricirrus_beryli_associated_bacterium	0	0	0	0	0	0		Raricirrus_beryli_associated_bacterium	0	0	0	0	19	0	0	0	1	10	0	0	0	0	0	0	0	0	0.000410105
Reichenbachiella_sp._YMK	0	1	0	0	0	4.92126e-05		Reichenbachiella_sp._YMK	0	0	0	0	0	0	0	0	0	0	0	0	0	0	0	0	0	0	0
Reinekea_marina	0	0	0	0	0	0		Reinekea_marina	0	0	0	0	3	0	0	0	0	16	0	0	0	0	0	0	0	0	0.000259733
Reyranella_soli	0	0	0	0	0	0		Reyranella_soli	0	0	0	0	0	0	0	0	0	0	0	0	0	0	0	0	0	0	0
Rhodobacteraceae_bacterium	4	0	0	1	3	0.000393701		Rhodobacteraceae_bacterium	0	0	2	0	0	0	0	0	1	5	0	0	1	0	2	0	0	0	0.000150372
Rhodobacteraceae_bacterium_LSUCC0246	0	0	0	0	0	0		Rhodobacteraceae_bacterium_LSUCC0246	0	0	0	0	0	0	0	0	0	0	0	0	0	0	0	0	0	0	0
Rhodobacterales_bacterium_CB1079	0	0	0	0	0	0		Rhodobacterales_bacterium_CB1079	0	0	0	0	0	0	0	0	0	0	0	0	0	0	0	0	0	0	0
Roseburia_intestinalis	0	0	0	0	0	0		Roseburia_intestinalis	0	0	0	0	0	0	0	0	0	0	0	0	0	0	0	0	0	0	0
Roseobacter_sp._SB2	4	0	0	0	0	0.00019685		Roseobacter_sp._SB2	0	0	0	0	0	0	0	0	0	0	0	0	0	0	0	0	0	0	0
Roseobacter_sp._UAzPsK_5	0	0	1	0	0	4.92126e-05		Roseobacter_sp._UAzPsK_5	0	0	0	0	0	0	0	0	0	0	0	0	0	1	0	0	0	3	5.46807e-05
Ruegeria_atlantica	0	0	0	0	0	0		Ruegeria_atlantica	0	0	1	0	1	0	0	0	0	1	0	0	1	0	0	1	0	0	6.83508e-05
Ruegeria_faecimaris	0	0	0	0	0	0		Ruegeria_faecimaris	0	0	0	1	0	0	0	0	0	0	0	0	0	0	0	0	0	0	1.36702e-05
Ruminococcaceae_bacterium_Marseille_P3738	0	0	0	0	0	0		Ruminococcaceae_bacterium_Marseille_P3738	0	0	0	0	0	0	0	0	0	0	0	0	0	0	0	0	0	0	0
Ruminococcaceae_bacterium_cv2	0	0	0	0	0	0		Ruminococcaceae_bacterium_cv2	0	0	0	0	0	0	0	0	0	0	0	0	0	0	0	0	0	0	0
Ruminococcus_champanellensis	0	0	0	0	0	0		Ruminococcus_champanellensis	0	0	0	0	0	0	0	0	0	0	0	0	0	0	0	0	0	0	0
Ruminococcus_sp._AT12	0	0	0	0	0	0		Ruminococcus_sp._AT12	0	0	0	0	0	0	0	0	0	0	0	0	0	0	0	0	0	0	0
Ruminococcus_sp._Marseille_P3213	0	0	0	0	0	0		Ruminococcus_sp._Marseille_P3213	0	0	0	0	0	0	0	0	0	0	0	0	0	0	0	0	0	0	0
Ruminococcus_sp._Marseille_P3217	0	0	0	0	0	0		Ruminococcus_sp._Marseille_P3217	0	0	0	0	0	0	0	0	0	0	0	0	0	0	0	0	0	0	0
Ruthenibacterium_lactatiformans	0	0	0	0	0	0		Ruthenibacterium_lactatiformans	0	0	0	0	0	0	0	0	0	0	0	0	0	0	0	0	0	0	0
Salmonella_enterica	2	0	1	0	0	0.000147638		Salmonella_enterica	0	0	2	0	0	1	0	1	0	0	0	0	0	0	0	0	0	0	5.46807e-05
Saprospira_grandis	0	0	0	0	0	0		Saprospira_grandis	0	0	0	0	0	0	0	0	2	6	1	0	0	0	0	0	0	0	0.000123031
Saprospira_sp._SS90_1	0	0	0	0	0	0		Saprospira_sp._SS90_1	0	0	0	0	0	0	0	0	0	3	0	0	0	0	0	0	0	0	4.10105e-05
Sarcina_ventriculi	0	0	0	0	0	0		Sarcina_ventriculi	0	0	0	0	0	0	0	0	0	0	0	0	0	0	0	0	0	0	0
Sargassum_vachellianum	0	0	0	0	0	0		Sargassum_vachellianum	0	0	0	0	0	0	0	0	0	0	0	0	0	0	0	0	0	0	0
Sedimentitalea_sp.	0	1	0	0	2	0.000147638		Sedimentitalea_sp.	0	0	37	8	1	6	0	0	0	0	0	1	0	0	1	0	0	0	0.000738189
Serratia_liquefaciens	0	0	0	0	0	0		Serratia_liquefaciens	0	0	0	0	0	0	0	1	0	0	0	0	0	0	0	0	0	0	1.36702e-05
Shewanella_algae	0	0	0	0	0	0		Shewanella_algae	0	0	0	0	0	0	0	0	0	0	0	0	0	0	0	0	0	0	0
Shimia_marina	2	0	0	0	0	9.84252e-05		Shimia_marina	0	0	1	0	1	0	0	0	2	5	0	0	0	0	0	0	0	0	0.000123031
Shimia_sediminis	1	0	0	0	0	4.92126e-05		Shimia_sediminis	0	0	3	0	0	0	0	0	0	0	0	0	0	0	0	0	0	0	4.10105e-05
Spartobacteria_bacterium_WX31	0	0	0	0	0	0		Spartobacteria_bacterium_WX31	0	0	0	0	0	0	0	0	0	0	0	0	0	0	0	0	0	0	0
Sphingomicrobium_marinum	0	0	0	0	0	0		Sphingomicrobium_marinum	0	0	1	0	4	0	0	0	0	0	0	0	0	0	0	0	0	0	6.83508e-05
Staphylococcus_lugdunensis	0	0	0	0	0	0		Staphylococcus_lugdunensis	0	0	0	0	0	0	0	2	0	0	0	0	0	0	0	0	0	0	2.73403e-05
Sulfitobacter_guttiformis	2	0	0	0	0	9.84252e-05		Sulfitobacter_guttiformis	0	0	5	0	3	0	1	0	0	1	0	0	0	0	0	0	1	0	0.000150372
Sulfitobacter_mediterraneus	0	0	0	0	1	4.92126e-05		Sulfitobacter_mediterraneus	0	0	29	0	6	2	1	0	0	2	0	0	0	3	1	0	0	1	0.000615157
Sulfitobacter_pontiacus	1	0	0	0	1	9.84252e-05		Sulfitobacter_pontiacus	0	0	2	0	0	0	1	0	0	0	0	0	0	1	0	1	1	1	9.56912e-05
Sulfurospirillum_carboxydovorans	0	0	0	0	0	0		Sulfurospirillum_carboxydovorans	0	0	0	0	0	0	4	0	0	0	0	0	0	0	0	0	0	0	5.46807e-05
Tateyamaria_omphalii	0	0	1	0	1	9.84252e-05		Tateyamaria_omphalii	0	0	44	0	0	0	0	0	0	0	0	0	0	0	0	0	1	0	0.000615157
Tateyamaria_sp.	1	2	0	1	1	0.000246063		Tateyamaria_sp.	0	0	0	0	0	0	0	0	0	0	0	0	0	0	0	0	0	0	0
Tenacibaculum_caenipelagi	5	0	0	0	0	0.000246063		Tenacibaculum_caenipelagi	0	0	11	6	0	0	0	0	0	2	0	0	0	0	0	0	0	0	0.000259733
Tenacibaculum_crassostreae	0	5	3	2	2	0.000590551		Tenacibaculum_crassostreae	8	2	277	49	1	27	0	2	4	186	2	0	2	64	24	1	42	3	0.0094871
Tenacibaculum_discolor	0	1	4	1	3	0.000442913		Tenacibaculum_discolor	0	0	11	0	0	3	0	0	0	0	0	0	0	3	0	0	0	0	0.000232393
Tenacibaculum_gallaicum	0	0	0	0	0	0		Tenacibaculum_gallaicum	0	0	2	0	0	0	0	1	1	0	3	0	3	0	0	0	0	0	0.000136702
Tenacibaculum_halocynthiae	0	0	0	0	0	0		Tenacibaculum_halocynthiae	0	0	4	0	0	0	0	0	0	67	0	0	0	0	0	0	0	0	0.000970582
Tenacibaculum_litoreum	3	10	0	4	14	0.00152559		Tenacibaculum_litoreum	4	48	131	306	2	162	5	165	69	283	76	8	7	774	557	17	444	24	0.0421315
Tenacibaculum_mesophilum	0	0	0	0	0	0		Tenacibaculum_mesophilum	0	0	0	0	0	0	0	135	0	1	0	0	0	0	0	0	0	0	0.00185914
Tenacibaculum_sediminilitoris	1	1	1	1	2	0.000295276		Tenacibaculum_sediminilitoris	0	0	31	2	2	71	3	0	0	12	0	1	2	16	34	0	30	14	0.0029801
Tenacibaculum_soleae	0	0	0	0	0	0		Tenacibaculum_soleae	0	0	0	0	2	0	0	1	0	7	0	0	0	0	0	0	0	0	0.000136702
Tenacibaculum_sp._AB401d	0	0	0	0	0	0		Tenacibaculum_sp._AB401d	0	0	0	0	0	0	0	0	0	0	0	0	0	0	0	0	0	0	0
Tenacibaculum_sp._LS_828	0	0	0	0	0	0		Tenacibaculum_sp._LS_828	0	0	4	1	0	0	0	0	0	0	0	0	0	4	0	1	0	1	0.000150372
Tenacibaculum_sp._SG_28	3	5	1	0	1	0.000492126		Tenacibaculum_sp._SG_28	0	299	123	359	31	1156	14	1011	2	1817	1	95	3	564	328	72	225	56	0.0841535
Tepidisphaera_mucosa	0	0	0	0	0	0		Tepidisphaera_mucosa	0	0	0	0	0	0	0	0	0	0	0	0	0	0	0	0	0	0	0
Terrisporobacter_mayombei	0	0	0	0	1	4.92126e-05		Terrisporobacter_mayombei	0	0	0	0	0	0	0	0	0	0	0	0	0	0	0	0	0	0	0
Thalassobius_mediterraneus	0	0	1	0	0	4.92126e-05		Thalassobius_mediterraneus	0	0	1	0	0	0	0	0	1	1	0	0	0	0	0	0	0	0	4.10105e-05
Thalassobius_sp._CECT_5114	0	1	0	0	0	4.92126e-05		Thalassobius_sp._CECT_5114	0	0	18	0	0	1	0	0	0	0	0	0	0	0	0	1	0	0	0.000273403
Thalassobius_sp._KU27E3	0	0	0	0	0	0		Thalassobius_sp._KU27E3	0	0	0	0	0	0	0	0	0	0	0	0	0	0	0	0	0	0	0
Thalassobius_sp._ZS4_10	0	0	0	0	0	0		Thalassobius_sp._ZS4_10	0	0	0	0	0	0	0	0	0	0	0	0	0	0	0	0	0	0	0
Thalassomonas_actiniarum	0	0	0	0	0	0		Thalassomonas_actiniarum	0	0	0	0	20	0	0	0	5	56	0	0	0	0	0	0	0	0	0.00110728
Thalassotalea_agariperforans	0	0	0	0	0	0		Thalassotalea_agariperforans	0	0	0	0	0	0	0	0	0	2	0	0	0	0	0	0	0	0	2.73403e-05
Thalassotalea_atypica	0	0	0	0	0	0		Thalassotalea_atypica	0	0	0	0	1	0	0	0	5	54	3	0	0	0	0	0	0	0	0.00086122
Thalassotalea_loyana	0	0	0	0	0	0		Thalassotalea_loyana	0	0	0	0	1	0	0	0	2	0	0	0	0	0	0	0	0	0	4.10105e-05
Thalassotalea_marina	0	0	0	0	0	0		Thalassotalea_marina	0	0	0	0	0	0	0	0	0	1	0	0	0	0	0	0	0	0	1.36702e-05
UCG_009_bacterium_NLAE_zl_C231	0	0	0	0	0	0		UCG_009_bacterium_NLAE_zl_C231	0	0	0	0	0	0	0	0	0	0	0	0	0	0	0	0	0	0	0
Verrucomicrobia_bacterium_SCGC_AAA164_L15	1	7	1	7	4	0.000984252		Verrucomicrobia_bacterium_SCGC_AAA164_L15	0	0	0	0	1	0	0	0	0	0	0	0	0	0	0	0	0	0	1.36702e-05
Verrucomicrobium_sp._KLE1210	1	0	0	0	0	4.92126e-05		Verrucomicrobium_sp._KLE1210	0	0	0	0	0	0	0	0	0	0	0	0	5	3	0	1	0	1	0.000136702
Vibrio_brasiliensis	0	0	0	0	1	4.92126e-05		Vibrio_brasiliensis	0	0	0	0	2	0	0	0	8	8	9	1	0	0	0	0	2	0	0.000410105
Vibrio_penaeicida	0	0	0	0	0	0		Vibrio_penaeicida	0	0	0	0	1	0	0	0	0	3	0	0	4	0	0	0	0	0	0.000109361
Vibrio_scophthalmi	0	0	0	0	0	0		Vibrio_scophthalmi	0	0	0	0	14	0	0	26	4	1	0	0	0	0	0	0	0	0	0.000615157
Vibrio_sp.	0	0	0	0	0	0		Vibrio_sp.	0	0	0	0	1	0	4	0	0	0	0	0	2	0	0	0	0	0	9.56912e-05
Vibrio_splendidus	0	0	0	0	0	0		Vibrio_splendidus	0	25	6	1	0	1	2	200	4	34	0	1	0	0	0	0	4	0	0.00380031
Vicingus_serpentipes	0	0	0	0	2	9.84252e-05		Vicingus_serpentipes	0	0	0	0	1	0	0	0	0	0	0	0	0	0	0	0	0	0	1.36702e-05
Victivallales_bacterium_CCUG_44730	0	0	0	0	0	0		Victivallales_bacterium_CCUG_44730	0	0	0	0	0	0	0	0	0	0	0	0	0	0	0	0	0	0	0
Victivallis_vadensis	0	0	0	0	0	0		Victivallis_vadensis	0	0	0	0	0	0	0	0	0	0	0	0	0	0	0	0	0	0	0
Winogradskyella_echinorum	0	4	1	0	1	0.000295276		Winogradskyella_echinorum	0	0	0	5	2	0	0	0	0	0	0	0	0	9	0	0	1	4	0.000287073
Winogradskyella_jejuensis	1	0	0	0	0	4.92126e-05		Winogradskyella_jejuensis	0	0	0	0	1	0	0	0	0	1	0	0	0	0	0	0	0	0	2.73403e-05
Winogradskyella_wandonensis	0	1	0	0	0	4.92126e-05		Winogradskyella_wandonensis	0	0	1	0	0	0	0	0	0	0	0	0	0	0	0	0	0	0	1.36702e-05
Yoonia_litorea	0	0	0	0	0	0		Yoonia_litorea	0	0	0	1	4	0	0	0	0	1	0	0	0	0	0	0	0	0	8.2021e-05
Yoonia_tamlensis	10	0	0	0	0	0.000492126		Yoonia_tamlensis	0	4	6	1	25	1	0	1	1	6	0	0	0	0	0	0	0	0	0.000615157
[Clostridium]_bolteae	0	0	0	0	0	0		[Clostridium]_bolteae	0	0	0	0	0	0	0	0	0	0	0	0	0	0	0	0	0	0	0
[Clostridium]_dakarense	1	0	0	0	0	4.92126e-05		[Clostridium]_dakarense	0	0	0	0	0	0	0	0	0	0	0	0	0	0	0	0	0	0	0
[Clostridium]_leptum	0	0	0	0	0	0		[Clostridium]_leptum	0	0	0	0	0	0	0	0	0	0	0	0	0	0	0	3	0	0	4.10105e-05
[Clostridium]_symbiosum	0	0	0	0	0	0		[Clostridium]_symbiosum	0	0	0	0	0	0	0	0	0	0	0	0	0	0	0	0	0	0	0
alpha_proteobacterium_9IX_A01_152	106	0	0	0	0	0.00521654		alpha_proteobacterium_9IX_A01_152	0	0	0	0	0	0	0	0	0	0	0	0	0	0	0	0	0	0	0
butyrate_producing_bacterium_SM4_1	0	0	0	0	0	0		butyrate_producing_bacterium_SM4_1	0	0	0	0	0	0	0	0	0	0	0	0	0	0	0	0	0	0	0
delta_proteobacterium_S130_3__2	0	0	0	0	0	0		delta_proteobacterium_S130_3__2	0	34	0	0	0	0	0	0	0	0	0	0	0	0	0	0	0	0	0.000464786
delta_proteobacterium_WN	0	0	0	0	0	0		delta_proteobacterium_WN	0	0	0	0	4	0	0	0	0	0	0	0	0	0	0	0	0	0	5.46807e-05
epsilon_proteobacterium_Yb_F	0	0	0	0	0	0		epsilon_proteobacterium_Yb_F	11	0	1	7	23	1	27	0	1929	8	16	686	147	12	410	4	158	141	0.0489529
gamma_proteobacterium_PAORIC1	0	0	0	0	0	0		gamma_proteobacterium_PAORIC1	0	0	0	2	1	0	0	0	1	19	2	0	0	0	0	0	0	0	0.000341754
gamma_proteobacterium_UMB7D	0	0	0	0	0	0		gamma_proteobacterium_UMB7D	0	0	0	0	2	0	0	0	1	1	0	0	0	0	0	0	0	0	5.46807e-05
marine_alpha_proteobacterium_AS_21	54	0	0	0	0	0.00265748		marine_alpha_proteobacterium_AS_21	0	0	1	0	0	0	0	0	0	0	0	0	0	0	0	0	0	0	1.36702e-05
marine_bacterium_AO1_C	0	0	0	0	1	4.92126e-05		marine_bacterium_AO1_C	0	0	0	0	35	2	0	0	0	0	0	60	0	0	0	0	0	0	0.00132601
marine_bacterium_r55	0	0	0	0	0	0		marine_bacterium_r55	5	0	0	0	386	0	359	0	3	0	0	12	0	0	0	0	0	0	0.0104577
marine_snow_associated_bacterium_Adriatic87	0	0	0	0	0	0		marine_snow_associated_bacterium_Adriatic87	0	0	0	0	0	0	0	0	0	0	0	0	1	0	0	0	0	0	1.36702e-05
psychrophilic_sulfate_reducing_bacterium_LSv53	0	0	0	0	0	0		psychrophilic_sulfate_reducing_bacterium_LSv53	0	28	0	0	0	0	0	0	0	0	0	0	0	0	0	2	0	0	0.000410105
unclassified_0319_6G20	0	0	0	0	0	0		unclassified_0319_6G20	0	0	0	0	19	0	0	0	0	0	0	0	0	0	0	0	0	0	0.000259733
unclassified_AbsconditabacterialeSR1	0	7	1	0	1	0.000442913		unclassified_AbsconditabacterialeSR1	0	0	0	0	4	15	0	0	0	0	0	0	29	0	0	0	0	1	0.000669838
unclassified_Acanthopleuribacter	2	4	10	8	1	0.00123031		unclassified_Acanthopleuribacter	0	0	0	0	0	0	0	0	0	0	0	0	0	0	0	0	0	0	0
unclassified_Acidobacteriales	0	0	0	0	0	0		unclassified_Acidobacteriales	0	0	0	0	0	0	0	0	0	0	0	0	0	0	0	0	0	0	0
unclassified_Actinobacteria	1	0	0	0	1	9.84252e-05		unclassified_Actinobacteria	0	0	0	0	0	0	0	0	0	0	0	0	0	0	0	0	0	0	0
unclassified_Alteromonadaceae	0	0	0	0	0	0		unclassified_Alteromonadaceae	0	0	0	0	0	0	0	0	0	0	0	0	0	0	0	0	0	0	0
unclassified_Anaeroplasma	0	0	0	0	0	0		unclassified_Anaeroplasma	0	0	0	0	0	0	0	0	0	0	0	0	0	0	0	1	0	0	1.36702e-05
unclassified_Anaerosinus	1	0	0	0	0	4.92126e-05		unclassified_Anaerosinus	0	0	0	0	0	0	0	0	0	0	0	0	0	0	0	0	0	0	0
unclassified_Anaerosporobacter	0	0	0	0	0	0		unclassified_Anaerosporobacter	0	0	0	0	0	0	0	0	0	0	0	0	0	0	0	0	0	0	0
unclassified_Anaerostignum	0	0	0	0	0	0		unclassified_Anaerostignum	0	0	0	0	0	0	0	0	0	0	0	0	0	0	0	0	0	0	0
unclassified_Anaerovoracaceae	0	0	0	0	0	0		unclassified_Anaerovoracaceae	0	0	0	0	0	0	0	0	0	0	0	0	0	0	0	0	0	0	0
unclassified_Anaerovorax	0	0	0	0	0	0		unclassified_Anaerovorax	0	0	0	0	0	0	0	0	0	0	0	0	0	0	0	0	0	0	0
unclassified_Aquibacter	0	0	0	0	0	0		unclassified_Aquibacter	0	0	0	0	0	0	0	0	0	0	0	0	0	0	0	0	0	0	0
unclassified_Arcobacteraceae	0	0	0	1	0	4.92126e-05		unclassified_Arcobacteraceae	7	30	13	41	374	20	941	17	72	71	585	54	77	32	93	6	122	32	0.0353647
unclassified_Ardenticatenales	0	0	0	0	0	0		unclassified_Ardenticatenales	0	0	0	1	2	0	0	0	0	0	0	0	1	0	0	0	0	1	6.83508e-05
unclassified_Aureispira	0	0	0	0	0	0		unclassified_Aureispira	0	0	0	0	0	2	0	0	0	0	1	0	0	0	0	0	0	0	4.10105e-05
unclassified_BD1_7_clade	3	8	11	5	6	0.00162402		unclassified_BD1_7_clade	0	0	87	1	10	2	0	0	1	0	1	0	0	0	0	0	0	7	0.00149005
unclassified_Bacteria	1	3	0	1	3	0.000393701		unclassified_Bacteria	0	0	3	2	28	0	6	0	0	0	0	0	0	0	4	0	0	0	0.000587817
unclassified_Bacteroidales	11	2	0	0	0	0.000639764		unclassified_Bacteroidales	534	456	0	1	61	0	271	1	88	2	1101	1052	26	0	0	0	0	25	0.0494587
unclassified_Bacteroides	46	2	0	0	0	0.0023622		unclassified_Bacteroides	0	0	0	0	0	0	0	0	0	1	0	0	0	0	1	0	0	0	2.73403e-05
unclassified_Bacteroidetes_BD2_2	0	0	0	0	0	0		unclassified_Bacteroidetes_BD2_2	0	0	0	0	0	0	0	0	0	0	0	0	0	0	0	0	0	0	0
unclassified_Bacteroidetes_VC2.1_Bac22	0	0	0	0	0	0		unclassified_Bacteroidetes_VC2.1_Bac22	0	0	0	0	2	0	0	0	0	0	0	0	0	0	0	0	0	0	2.73403e-05
unclassified_Bacteroidia	0	0	0	0	0	0		unclassified_Bacteroidia	0	6	3	0	0	0	3	0	0	1	0	2	127	6	0	15	0	577	0.0101159
unclassified_Barnesiellaceae	0	0	0	0	0	0		unclassified_Barnesiellaceae	0	0	0	0	0	0	0	0	0	0	0	0	0	0	0	0	0	0	0
unclassified_Bdellovibrio	0	1	0	0	0	4.92126e-05		unclassified_Bdellovibrio	0	0	0	0	0	0	0	0	0	0	0	0	0	0	0	0	0	2	2.73403e-05
unclassified_Breznakia	0	0	0	0	0	0		unclassified_Breznakia	0	0	0	0	0	0	0	0	0	0	0	0	0	0	0	0	0	0	0
unclassified_Bryobacter	0	0	0	0	0	0		unclassified_Bryobacter	0	0	0	0	0	0	0	0	0	0	0	0	0	0	0	0	0	0	0
unclassified_Butyricicoccaceae	0	0	0	0	0	0		unclassified_Butyricicoccaceae	0	0	0	0	0	0	0	0	0	0	0	0	0	0	0	0	0	0	0
unclassified_Campylobacter	1	0	0	0	0	4.92126e-05		unclassified_Campylobacter	0	0	0	0	1	0	0	0	0	0	0	0	0	0	0	0	0	0	1.36702e-05
unclassified_Campylobacterales	0	0	0	0	0	0		unclassified_Campylobacterales	0	0	0	0	2	0	0	0	0	0	0	0	0	0	0	0	0	0	2.73403e-05
unclassified_Candidatus_Magasanikbacteria	0	0	0	0	0	0		unclassified_Candidatus_Magasanikbacteria	0	0	0	0	0	0	0	0	0	0	0	0	0	0	0	0	0	0	0
unclassified_Candidatus_Megaira	0	0	0	0	0	0		unclassified_Candidatus_Megaira	0	0	0	0	0	1	0	0	0	0	0	0	0	0	0	0	0	1	2.73403e-05
unclassified_Candidatus_Omnitrophus	0	0	0	0	0	0		unclassified_Candidatus_Omnitrophus	0	0	0	0	2	0	0	0	0	0	0	0	0	0	0	0	0	0	2.73403e-05
unclassified_Candidatus_Peregrinibacteria	0	0	0	0	0	0		unclassified_Candidatus_Peregrinibacteria	0	0	0	0	0	0	0	0	0	0	0	0	0	0	0	0	0	0	0
unclassified_Candidatus_Riegeria	0	0	0	0	0	0		unclassified_Candidatus_Riegeria	0	1	0	0	0	0	78	3	2	0	0	19	0	0	0	0	0	0	0.00140803
unclassified_Candidatus_Udaeobacter	0	0	0	0	0	0		unclassified_Candidatus_Udaeobacter	0	0	0	0	0	0	0	0	0	0	0	0	0	0	0	0	0	0	0
unclassified_Candidatus_Uhrbacteria_bacterium_GW2011_GWC2_40_450	0	0	0	0	0	0		unclassified_Candidatus_Uhrbacteria_bacterium_GW2011_GWC2_40_450	0	0	0	0	0	0	0	0	0	0	0	0	0	0	0	0	0	0	0
unclassified_Cardiobacteriaceae	0	1	1	3	1	0.000295276		unclassified_Cardiobacteriaceae	9	814	883	1460	102	509	93	1369	6	183	7	234	254	760	784	40	978	165	0.118247
unclassified_Cellulosilyticum	0	0	0	0	0	0		unclassified_Cellulosilyticum	0	0	0	0	0	0	0	0	0	0	0	0	0	0	0	0	0	0	0
unclassified_Cellvibrionaceae	0	0	0	0	0	0		unclassified_Cellvibrionaceae	0	0	0	0	0	0	0	0	0	0	0	0	0	0	0	0	0	0	0
unclassified_Cetobacterium	0	0	0	0	0	0		unclassified_Cetobacterium	0	0	0	0	0	0	0	0	0	0	0	0	0	0	0	0	0	0	0
unclassified_Chitinophagales	1	4	1	0	5	0.000541339		unclassified_Chitinophagales	0	0	2	0	4	0	0	0	0	0	0	0	0	1	0	0	0	5	0.000164042
unclassified_Christensenellaceae	0	0	0	0	0	0		unclassified_Christensenellaceae	0	0	0	0	0	0	0	0	0	0	0	0	0	0	0	0	0	0	0
unclassified_Christensenellaceae_R_7_group	0	0	0	0	0	0		unclassified_Christensenellaceae_R_7_group	0	0	0	0	0	0	0	0	0	0	0	0	0	0	0	0	0	0	0
unclassified_Cloacibacillus	0	0	0	0	0	0		unclassified_Cloacibacillus	0	0	0	0	0	0	0	0	0	0	0	0	0	0	0	0	0	0	0
unclassified_Clostridia	0	0	0	0	0	0		unclassified_Clostridia	0	0	0	0	0	0	0	0	0	0	0	0	0	0	0	0	0	0	0
unclassified_Clostridia_UCG_014	1	0	0	0	0	4.92126e-05		unclassified_Clostridia_UCG_014	0	0	0	0	0	0	0	0	0	0	0	0	0	0	0	87	0	0	0.0011893
unclassified_Clostridia_vadinBB60_group	0	0	0	0	0	0		unclassified_Clostridia_vadinBB60_group	0	0	0	0	0	0	0	0	0	0	0	0	0	0	0	16	0	0	0.000218723
unclassified_Cocleimonas	0	4	1	1	0	0.000295276		unclassified_Cocleimonas	1	1	11	2	1	4	0	0	0	0	0	1	1	1	0	0	0	1	0.000328084
unclassified_Cohaesibacter	0	0	0	0	0	0		unclassified_Cohaesibacter	0	0	0	0	0	0	0	0	0	0	0	0	5	0	0	0	0	0	6.83508e-05
unclassified_Colidextribacter	0	0	0	0	0	0		unclassified_Colidextribacter	0	0	0	0	0	0	0	0	0	0	0	0	0	0	0	19	0	0	0.000259733
unclassified_Comamonadaceae	0	0	0	0	0	0		unclassified_Comamonadaceae	13	0	0	0	36	0	0	0	0	0	0	0	0	0	0	0	0	0	0.000669838
unclassified_Comamonas	0	1	0	0	0	4.92126e-05		unclassified_Comamonas	0	0	0	0	0	0	0	0	0	0	0	0	0	0	0	0	0	0	0
unclassified_Coxiella	0	0	0	0	0	0		unclassified_Coxiella	0	0	0	0	0	0	0	0	0	0	0	0	0	0	0	0	0	0	0
unclassified_Crocinitomicaceae	0	0	0	0	0	0		unclassified_Crocinitomicaceae	0	0	0	0	0	0	0	0	0	0	0	0	0	0	0	0	0	0	0
unclassified_Crocinitomix	0	1	0	0	1	9.84252e-05		unclassified_Crocinitomix	0	0	0	0	0	0	0	0	0	0	0	0	0	0	0	0	0	0	0
unclassified_Cryomorphaceae	0	0	0	0	0	0		unclassified_Cryomorphaceae	0	0	0	0	2	0	0	0	1	15	1	0	0	0	0	0	0	1	0.000273403
unclassified_Cyclobacteriaceae	1	1	0	0	1	0.000147638		unclassified_Cyclobacteriaceae	0	0	0	0	0	1	0	0	0	0	0	0	0	0	0	0	0	0	1.36702e-05
unclassified_DEV007	0	0	0	0	0	0		unclassified_DEV007	0	0	0	0	0	0	0	0	0	0	0	0	0	0	0	0	0	0	0
unclassified_DTU014	0	0	0	0	0	0		unclassified_DTU014	0	0	0	0	0	0	0	0	0	0	0	0	0	0	0	0	0	0	0
unclassified_Dasania	0	0	0	0	0	0		unclassified_Dasania	0	0	0	0	0	0	0	0	0	0	0	0	0	0	0	0	0	0	0
unclassified_Defluviicoccales	0	0	0	0	0	0		unclassified_Defluviicoccales	0	0	0	0	5	0	0	0	0	0	0	0	0	0	0	0	0	0	6.83508e-05
unclassified_Defluviitaleaceae_UCG_011	0	0	0	0	0	0		unclassified_Defluviitaleaceae_UCG_011	0	2	0	0	15	0	17	2	0	0	3	0	305	0	0	0	0	20	0.00497594
unclassified_Deinococcus	0	0	0	0	0	0		unclassified_Deinococcus	1	0	670	48	6	0	0	0	0	0	0	0	4	29	1	4	0	16	0.0106491
unclassified_Deltaproteobacteria_bacterium_SMP_3	0	0	1	0	0	4.92126e-05		unclassified_Deltaproteobacteria_bacterium_SMP_3	0	0	0	0	0	0	0	0	0	0	0	0	0	0	0	0	0	0	0
unclassified_Desulfobacteraceae	0	0	0	0	0	0		unclassified_Desulfobacteraceae	0	0	0	0	29	0	19	0	0	0	0	0	0	0	0	0	0	0	0.000656168
unclassified_Desulfobacterales	0	1	0	0	0	4.92126e-05		unclassified_Desulfobacterales	248	15	0	0	80	0	342	0	0	0	0	0	0	0	0	0	0	0	0.00936406
unclassified_Desulfopila	0	0	0	0	0	0		unclassified_Desulfopila	0	6	0	0	9	0	0	0	0	0	0	0	3	0	0	0	0	3	0.000287073
unclassified_Desulforhopalus	0	0	0	0	0	0		unclassified_Desulforhopalus	0	3	0	0	2	0	0	0	0	0	0	1	1	0	0	3	0	99	0.00149005
unclassified_Desulfovibrio	0	0	0	0	0	0		unclassified_Desulfovibrio	0	0	0	0	4	0	21	0	0	0	0	0	0	0	0	84	0	0	0.00149005
unclassified_Desulfovibrionaceae	0	0	0	0	0	0		unclassified_Desulfovibrionaceae	0	0	0	0	16	0	2	0	0	0	0	0	0	0	0	0	0	0	0.000246063
unclassified_Dietzia	0	0	0	0	0	0		unclassified_Dietzia	0	0	0	0	0	0	0	0	0	0	0	0	0	0	0	0	0	0	0
unclassified_Eggerthellaceae	0	0	0	0	0	0		unclassified_Eggerthellaceae	0	0	0	0	0	0	0	0	0	0	0	0	0	0	0	0	0	0	0
unclassified_Ekhidna	0	0	0	0	2	9.84252e-05		unclassified_Ekhidna	2	0	1	1	2	0	0	0	0	0	0	0	0	0	0	0	0	1	9.56912e-05
unclassified_Enterobacterales	0	0	0	0	0	0		unclassified_Enterobacterales	0	1	0	0	0	0	6	1	8	0	31	0	1	0	0	0	1	5	0.000738189
unclassified_Erysipelotrichaceae	0	0	0	0	0	0		unclassified_Erysipelotrichaceae	0	0	0	0	0	0	0	0	0	0	0	0	0	0	0	11	0	0	0.000150372
unclassified_Eubacteriaceae	0	0	0	0	0	0		unclassified_Eubacteriaceae	0	0	0	0	0	0	0	0	0	0	0	0	0	0	0	0	0	0	0
unclassified_Faecalibacterium	0	0	0	0	0	0		unclassified_Faecalibacterium	0	0	0	0	0	0	0	0	0	0	0	0	0	0	0	0	0	0	0
unclassified_Family_XIII_AD3011_group	0	0	0	0	0	0		unclassified_Family_XIII_AD3011_group	0	0	0	0	0	0	0	0	0	0	0	0	0	0	0	0	0	0	0
unclassified_Flavobacteriaceae	1	31	7	4	20	0.00310039		unclassified_Flavobacteriaceae	7	5	41	29	7	215	7	21	0	103	0	2	9	360	150	26	68	117	0.0159531
unclassified_Flavobacteriales	0	0	0	0	0	0		unclassified_Flavobacteriales	0	0	0	0	1	0	0	0	0	0	0	0	0	0	0	0	0	0	1.36702e-05
unclassified_Fluviicola	0	0	0	1	0	4.92126e-05		unclassified_Fluviicola	0	0	4	4	0	229	0	0	0	0	0	0	0	0	4	1	19	9	0.00369094
unclassified_Fusibacter	0	0	0	0	0	0		unclassified_Fusibacter	39	1127	0	10	219	2	356	51	45	2	17	139	696	3	3	39	3	100	0.0389736
unclassified_Gammaproteobacteria	0	5	0	2	2	0.000442913		unclassified_Gammaproteobacteria	0	23	7	58	33	40	10	7	0	8	0	2	2	23	3	7	8	4	0.00321249
unclassified_Gemmata	0	0	0	0	0	0		unclassified_Gemmata	0	0	0	0	0	0	0	0	0	0	0	0	0	0	0	0	0	0	0
unclassified_Gemmatimonadaceae	0	0	0	0	0	0		unclassified_Gemmatimonadaceae	0	0	0	0	0	0	0	0	0	0	0	0	0	0	0	0	0	0	0
unclassified_Gracilibacteria	0	0	0	0	0	0		unclassified_Gracilibacteria	0	0	0	0	2	0	0	0	0	0	0	0	0	0	0	0	0	0	2.73403e-05
unclassified_Guggenheimella	0	0	0	0	0	0		unclassified_Guggenheimella	0	0	0	0	0	0	0	0	0	0	0	0	0	0	0	0	0	0	0
unclassified_Halioglobus	0	0	0	0	0	0		unclassified_Halioglobus	0	0	0	0	0	0	0	0	0	0	0	0	0	0	0	0	0	4	5.46807e-05
unclassified_Harryflintia	0	0	0	0	0	0		unclassified_Harryflintia	0	0	0	0	0	0	0	0	0	0	0	0	0	0	0	2	0	0	2.73403e-05
unclassified_Helicobacteraceae	0	0	0	0	0	0		unclassified_Helicobacteraceae	0	0	0	0	48	0	0	0	0	0	0	0	0	0	0	0	0	0	0.000656168
unclassified_Hydrogenoanaerobacterium	0	0	0	0	0	0		unclassified_Hydrogenoanaerobacterium	0	0	0	0	0	0	0	0	0	0	0	0	0	0	0	0	0	0	0
unclassified_IheB3_7	0	0	0	0	0	0		unclassified_IheB3_7	0	0	0	0	1	0	0	0	0	0	0	0	0	0	0	0	0	0	1.36702e-05
unclassified_Ilumatobacteraceae	0	0	0	0	0	0		unclassified_Ilumatobacteraceae	0	0	2	0	0	0	0	0	0	0	0	0	0	0	0	0	0	0	2.73403e-05
unclassified_Incertae_Sedis	0	0	0	0	0	0		unclassified_Incertae_Sedis	0	0	0	0	0	0	0	0	0	0	0	0	0	0	0	7	0	0	9.56912e-05
unclassified_JGI_0000069_P22	1	1	0	2	1	0.000246063		unclassified_JGI_0000069_P22	2	1	2	7	3	1	1	3	40	5	0	14	3	5	1	0	1	0	0.00121664
unclassified_Kangiella	7	7	5	2	8	0.00142717		unclassified_Kangiella	0	0	0	0	0	0	0	0	0	0	0	0	0	0	0	0	0	0	0
unclassified_Kapabacteriales	0	0	0	0	0	0		unclassified_Kapabacteriales	0	0	0	0	0	0	0	0	0	0	0	0	0	0	0	0	0	0	0
unclassified_Lachnoclostridium	0	0	0	0	0	0		unclassified_Lachnoclostridium	0	0	0	0	0	0	0	0	0	0	0	0	0	0	0	0	0	0	0
unclassified_Lachnospira	0	0	0	0	0	0		unclassified_Lachnospira	0	0	0	0	0	0	0	0	0	0	0	0	0	0	0	0	1	0	1.36702e-05
unclassified_Lachnospiraceae	4	0	0	0	0	0.00019685		unclassified_Lachnospiraceae	0	0	0	0	0	0	0	0	0	0	0	0	0	0	0	429	0	0	0.0058645
unclassified_Lachnospiraceae_AC2044_group	0	0	0	0	0	0		unclassified_Lachnospiraceae_AC2044_group	0	0	0	0	0	0	0	0	0	0	0	0	0	0	0	0	0	0	0
unclassified_Lachnospiraceae_NK4A136_group	0	0	0	0	0	0		unclassified_Lachnospiraceae_NK4A136_group	0	0	0	0	0	0	0	0	0	0	0	0	0	0	0	41	0	0	0.000560477
unclassified_Lachnospiraceae_UCG_001	0	0	0	0	0	0		unclassified_Lachnospiraceae_UCG_001	0	0	0	0	0	0	0	0	0	0	0	0	0	0	0	0	0	0	0
unclassified_Lachnospiraceae_UCG_007	0	0	0	0	0	0		unclassified_Lachnospiraceae_UCG_007	0	0	0	0	0	0	0	0	0	0	0	0	0	0	0	0	0	0	0
unclassified_Legionella	0	0	0	0	0	0		unclassified_Legionella	0	0	0	0	0	0	0	0	0	0	0	0	0	2	2	2	0	1	9.56912e-05
unclassified_Lewinella	0	2	1	0	1	0.00019685		unclassified_Lewinella	0	0	0	0	0	0	0	0	0	0	0	0	0	0	0	0	0	0	0
unclassified_Marinifilaceae	0	0	0	0	0	0		unclassified_Marinifilaceae	0	0	0	0	51	0	2	0	0	0	0	0	0	0	0	0	0	0	0.000724519
unclassified_Marinifilum	0	0	0	0	0	0		unclassified_Marinifilum	0	0	0	0	0	0	0	0	0	0	0	0	0	0	0	0	0	0	0
unclassified_Maritimimonas	0	0	0	0	1	4.92126e-05		unclassified_Maritimimonas	0	0	0	0	0	0	0	0	1	0	0	0	0	0	0	0	1	0	2.73403e-05
unclassified_Methylophagaceae	0	0	0	0	0	0		unclassified_Methylophagaceae	0	0	4	0	7	0	1	0	4	1	1	0	0	0	2	1	1	0	0.000300744
unclassified_Micavibrionaceae	0	0	0	0	0	0		unclassified_Micavibrionaceae	0	0	3	0	0	0	0	0	0	0	0	0	0	0	0	0	0	0	4.10105e-05
unclassified_Micavibrionales	0	0	0	0	0	0		unclassified_Micavibrionales	0	0	0	0	0	0	0	0	0	0	0	0	0	0	0	0	0	0	0
unclassified_Micrococcales	6	23	2	11	26	0.00334646		unclassified_Micrococcales	6	0	26	2	0	4	0	0	0	0	0	0	0	1	0	0	0	3	0.000574147
unclassified_Mitochondria	15	22	17	52	16	0.00600394		unclassified_Mitochondria	0	0	5	10	15	54	0	0	0	3	0	10	0	10	2	0	0	0	0.00149005
unclassified_Monoglobus	0	0	0	0	0	0		unclassified_Monoglobus	0	0	0	0	0	0	0	0	0	0	0	0	0	0	0	0	0	0	0
unclassified_Moraxellaceae	1	7	14	7	5	0.00167323		unclassified_Moraxellaceae	8	4	74	15	29	21	3	2	24	14	23	0	15	4	5	1	16	18	0.00377297
unclassified_Muribaculaceae	4	4	0	0	1	0.000442913		unclassified_Muribaculaceae	0	0	0	0	1	0	0	0	0	0	0	0	0	1	0	1117	3	0	0.0153379
unclassified_Mycoplasma	0	0	0	0	0	0		unclassified_Mycoplasma	0	0	0	0	0	0	0	0	0	0	0	0	0	0	0	0	0	0	0
unclassified_NK4A214_group	0	0	0	0	0	0		unclassified_NK4A214_group	0	0	0	0	0	0	0	0	0	0	0	0	0	0	0	1	0	0	1.36702e-05
unclassified_NS10_marine_group	0	0	0	0	0	0		unclassified_NS10_marine_group	0	0	0	0	1	0	0	0	0	2	0	0	0	0	0	0	0	0	4.10105e-05
unclassified_NS9_marine_group	0	0	0	1	0	4.92126e-05		unclassified_NS9_marine_group	0	0	0	0	0	0	0	0	0	0	0	0	1	0	0	0	0	2	4.10105e-05
unclassified_Negativibacillus	0	0	0	0	0	0		unclassified_Negativibacillus	0	0	0	0	0	0	0	0	0	0	0	0	0	0	0	0	0	0	0
unclassified_Neisseriaceae	0	0	0	0	0	0		unclassified_Neisseriaceae	0	0	0	0	1	0	0	0	0	0	0	0	0	0	0	0	0	0	1.36702e-05
unclassified_Nitzschia_alba__marine_diatom	0	0	0	0	0	0		unclassified_Nitzschia_alba__marine_diatom	0	0	0	0	12	0	0	0	0	0	0	0	0	0	0	0	0	0	0.000164042
unclassified_OM27_clade	0	0	0	0	0	0		unclassified_OM27_clade	0	0	0	0	1	0	0	0	0	0	0	0	0	0	0	0	0	5	8.2021e-05
unclassified_Odoribacter	0	0	0	0	0	0		unclassified_Odoribacter	0	0	0	0	0	0	0	0	0	0	0	0	0	0	0	0	0	0	0
unclassified_Oleibacter	0	0	0	0	0	0		unclassified_Oleibacter	0	0	0	0	18	0	0	0	1	0	0	0	0	0	0	0	0	0	0.000259733
unclassified_Oleiphilus	0	0	0	0	0	0		unclassified_Oleiphilus	0	0	0	0	1	0	0	0	0	1	0	0	0	0	0	0	0	0	2.73403e-05
unclassified_Oleispira	0	0	0	0	0	0		unclassified_Oleispira	0	0	0	0	18	0	0	0	1	1	0	0	0	0	0	0	0	0	0.000273403
unclassified_Oligoflexaceae	6	39	8	3	24	0.00393701		unclassified_Oligoflexaceae	0	0	2	0	0	0	1	0	0	0	0	0	0	0	0	0	0	1	5.46807e-05
unclassified_Ornithobacterium	0	1	0	1	1	0.000147638		unclassified_Ornithobacterium	0	0	1	4	3	0	7	0	36	0	0	1	2	70	1	2	2	20	0.00203685
unclassified_Oscillospiraceae	0	0	0	0	0	0		unclassified_Oscillospiraceae	0	0	0	0	0	0	0	0	0	0	0	0	0	0	0	6	0	0	8.2021e-05
unclassified_Oscillospirales	0	0	0	0	0	0		unclassified_Oscillospirales	0	0	0	0	0	0	0	0	0	0	0	0	0	0	0	0	0	0	0
unclassified_P3OB_42	0	0	0	0	0	0		unclassified_P3OB_42	0	0	0	0	0	0	0	0	0	0	0	0	0	0	0	0	0	0	0
unclassified_Paludibacteraceae	0	0	0	0	0	0		unclassified_Paludibacteraceae	0	0	0	0	0	0	0	0	0	0	0	0	1	0	0	0	0	0	1.36702e-05
unclassified_Paludicola	0	0	0	0	0	0		unclassified_Paludicola	0	0	0	0	0	0	0	0	0	0	0	0	0	0	0	0	0	0	0
unclassified_Papillibacter	0	0	0	0	0	0		unclassified_Papillibacter	0	0	0	0	0	0	0	0	0	0	0	0	0	0	0	0	0	0	0
unclassified_Parabacteroides	33	0	0	0	1	0.00167323		unclassified_Parabacteroides	0	0	3	1	0	0	1	0	1	0	0	0	0	1	0	0	0	0	9.56912e-05
unclassified_Paracaedibacteraceae	0	0	0	0	0	0		unclassified_Paracaedibacteraceae	0	0	0	0	1	0	4	0	0	0	0	1	0	0	0	0	1	0	9.56912e-05
unclassified_Parasutterella	0	0	0	0	0	0		unclassified_Parasutterella	0	0	0	0	0	0	0	0	0	0	0	0	0	0	0	0	0	0	0
unclassified_Pasteurellaceae	0	0	0	0	0	0		unclassified_Pasteurellaceae	0	0	0	0	0	0	0	0	0	0	0	0	0	0	0	0	0	1	1.36702e-05
unclassified_Peptococcaceae	0	0	0	0	0	0		unclassified_Peptococcaceae	0	0	0	0	0	0	0	0	0	0	0	0	0	0	0	3	0	1	5.46807e-05
unclassified_Peptococcus	0	0	0	0	0	0		unclassified_Peptococcus	0	0	0	0	0	0	0	0	0	0	0	0	0	0	0	0	0	0	0
unclassified_Peredibacter	0	0	0	0	1	4.92126e-05		unclassified_Peredibacter	0	0	2	0	0	0	3	0	0	0	0	0	0	4	0	0	0	3	0.000164042
unclassified_Persicirhabdus	0	0	0	0	0	0		unclassified_Persicirhabdus	0	0	1	0	0	0	0	0	0	0	0	0	0	0	0	0	0	0	1.36702e-05
unclassified_Portibacter	0	3	0	0	1	0.00019685		unclassified_Portibacter	0	0	0	0	0	0	0	0	0	0	0	0	0	0	0	0	0	0	0
unclassified_Porticoccus	0	0	0	0	0	0		unclassified_Porticoccus	0	0	0	0	0	0	0	0	0	0	0	0	0	0	0	0	0	1	1.36702e-05
unclassified_Prevotellaceae	0	0	0	0	0	0		unclassified_Prevotellaceae	0	0	0	0	0	0	0	0	0	0	0	0	0	0	0	0	0	0	0
unclassified_Propionibacteriaceae	0	0	0	0	0	0		unclassified_Propionibacteriaceae	0	0	0	0	0	0	0	0	0	0	0	0	0	0	0	0	0	0	0
unclassified_Pseudoteredinibacter	0	0	0	0	0	0		unclassified_Pseudoteredinibacter	0	0	0	0	2	0	0	0	1	1	1	1	0	0	0	0	0	0	8.2021e-05
unclassified_Psychrobacter	0	2	0	0	1	0.000147638		unclassified_Psychrobacter	1947	836	150	1175	589	376	207	978	917	682	240	1540	952	388	1112	65	522	740	0.183399
unclassified_Puniceicoccaceae	0	0	0	0	0	0		unclassified_Puniceicoccaceae	0	0	0	0	0	0	0	0	0	0	0	0	0	0	0	0	0	0	0
unclassified_Pygmaiobacter	0	0	0	0	0	0		unclassified_Pygmaiobacter	0	0	0	0	0	0	0	0	0	0	0	0	0	0	0	0	0	0	0
unclassified_RB41	0	0	0	0	0	0		unclassified_RB41	0	0	0	0	0	0	0	0	0	0	0	0	0	0	0	0	0	0	0
unclassified_RF39	0	0	0	0	0	0		unclassified_RF39	0	0	0	0	0	0	0	0	0	0	0	0	0	0	0	129	0	0	0.00176345
unclassified_Rhodanobacteraceae	0	2	0	0	0	9.84252e-05		unclassified_Rhodanobacteraceae	0	0	0	0	0	1	0	0	0	0	0	0	0	0	0	1	0	0	2.73403e-05
unclassified_Rhodobacteraceae	10	15	5	7	12	0.00241142		unclassified_Rhodobacteraceae	3	4	79	12	7	23	16	0	0	0	0	4	3	152	4	24	13	23	0.00501695
unclassified_Rhodospirillales	0	0	0	0	0	0		unclassified_Rhodospirillales	0	0	0	0	0	0	0	0	0	0	0	0	0	0	0	0	0	0	0
unclassified_Rikenella	0	0	0	0	0	0		unclassified_Rikenella	0	0	0	0	0	0	0	0	0	0	0	0	0	0	0	0	0	0	0
unclassified_Roseburia	1	0	0	0	0	4.92126e-05		unclassified_Roseburia	0	0	0	0	0	0	0	0	0	0	0	0	0	0	0	0	0	0	0
unclassified_Rs_M59_termite_group	0	0	0	0	0	0		unclassified_Rs_M59_termite_group	0	0	0	1	301	0	1	1	0	0	1	0	9	0	0	0	0	0	0.00429243
unclassified_Ruminiclostridium	0	0	0	0	0	0		unclassified_Ruminiclostridium	0	0	0	0	0	0	0	0	0	0	0	0	0	0	0	0	0	0	0
unclassified_Ruminococcaceae	0	0	0	0	0	0		unclassified_Ruminococcaceae	0	0	0	0	0	0	0	0	0	0	0	0	0	0	0	14	0	0	0.000191382
unclassified_Ruminococcus	1	0	0	0	0	4.92126e-05		unclassified_Ruminococcus	0	0	0	0	0	0	0	0	0	0	0	0	0	0	0	0	0	0	0
unclassified_SC_I_84	0	0	0	0	0	0		unclassified_SC_I_84	0	0	0	0	0	0	0	0	0	0	0	0	0	0	0	0	0	0	0
unclassified_Saccharimonadaceae	0	0	0	0	2	9.84252e-05		unclassified_Saccharimonadaceae	2	0	0	0	0	0	0	0	0	0	0	0	0	0	0	0	0	0	2.73403e-05
unclassified_Saccharospirillaceae	0	0	0	0	1	4.92126e-05		unclassified_Saccharospirillaceae	0	0	15	0	6	0	1	0	1	1	1	0	0	0	0	0	0	1	0.000355424
unclassified_Sandaracinaceae	0	0	0	0	0	0		unclassified_Sandaracinaceae	0	0	0	0	0	5	0	0	0	0	0	0	0	34	0	1	2	8	0.000683508
unclassified_Saprospiraceae	4	25	10	17	34	0.00442913		unclassified_Saprospiraceae	1	0	11	0	13	14	0	0	0	1	0	0	4	37	0	2	2	50	0.00184547
unclassified_Sedimentibacter	0	0	0	0	0	0		unclassified_Sedimentibacter	0	0	0	0	0	0	0	0	0	0	0	0	0	0	0	0	0	0	0
unclassified_Sedimenticolaceae	0	4	1	3	4	0.000590551		unclassified_Sedimenticolaceae	0	0	9	0	0	0	0	0	0	0	0	0	0	1	0	0	0	1	0.000150372
unclassified_Silicimonas	4	7	4	3	0	0.000885827		unclassified_Silicimonas	0	0	0	0	0	0	0	0	0	0	0	0	1	0	0	0	0	0	1.36702e-05
unclassified_Sneathiella	0	0	0	0	0	0		unclassified_Sneathiella	0	0	0	0	5	0	1	0	0	1	0	0	0	0	0	0	0	0	9.56912e-05
unclassified_Sphaerochaeta	0	0	0	0	0	0		unclassified_Sphaerochaeta	0	0	0	0	0	0	0	0	0	0	0	0	0	0	0	0	0	0	0
unclassified_Spirochaetaceae	0	0	0	0	0	0		unclassified_Spirochaetaceae	49	0	0	0	0	0	0	0	0	0	0	0	0	0	0	0	0	0	0.000669838
unclassified_Spongiibacteraceae	0	0	0	0	0	0		unclassified_Spongiibacteraceae	0	0	0	0	2	0	0	0	0	0	0	0	0	0	0	0	0	0	2.73403e-05
unclassified_Subdoligranulum	0	0	0	0	0	0		unclassified_Subdoligranulum	0	0	0	0	0	0	0	0	0	0	0	0	0	0	0	0	0	0	0
unclassified_Sulfurospirillum	0	0	0	0	0	0		unclassified_Sulfurospirillum	0	12	0	1	13	0	144	6	1	0	4	1	31	0	0	7	1	37	0.0035269
unclassified_Suttonella	0	0	0	0	0	0		unclassified_Suttonella	0	16	0	0	3	0	36	0	0	0	0	0	179	2	0	5	2	22	0.00362259
unclassified_Syntrophomonas	0	0	0	0	0	0		unclassified_Syntrophomonas	0	0	0	0	0	0	0	0	0	0	0	0	0	0	0	0	0	0	0
unclassified_Taeseokella	1	7	2	7	4	0.00103346		unclassified_Taeseokella	0	0	0	0	0	0	0	0	0	0	0	0	0	0	0	0	0	0	0
unclassified_Tannerellaceae	0	0	0	0	0	0		unclassified_Tannerellaceae	0	0	0	0	0	0	0	0	0	0	0	0	0	0	0	0	0	0	0
unclassified_Tenacibaculum	0	0	0	0	0	0		unclassified_Tenacibaculum	0	0	1	5	2	0	2	0	0	0	1	0	13	1	25	0	9	1	0.00082021
unclassified_Thalassotalea	0	0	0	0	0	0		unclassified_Thalassotalea	0	0	1	0	9	0	0	0	0	19	0	0	0	0	0	0	0	0	0.000396435
unclassified_Truepera	0	0	0	0	0	0		unclassified_Truepera	0	0	5	1	2	0	0	0	0	0	0	0	0	0	1	0	0	0	0.000123031
unclassified_Turneriella	0	0	0	0	0	0		unclassified_Turneriella	0	0	0	0	0	0	0	0	0	0	0	0	0	0	0	0	0	0	0
unclassified_Tuzzerella	0	0	0	0	0	0		unclassified_Tuzzerella	0	0	0	0	0	0	0	0	0	0	0	0	0	0	0	0	0	0	0
unclassified_Tyzzerella	0	0	0	0	0	0		unclassified_Tyzzerella	0	0	0	0	0	0	0	0	0	0	0	0	0	0	0	0	0	0	0
unclassified_UBA1819	0	0	0	0	0	0		unclassified_UBA1819	0	0	0	0	0	0	0	0	0	0	0	0	0	0	0	0	0	0	0
unclassified_UCG_002	0	0	0	0	0	0		unclassified_UCG_002	0	0	0	0	0	0	0	0	0	0	0	0	0	0	0	0	0	0	0
unclassified_UCG_005	0	0	0	0	0	0		unclassified_UCG_005	0	0	0	0	0	0	0	0	0	0	0	0	0	0	0	0	0	0	0
unclassified_UCG_008	0	0	0	0	0	0		unclassified_UCG_008	0	0	0	0	0	0	0	0	0	0	0	0	0	0	0	0	0	0	0
unclassified_UCG_009	0	0	0	0	0	0		unclassified_UCG_009	0	0	0	0	0	0	0	0	0	0	0	0	0	0	0	0	0	0	0
unclassified_UCG_010	0	0	0	0	0	0		unclassified_UCG_010	0	0	0	0	0	0	0	0	0	0	0	0	0	0	0	2	0	0	2.73403e-05
unclassified_Ulvibacter	0	0	0	0	0	0		unclassified_Ulvibacter	0	0	0	0	1	0	0	0	0	0	0	0	0	0	0	0	0	3	5.46807e-05
unclassified_Veillonella	0	0	0	0	0	0		unclassified_Veillonella	0	0	0	0	0	0	0	0	1	0	0	0	0	0	0	0	0	0	1.36702e-05
unclassified_Veillonellales_Selenomonadales	0	0	0	0	0	0		unclassified_Veillonellales_Selenomonadales	0	0	0	0	0	0	0	0	0	0	0	0	0	0	0	0	0	0	0
unclassified_Vicingus	0	0	0	0	0	0		unclassified_Vicingus	0	0	0	0	0	0	0	0	0	1	0	0	0	0	0	0	0	0	1.36702e-05
unclassified_Victivallaceae	0	0	0	0	0	0		unclassified_Victivallaceae	0	0	0	0	0	0	0	0	0	0	0	0	0	0	0	0	0	0	0
unclassified_Victivallis	0	0	0	0	0	0		unclassified_Victivallis	0	0	0	0	0	0	0	0	0	0	0	0	0	0	0	0	0	0	0
unclassified_Weeksellaceae	3	6	4	0	12	0.00123031		unclassified_Weeksellaceae	12	2	9	16	11	44	2	6	284	15	293	1	174	71	62	5	233	103	0.018359
unclassified_[Anaerorhabdus]_furcosa_group	0	0	0	0	0	0		unclassified_[Anaerorhabdus]_furcosa_group	0	0	0	0	0	0	0	0	0	0	0	0	0	0	0	0	0	0	0
unclassified_[Eubacterium]_brachy_group	0	0	0	0	0	0		unclassified_[Eubacterium]_brachy_group	0	0	0	0	0	0	0	0	0	0	0	0	0	0	0	0	0	0	0
unclassified_[Eubacterium]_coprostanoligenes_group	0	0	0	0	0	0		unclassified_[Eubacterium]_coprostanoligenes_group	0	0	0	0	0	0	0	0	0	0	0	0	0	0	1	3	0	0	5.46807e-05
unclassified_[Eubacterium]_nodatum_group	0	0	0	0	0	0		unclassified_[Eubacterium]_nodatum_group	0	0	0	0	0	0	0	0	0	0	0	0	0	0	0	4	0	0	5.46807e-05
unclassified_[Eubacterium]_siraeum_group	0	0	0	0	0	0		unclassified_[Eubacterium]_siraeum_group	0	0	0	0	0	0	0	0	0	0	0	0	0	0	0	0	0	0	0
unclassified_[Eubacterium]_ventriosum_group	0	0	0	0	0	0		unclassified_[Eubacterium]_ventriosum_group	0	0	0	0	0	0	0	0	0	0	0	0	0	0	0	0	0	0	0
unclassified_[Eubacterium]_xylanophilum_group	0	0	0	0	0	0		unclassified_[Eubacterium]_xylanophilum_group	0	0	0	0	0	0	0	0	0	0	0	0	0	0	0	12	0	0	0.000164042
unclassified_bacterium_RFB_D08	1	0	0	0	0	4.92126e-05		unclassified_bacterium_RFB_D08	0	0	0	0	0	0	0	0	0	0	0	0	0	0	0	0	0	0	0
unclassified_dgA_11_gut_group	0	0	0	0	0	0		unclassified_dgA_11_gut_group	0	0	0	0	0	0	0	0	0	0	0	0	0	0	0	0	0	0	0
unclassified_vadinBE97	1	0	0	0	0	4.92126e-05		unclassified_vadinBE97	0	0	0	0	0	0	0	0	0	0	0	0	0	0	0	0	0	0	0
uncultured_Acidimicrobiales_bacterium	0	0	0	0	0	0		uncultured_Acidimicrobiales_bacterium	0	0	0	0	2	0	0	0	0	0	0	0	0	0	0	0	0	0	2.73403e-05
uncultured_Acidobacteria_bacterium	0	0	0	0	0	0		uncultured_Acidobacteria_bacterium	0	0	0	0	0	0	0	0	0	0	0	0	0	0	0	0	0	0	0
uncultured_Alphaproteobacteria_bacterium	0	0	0	0	0	0		uncultured_Alphaproteobacteria_bacterium	0	0	0	0	0	0	1	0	0	0	0	0	0	0	0	0	0	0	1.36702e-05
uncultured_Bacteriovorax_sp.	0	0	0	0	0	0		uncultured_Bacteriovorax_sp.	0	0	0	0	0	0	0	0	0	0	0	0	0	0	0	0	0	0	0
uncultured_Bacteroidaceae_bacterium	0	0	0	0	0	0		uncultured_Bacteroidaceae_bacterium	0	0	0	0	0	0	0	0	0	0	0	0	0	0	0	0	0	0	0
uncultured_Bacteroidales_bacterium	0	0	0	0	0	0		uncultured_Bacteroidales_bacterium	0	0	1	0	0	1	0	1	0	0	0	0	1	0	0	21	4	0	0.000396435
uncultured_Bacteroidetes_bacterium	0	0	0	0	1	4.92126e-05		uncultured_Bacteroidetes_bacterium	0	0	0	0	0	0	0	0	0	0	0	0	0	0	0	0	0	1	1.36702e-05
uncultured_Candidatus_Gracilibacteria_bacterium	0	0	0	0	0	0		uncultured_Candidatus_Gracilibacteria_bacterium	0	0	0	0	0	0	0	0	0	0	1	0	0	0	0	0	0	0	1.36702e-05
uncultured_Candidatus_Saccharibacteria_bacterium	0	0	0	0	0	0		uncultured_Candidatus_Saccharibacteria_bacterium	0	0	0	0	0	0	0	0	0	0	0	0	0	0	0	0	0	0	0
uncultured_Chromatiales_bacterium	0	0	0	0	0	0		uncultured_Chromatiales_bacterium	0	0	0	0	0	0	0	0	0	0	0	0	0	0	0	2	0	0	2.73403e-05
uncultured_Clostridia_bacterium	0	0	0	0	0	0		uncultured_Clostridia_bacterium	0	0	0	0	0	0	0	0	0	0	0	0	0	0	0	0	0	0	0
uncultured_Clostridiaceae_bacterium	0	0	0	0	0	0		uncultured_Clostridiaceae_bacterium	0	0	0	0	0	0	0	0	0	0	0	0	0	0	0	0	0	0	0
uncultured_Clostridiales_Family_XIV_bacterium	0	0	0	0	0	0		uncultured_Clostridiales_Family_XIV_bacterium	0	0	0	0	0	0	0	0	0	0	0	0	0	0	0	0	0	0	0
uncultured_Clostridiales_bacterium	0	0	0	0	0	0		uncultured_Clostridiales_bacterium	0	0	0	0	0	0	0	0	0	0	0	0	0	0	0	46	0	0	0.000628828
uncultured_Clostridium_sp.	0	0	0	0	0	0		uncultured_Clostridium_sp.	0	0	0	0	0	0	0	0	0	0	0	0	0	0	0	0	0	0	0
uncultured_Epsilonproteobacteria_bacterium	1	6	0	1	1	0.000442913		uncultured_Epsilonproteobacteria_bacterium	0	0	3	0	15	1	1	1	2	5	0	1	3	0	0	0	0	1	0.000451115
uncultured_Erysipelotrichia_bacterium	0	0	0	0	0	0		uncultured_Erysipelotrichia_bacterium	0	0	0	0	0	0	0	0	0	0	0	0	0	0	0	0	0	0	0
uncultured_Firmicutes_bacterium	1	0	0	0	0	4.92126e-05		uncultured_Firmicutes_bacterium	0	0	0	0	0	0	0	0	0	0	0	0	0	0	0	7	0	0	9.56912e-05
uncultured_Flavobacterium_sp.	1	0	0	1	1	0.000147638		uncultured_Flavobacterium_sp.	0	0	0	0	1	0	0	0	0	0	0	0	1	0	0	0	0	0	2.73403e-05
uncultured_Lachnospiraceae_bacterium	0	0	0	0	0	0		uncultured_Lachnospiraceae_bacterium	0	0	0	0	0	0	0	0	0	0	0	0	0	0	0	0	0	0	0
uncultured_Lentisphaerae_bacterium	0	0	0	0	0	0		uncultured_Lentisphaerae_bacterium	0	0	0	0	6	0	4	0	0	0	0	0	0	0	0	0	0	0	0.000136702
uncultured_Lutibacter_sp.	0	10	0	0	2	0.000590551		uncultured_Lutibacter_sp.	0	0	40	6	6	7	0	0	0	0	0	0	0	5	0	3	0	4	0.000970582
uncultured_Microgenomates_group_bacterium	1	0	0	0	0	4.92126e-05		uncultured_Microgenomates_group_bacterium	0	0	0	0	0	0	0	0	0	0	0	0	0	0	0	0	0	0	0
uncultured_Parcubacteria_group_bacterium	0	0	0	0	0	0		uncultured_Parcubacteria_group_bacterium	0	0	0	0	0	0	0	0	0	0	0	0	0	0	0	0	0	0	0
uncultured_Peredibacter_sp.	0	0	0	0	0	0		uncultured_Peredibacter_sp.	0	0	0	0	1	0	0	0	0	0	0	0	0	0	0	0	0	0	1.36702e-05
uncultured_Pseudovibrio_sp.	0	0	0	0	0	0		uncultured_Pseudovibrio_sp.	0	0	0	0	0	0	0	0	0	0	0	0	0	0	0	0	0	0	0
uncultured_Ruminococcaceae_bacterium	0	0	0	0	0	0		uncultured_Ruminococcaceae_bacterium	0	0	0	0	0	0	0	0	0	0	0	0	0	0	0	0	0	0	0
uncultured_Ruminococcus_sp.	0	0	0	0	0	0		uncultured_Ruminococcus_sp.	0	0	0	0	0	0	0	0	0	0	0	0	0	0	0	0	0	0	0
uncultured_Sphingobacterium_sp.	1	2	5	1	5	0.000688976		uncultured_Sphingobacterium_sp.	0	0	2	0	0	0	0	0	0	0	0	0	0	0	0	0	0	1	4.10105e-05
uncultured_Subdoligranulum_sp.	0	0	0	0	0	0		uncultured_Subdoligranulum_sp.	0	0	0	0	0	0	0	0	0	0	0	0	0	0	0	0	0	0	0
uncultured_Verrucomicrobia_bacterium	0	0	0	0	0	0		uncultured_Verrucomicrobia_bacterium	0	0	0	0	0	0	0	0	0	0	0	0	0	0	0	0	0	0	0
uncultured_beta_proteobacterium	7	19	18	4	31	0.0038878		uncultured_beta_proteobacterium	0	0	134	3	3	5	2	0	0	0	0	0	0	37	2	2	8	5	0.0027477
uncultured_compost_bacterium	0	0	0	0	0	0		uncultured_compost_bacterium	0	0	0	0	0	0	0	0	0	0	0	0	0	0	0	0	0	0	0
uncultured_deep_sea_bacterium	0	0	0	0	0	0		uncultured_deep_sea_bacterium	0	0	0	0	0	0	0	0	0	0	0	0	0	0	0	0	0	3	4.10105e-05
uncultured_delta_proteobacterium	2	0	0	2	0	0.00019685		uncultured_delta_proteobacterium	0	0	1	0	3	0	1	0	0	1	0	0	0	1	0	0	0	0	9.56912e-05
uncultured_gamma_proteobacterium	0	0	0	0	0	0		uncultured_gamma_proteobacterium	0	0	0	0	0	0	1	0	1	0	0	0	0	0	0	0	0	0	2.73403e-05
uncultured_marine_bacterium	2	0	0	0	0	9.84252e-05		uncultured_marine_bacterium	0	0	0	0	0	0	0	0	0	1	0	0	1	0	4	0	0	0	8.2021e-05
uncultured_marine_microorganism	0	0	0	0	0	0		uncultured_marine_microorganism	0	0	0	0	0	0	0	0	0	0	0	0	0	0	0	0	0	0	0
uncultured_proteobacterium	0	0	0	0	0	0		uncultured_proteobacterium	0	0	0	0	0	0	1	0	0	0	0	0	0	0	0	2	0	0	4.10105e-05
uncultured_rumen_bacterium	0	0	0	0	0	0		uncultured_rumen_bacterium	0	0	0	0	0	0	0	0	0	0	0	0	0	0	0	2	0	0	2.73403e-05
uncultured_sediment_bacterium	0	0	0	0	0	0		uncultured_sediment_bacterium	0	0	0	0	0	0	0	0	0	0	0	0	0	0	0	0	0	0	0
uncultured_spirochete	0	1	0	2	0	0.000147638		uncultured_spirochete	0	0	1	0	0	0	0	0	0	0	0	0	0	0	0	0	0	0	1.36702e-05
unknown_marine_alpha_proteobacterium_JP66.1	1	0	0	0	0	4.92126e-05		unknown_marine_alpha_proteobacterium_JP66.1	0	0	1	1	1	0	0	0	0	0	0	0	0	0	0	0	0	0	4.10105e-05
Phylum	HF01	HF02	HF03	HF04	HF05	mean relative abundance		Phylum	SF01	SF02	SF03	SF04	SF05	SF06	SF07	SF08	SF09	SF10	mean relative abundance
Acidobacteriota	0	22	0	0	0	0.00108268		Acidobacteriota	0	0	0	1	0	0	0	0	0	0	2.46063e-05
Actinobacteriota	8	2	4	1	6	0.00103346		Actinobacteriota	3	1	1	7	7	0	5	45	3	17	0.00218996
Bacteroidota	1649	1168	1602	2112	1543	0.397343		Bacteroidota	90	9	518	852	233	67	579	1516	194	1296	0.131742
Bdellovibrionota	3	1	1	0	5	0.000492126		Bdellovibrionota	0	0	0	1	1	0	1	1	0	4	0.00019685
Campylobacterota	144	171	4	6	97	0.0207677		Campylobacterota	0	0	0	9	5	0	2	167	2	183	0.00905512
Chloroflexi	0	0	0	0	0	0		Chloroflexi	0	0	0	0	0	0	0	0	0	0	0
Deferribacterota	0	0	0	0	0	0		Deferribacterota	0	0	0	0	0	0	0	0	0	0	0
Deinococcota	0	1	0	0	0	4.92126e-05		Deinococcota	4	0	0	1	1	0	0	0	5	0	0.000270669
Dependentiae	0	0	0	0	0	0		Dependentiae	0	0	0	0	0	0	0	0	0	0	0
Desulfobacterota	49	37	43	98	73	0.0147638		Desulfobacterota	0	1	6	14	0	0	25	2	9	13	0.00172244
Firmicutes	1803	1830	2354	1573	1299	0.435974		Firmicutes	153	128	318	470	93	325	564	525	610	846	0.0992126
Fusobacteriota	11	6	16	39	2	0.00364173		Fusobacteriota	0	0	190	4	5	0	1	2	0	1	0.00499508
Gemmatimonadota	0	3	0	0	0	0.000147638		Gemmatimonadota	0	0	0	0	0	0	0	0	0	0	0
Myxococcota	0	4	0	0	0	0.00019685		Myxococcota	0	0	0	0	0	0	0	0	0	2	4.92126e-05
Nitrospirota	0	0	0	0	0	0		Nitrospirota	0	0	0	0	0	0	0	0	0	0	0
Patescibacteria	5	4	0	0	4	0.000639764		Patescibacteria	0	0	0	0	1	0	0	2	0	20	0.000565945
Planctomycetota	0	4	0	0	0	0.00019685		Planctomycetota	0	0	0	0	0	0	0	0	0	0	0
Proteobacteria	370	361	29	24	174	0.0471457		Proteobacteria	3805	3924	2973	2592	3692	3669	2844	1436	3230	1568	0.731619
Spirochaetota	0	4	0	0	3	0.000344488		Spirochaetota	0	0	0	0	0	0	0	7	0	71	0.00191929
Synergistota	5	1	5	15	1	0.00132874		Synergistota	0	0	0	1	0	0	0	0	0	1	4.92126e-05
Verrucomicrobiota	17	444	6	196	857	0.0748031		Verrucomicrobiota	9	1	58	112	26	3	43	361	11	39	0.016314
unclassified_Bacteria	0	1	0	0	0	4.92126e-05		unclassified_Bacteria	0	0	0	0	0	0	0	0	0	3	7.38189e-05
Genus	HF01	HF02	HF03	HF04	HF05	mean relative abundance		Genus	SF01	SF02	SF03	SF04	SF05	SF06	SF07	SF08	SF09	SF10	mean relative abundance
Acanthopleuribacter	0	0	0	0	0	0		Acanthopleuribacter	0	0	0	0	0	0	0	0	0	0	0
Acinetobacter	0	1	0	0	0	4.92126e-05		Acinetobacter	0	0	0	0	0	0	0	0	0	0	0
Aestuariicella	0	0	0	0	0	0		Aestuariicella	0	0	0	0	0	0	0	0	0	2	4.92126e-05
Agarivorans	0	0	0	0	0	0		Agarivorans	0	0	0	0	0	0	0	0	0	0	0
Akkermansia	8	411	5	195	841	0.0718504		Akkermansia	4	0	50	81	26	0	0	343	0	0	0.0124016
Aliiroseovarius	16	16	2	0	6	0.0019685		Aliiroseovarius	0	0	0	5	0	0	0	1	0	5	0.000270669
Alistipes	35	52	11	43	84	0.0110728		Alistipes	0	0	6	2	0	2	14	10	3	10	0.0011565
Alkalimarinus	0	0	0	0	0	0		Alkalimarinus	0	0	0	0	0	0	1	0	0	3	9.84252e-05
Altererythrobacter	0	0	0	0	0	0		Altererythrobacter	0	0	0	0	0	0	0	2	0	0	4.92126e-05
Alteromonas	0	0	0	0	0	0		Alteromonas	0	0	0	0	0	0	0	0	0	2	4.92126e-05
Amylibacter	0	0	0	0	0	0		Amylibacter	0	0	0	0	0	0	0	1	0	3	9.84252e-05
Anaeroplasma	0	0	0	0	0	0		Anaeroplasma	0	0	0	0	0	0	0	0	0	0	0
Anaerosinus	1	21	3	13	13	0.00250984		Anaerosinus	1	0	1	7	0	5	42	1	3	8	0.00167323
Anaerosporobacter	4	5	56	34	2	0.00497047		Anaerosporobacter	0	0	0	0	0	2	10	1	1	1	0.000369094
Anaerostignum	0	0	0	5	0	0.000246063		Anaerostignum	0	0	0	0	0	0	1	0	0	0	2.46063e-05
Anaerotruncus	1	0	0	1	0	9.84252e-05		Anaerotruncus	0	0	1	0	0	0	0	0	0	2	7.38189e-05
Anaerovorax	2	5	0	5	6	0.000885827		Anaerovorax	0	0	6	8	0	0	1	0	1	4	0.000492126
Angelakisella	0	0	0	2	0	9.84252e-05		Angelakisella	0	0	0	1	0	0	0	0	0	4	0.000123031
Aquibacter	0	0	0	0	0	0		Aquibacter	0	0	0	0	2	0	0	0	0	0	4.92126e-05
Aquimarina	0	0	0	0	0	0		Aquimarina	0	0	0	0	0	0	0	0	0	15	0.000369094
Arenicella	3	4	0	0	0	0.000344488		Arenicella	0	0	0	0	0	0	0	0	0	0	0
Ascidiaceihabitans	0	0	0	0	0	0		Ascidiaceihabitans	0	0	0	0	0	0	0	0	0	0	0
Aurantivirga	0	0	0	0	0	0		Aurantivirga	0	0	0	0	0	0	0	0	0	0	0
Aureimarina	0	0	0	0	0	0		Aureimarina	0	0	0	0	0	0	0	0	0	0	0
Aureispira	1	0	0	0	0	4.92126e-05		Aureispira	0	0	0	0	0	0	5	9	0	32	0.00113189
BD1_7_clade	5	7	1	0	3	0.000787402		BD1_7_clade	0	0	0	0	0	0	13	49	0	213	0.00676673
Bacteroides	199	538	282	368	549	0.0952756		Bacteroides	22	2	323	104	9	23	71	392	70	268	0.0315945
Bdellovibrio	0	0	0	0	2	9.84252e-05		Bdellovibrio	0	0	0	0	0	0	0	0	0	0	0
Bernardetia	0	0	0	0	0	0		Bernardetia	0	0	0	0	0	0	0	1	0	0	2.46063e-05
Bilophila	31	22	42	83	20	0.00974409		Bilophila	0	1	6	13	0	0	25	1	7	4	0.00140256
Blautia	0	0	1	1	0	9.84252e-05		Blautia	0	0	0	0	0	0	0	0	1	0	2.46063e-05
Bradyrhizobium	0	6	0	0	0	0.000295276		Bradyrhizobium	0	0	0	0	0	0	0	0	0	0	0
Breznakia	10	3	9	5	3	0.00147638		Breznakia	2	1	3	6	0	12	5	1	2	32	0.0015748
Bryobacter	0	1	0	0	0	4.92126e-05		Bryobacter	0	0	0	0	0	0	0	0	0	0	0
Butyricicoccus	4	0	5	1	1	0.000541339		Butyricicoccus	0	0	0	4	0	0	0	0	0	1	0.000123031
Butyricimonas	3	10	0	3	7	0.00113189		Butyricimonas	0	0	0	2	1	0	1	1	0	0	0.000123031
Campylobacter	0	9	0	0	2	0.000541339		Campylobacter	0	0	0	0	0	0	0	0	0	19	0.00046752
Candidatus_Actinomarina	0	0	0	0	0	0		Candidatus_Actinomarina	0	0	0	0	0	0	0	0	0	0	0
Candidatus_Megaira	0	0	1	0	0	4.92126e-05		Candidatus_Megaira	0	0	0	0	0	0	0	0	0	0	0
Candidatus_Omnitrophus	0	0	0	0	0	0		Candidatus_Omnitrophus	0	0	0	0	0	0	0	0	0	0	0
Candidatus_Riegeria	0	0	0	0	0	0		Candidatus_Riegeria	0	0	0	0	0	0	0	0	0	0	0
Candidatus_Soleaferrea	1	0	0	0	0	4.92126e-05		Candidatus_Soleaferrea	0	0	0	0	0	0	0	0	0	0	0
Candidatus_Udaeobacter	0	23	0	0	0	0.00113189		Candidatus_Udaeobacter	0	0	0	1	0	0	0	0	0	0	2.46063e-05
Carboxylicivirga	0	0	0	0	0	0		Carboxylicivirga	0	0	0	0	0	0	0	0	0	0	0
Cellulosilyticum	6	0	40	1	0	0.00231299		Cellulosilyticum	0	0	0	2	0	1	22	0	1	38	0.0015748
Cetobacterium	11	5	16	39	1	0.00354331		Cetobacterium	0	0	0	4	0	0	1	0	0	1	0.000147638
Changchengzhania	0	0	0	0	0	0		Changchengzhania	0	0	0	0	0	0	0	0	0	0	0
Christensenellaceae_R_7_group	16	10	8	3	22	0.00290354		Christensenellaceae_R_7_group	14	1	2	0	0	0	28	1	5	0	0.00125492
Citrobacter	0	1	0	0	1	9.84252e-05		Citrobacter	2923	3924	2966	0	409	0	2733	0	2980	0	0.392101
Cloacibacillus	5	1	5	15	1	0.00132874		Cloacibacillus	0	0	0	1	0	0	0	0	0	1	4.92126e-05
Clostridium_sensu_stricto_1	84	16	95	18	1	0.0105315		Clostridium_sensu_stricto_1	1	1	3	9	0	8	80	1	16	21	0.00344488
Clostridium_sensu_stricto_13	2	6	33	9	0	0.00246063		Clostridium_sensu_stricto_13	0	1	1	6	0	0	3	0	0	3	0.000344488
Clostridium_sensu_stricto_2	11	0	8	32	4	0.00270669		Clostridium_sensu_stricto_2	5	0	0	5	0	0	0	0	0	4	0.000344488
Cocleimonas	2	4	0	0	2	0.000393701		Cocleimonas	0	0	0	0	0	0	0	0	0	1	2.46063e-05
Cognatishimia	4	4	1	1	0	0.000492126		Cognatishimia	0	0	0	3	0	0	0	2	0	9	0.000344488
Cognatiyoonia	0	0	0	0	0	0		Cognatiyoonia	0	0	0	0	0	0	0	0	0	0	0
Cohaesibacter	4	1	1	0	0	0.000295276		Cohaesibacter	0	0	0	0	0	0	0	0	0	0	0
Colidextribacter	0	0	0	1	1	9.84252e-05		Colidextribacter	0	0	0	0	0	0	0	0	2	0	4.92126e-05
Colwellia	0	0	0	0	0	0		Colwellia	0	0	0	0	0	0	0	2	0	23	0.000615157
Comamonas	0	0	0	0	0	0		Comamonas	0	0	0	9	0	0	0	0	0	0	0.000221457
Coprobacillus	64	2	15	7	4	0.00452756		Coprobacillus	0	0	8	32	2	13	2	15	1	8	0.00199311
Corynebacterium	2	0	0	0	0	9.84252e-05		Corynebacterium	0	0	0	0	0	0	0	0	0	0	0
Coxiella	0	0	0	0	0	0		Coxiella	0	0	0	0	0	0	0	0	0	0	0
Crocinitomix	0	0	0	0	0	0		Crocinitomix	0	0	0	0	0	0	0	0	0	6	0.000147638
Dasania	0	0	0	0	0	0		Dasania	0	0	0	0	0	0	0	1	0	2	7.38189e-05
Defluviimonas	0	0	0	0	0	0		Defluviimonas	0	0	0	0	0	0	0	0	0	0	0
Defluviitaleaceae_UCG_011	4	0	0	0	1	0.000246063		Defluviitaleaceae_UCG_011	0	0	0	0	0	0	0	0	0	1	2.46063e-05
Deinococcus	0	0	0	0	0	0		Deinococcus	4	0	0	1	1	0	0	0	5	0	0.000270669
Denitrovibrio	0	0	0	0	0	0		Denitrovibrio	0	0	0	0	0	0	0	0	0	0	0
Desulfobacter	0	0	0	0	0	0		Desulfobacter	0	0	0	0	0	0	0	0	0	0	0
Desulfopila	0	0	0	0	0	0		Desulfopila	0	0	0	0	0	0	0	0	0	0	0
Desulforhopalus	0	6	0	0	1	0.000344488		Desulforhopalus	0	0	0	0	0	0	0	0	0	6	0.000147638
Desulfotalea	0	0	0	0	0	0		Desulfotalea	0	0	0	0	0	0	0	0	0	0	0
Desulfovibrio	16	9	1	15	52	0.00457677		Desulfovibrio	0	0	0	1	0	0	0	1	2	2	0.000147638
Dietzia	1	0	0	0	1	9.84252e-05		Dietzia	0	0	0	0	0	0	0	0	0	0	0
Dokdonia	0	0	0	0	0	0		Dokdonia	0	0	0	0	0	0	0	0	0	1	2.46063e-05
Donghicola	0	0	0	0	0	0		Donghicola	0	0	0	0	0	0	0	0	0	0	0
Eggerthella	1	1	2	1	1	0.000295276		Eggerthella	2	1	1	1	1	0	5	30	2	2	0.00110728
Eisenbergiella	15	1	1	4	6	0.00132874		Eisenbergiella	0	0	0	1	0	0	0	0	1	0	4.92126e-05
Ekhidna	0	0	0	0	0	0		Ekhidna	0	0	0	0	0	0	0	0	0	0	0
Erysipelatoclostridium	66	128	17	102	158	0.0231791		Erysipelatoclostridium	0	0	16	4	0	0	4	295	77	2	0.00979331
Euzebyella	0	0	0	0	0	0		Euzebyella	0	0	0	0	0	0	0	0	0	0	0
Faecalibacterium	0	0	3	3	0	0.000295276		Faecalibacterium	0	0	0	0	0	1	0	0	0	0	2.46063e-05
Faecalitalea	19	1	1	4	1	0.00127953		Faecalitalea	0	0	2	7	68	3	9	4	2	26	0.00297736
Family_XIII_AD3011_group	2	1	0	0	0	0.000147638		Family_XIII_AD3011_group	0	0	0	0	0	0	0	0	0	0	0
Flavobacterium	0	0	0	0	0	0		Flavobacterium	0	0	0	0	0	0	0	0	0	9	0.000221457
Flavonifractor	10	3	1	1	4	0.000935039		Flavonifractor	0	0	3	2	0	0	0	1	6	0	0.000295276
Fluviicola	0	1	0	0	1	9.84252e-05		Fluviicola	0	0	0	0	0	0	0	0	0	6	0.000147638
Formosa	0	0	0	0	0	0		Formosa	0	0	0	0	0	0	0	0	0	0	0
Francisella	0	0	0	0	0	0		Francisella	0	0	0	0	0	0	0	0	0	0	0
Fretibacter	0	0	0	0	0	0		Fretibacter	0	0	0	0	0	0	0	0	0	0	0
Fusibacter	8	0	0	0	0	0.000393701		Fusibacter	0	0	0	0	0	0	0	1	0	12	0.000319882
Fusobacterium	0	1	0	0	1	9.84252e-05		Fusobacterium	0	0	190	0	5	0	0	2	0	0	0.00484744
Gemmata	0	2	0	0	0	9.84252e-05		Gemmata	0	0	0	0	0	0	0	0	0	0	0
Glaciecola	0	0	0	0	0	0		Glaciecola	0	0	0	0	0	0	0	2	0	8	0.000246063
HIMB11	0	1	0	0	0	4.92126e-05		HIMB11	0	0	0	0	0	0	0	0	0	0	0
Halarcobacter	23	17	0	5	13	0.00285433		Halarcobacter	0	0	0	2	1	0	0	86	0	34	0.00302657
Halioglobus	0	0	0	0	0	0		Halioglobus	0	0	0	0	0	0	0	0	0	0	0
Halocynthiibacter	0	0	0	0	0	0		Halocynthiibacter	0	0	0	0	0	0	0	0	0	3	7.38189e-05
Halodesulfovibrio	0	0	0	0	0	0		Halodesulfovibrio	0	0	0	0	0	0	0	0	0	0	0
Harryflintia	0	1	0	0	1	9.84252e-05		Harryflintia	0	0	0	0	0	0	0	0	0	0	0
Hespellia	31	17	22	25	8	0.0050689		Hespellia	1	5	17	12	0	7	8	69	41	9	0.00415846
Holdemania	1	1	0	1	4	0.000344488		Holdemania	0	0	0	0	0	0	0	0	0	0	0
Hungatella	1	1	0	5	2	0.000442913		Hungatella	1	1	0	1	0	0	0	0	1	0	9.84252e-05
Hwangdonia	0	0	0	0	0	0		Hwangdonia	0	0	0	0	0	0	0	0	0	0	0
IheB3_7	0	0	0	0	0	0		IheB3_7	0	0	0	0	0	0	0	0	0	0	0
Incertae_Sedis	17	4	20	11	6	0.00285433		Incertae_Sedis	2	1	1	10	0	5	11	2	5	21	0.00142717
Intestinibacter	3	2	6	3	0	0.000688976		Intestinibacter	1	0	0	3	0	0	1	0	1	2	0.00019685
Intestinimonas	2	10	5	7	5	0.00142717		Intestinimonas	0	0	1	6	0	0	0	0	0	0	0.000172244
Izimaplasma	0	0	0	0	0	0		Izimaplasma	0	0	0	0	0	0	0	0	0	0	0
Jannaschia	0	0	0	0	0	0		Jannaschia	0	0	0	0	0	0	0	1	0	2	7.38189e-05
Kangiella	11	23	0	0	10	0.00216535		Kangiella	0	0	0	0	0	0	0	0	0	0	0
Kordia	0	0	0	0	0	0		Kordia	0	0	0	0	0	0	0	0	0	4	9.84252e-05
Labrenzia	11	3	0	0	0	0.000688976		Labrenzia	0	0	0	1	0	0	0	2	0	11	0.000344488
Lachnoclostridium	45	155	59	68	22	0.0171752		Lachnoclostridium	11	10	34	45	9	16	15	8	20	26	0.00477362
Lachnospira	27	40	218	94	120	0.0245571		Lachnospira	0	1	1	2	0	21	6	11	4	32	0.00191929
Lachnospiraceae_AC2044_group	0	1	0	0	0	4.92126e-05		Lachnospiraceae_AC2044_group	23	1	0	0	0	0	2	5	9	0	0.000984252
Lachnospiraceae_NC2004_group	0	2	1	3	0	0.000295276		Lachnospiraceae_NC2004_group	0	0	0	0	0	0	0	0	0	0	0
Lachnospiraceae_NK4A136_group	3	5	1	7	3	0.000935039		Lachnospiraceae_NK4A136_group	1	0	15	2	0	0	0	0	51	0	0.00169783
Lachnospiraceae_UCG_001	0	1	8	0	2	0.000541339		Lachnospiraceae_UCG_001	0	0	0	0	0	0	0	0	0	4	9.84252e-05
Lachnospiraceae_UCG_006	0	0	0	0	0	0		Lachnospiraceae_UCG_006	0	0	0	0	0	0	0	0	0	0	0
Lachnospiraceae_UCG_007	6	11	1	13	0	0.00152559		Lachnospiraceae_UCG_007	0	0	1	0	0	0	3	0	2	0	0.000147638
Lacinutrix	0	0	0	0	0	0		Lacinutrix	0	0	0	0	0	0	0	0	0	0	0
Lactobacillus	0	0	0	0	0	0		Lactobacillus	0	0	0	1	0	0	0	0	0	0	2.46063e-05
Legionella	0	0	0	0	2	9.84252e-05		Legionella	0	0	0	0	0	0	0	0	0	0	0
Lentibacter	0	0	0	0	0	0		Lentibacter	0	0	0	0	0	0	0	0	0	0	0
Lentilitoribacter	0	0	0	0	0	0		Lentilitoribacter	0	0	0	0	0	0	1	1	0	3	0.000123031
Leucothrix	0	0	0	0	0	0		Leucothrix	0	0	0	0	0	0	0	0	0	0	0
Lewinella	0	0	0	0	0	0		Lewinella	0	0	0	0	0	0	0	0	0	0	0
Ligilactobacillus	0	0	0	0	0	0		Ligilactobacillus	0	0	0	0	0	0	0	0	0	0	0
Limimaricola	0	0	0	0	0	0		Limimaricola	0	0	0	0	10	0	0	0	0	0	0.000246063
Limosilactobacillus	0	0	0	0	0	0		Limosilactobacillus	0	0	0	0	0	0	0	0	0	0	0
Litoreibacter	0	0	0	0	0	0		Litoreibacter	0	0	0	0	0	0	0	0	0	1	2.46063e-05
Loktanella	0	0	0	0	0	0		Loktanella	0	0	0	0	0	0	0	0	0	0	0
Maribacter	0	0	0	0	0	0		Maribacter	0	0	0	0	0	0	0	0	0	7	0.000172244
Marinicella	3	0	2	0	11	0.000787402		Marinicella	0	0	0	0	0	0	0	0	0	4	9.84252e-05
Marinifilum	80	42	4	0	37	0.00802165		Marinifilum	0	0	4	6	11	0	2	112	2	156	0.00720965
Marinobacterium	0	0	0	0	0	0		Marinobacterium	0	0	0	0	0	0	0	0	0	0	0
Marinomonas	0	0	0	0	0	0		Marinomonas	0	0	0	0	0	0	0	2	0	13	0.000369094
Marinovum	6	3	0	0	3	0.000590551		Marinovum	0	0	0	1	0	0	0	0	0	0	2.46063e-05
Maritalea	2	1	2	0	0	0.000246063		Maritalea	0	0	0	0	0	0	0	0	0	0	0
Maritimibacter	0	0	0	0	0	0		Maritimibacter	0	0	0	0	0	0	0	0	0	0	0
Maritimimonas	3	6	1	0	4	0.000688976		Maritimimonas	0	0	0	0	0	0	0	1	0	6	0.000172244
Marivita	0	0	0	0	0	0		Marivita	0	0	0	0	0	0	0	0	0	3	7.38189e-05
Marivivens	0	0	0	0	0	0		Marivivens	0	0	0	0	0	0	0	0	0	0	0
Mesoflavibacter	0	0	0	0	0	0		Mesoflavibacter	0	0	0	0	0	0	0	0	0	0	0
Methylophaga	4	0	0	0	0	0.00019685		Methylophaga	0	0	0	0	0	0	0	1	0	4	0.000123031
Methylotenera	9	6	0	0	2	0.000836614		Methylotenera	0	0	0	0	0	0	0	1	1	17	0.00046752
Microscilla	0	0	0	0	0	0		Microscilla	0	0	0	0	0	0	0	0	0	5	0.000123031
Monoglobus	24	52	73	24	6	0.00880906		Monoglobus	0	6	4	2	0	16	7	0	38	8	0.00199311
Muribaculum	0	0	0	0	0	0		Muribaculum	0	0	0	0	0	0	0	0	0	0	0
Mycoplasma	0	0	0	0	0	0		Mycoplasma	0	0	0	0	0	0	0	0	0	0	0
NK4A214_group	13	18	7	4	5	0.00231299		NK4A214_group	0	0	13	2	0	0	0	0	6	0	0.000516732
NS10_marine_group	0	0	0	0	0	0		NS10_marine_group	0	0	0	0	0	0	0	0	0	4	9.84252e-05
NS3a_marine_group	0	0	0	0	0	0		NS3a_marine_group	0	0	0	0	0	0	0	0	0	0	0
Nautella	0	0	0	0	0	0		Nautella	0	0	0	0	17	0	1	2	1	4	0.000615157
Negativibacillus	3	0	0	0	0	0.000147638		Negativibacillus	2	1	0	0	0	3	2	0	2	5	0.000369094
Neptuniibacter	0	0	0	0	0	0		Neptuniibacter	0	0	0	0	0	0	0	0	0	2	4.92126e-05
Neptunomonas	3	0	0	0	0	0.000147638		Neptunomonas	0	0	0	0	0	0	0	0	0	1	2.46063e-05
Nereida	0	0	0	0	0	0		Nereida	0	0	0	0	0	0	0	0	0	0	0
Nitrospira	0	0	0	0	0	0		Nitrospira	0	0	0	0	0	0	0	0	0	0	0
Nitzschia_alba__marine_diatom	0	0	0	0	0	0		Nitzschia_alba__marine_diatom	0	0	0	0	0	0	0	0	0	0	0
Nonlabens	0	0	0	0	0	0		Nonlabens	0	0	0	0	0	0	0	0	0	2	4.92126e-05
OM27_clade	0	0	0	0	0	0		OM27_clade	0	0	0	0	0	0	0	0	0	3	7.38189e-05
OM60_NOR5__clade	0	0	0	0	0	0		OM60_NOR5__clade	0	0	0	0	0	0	0	0	0	0	0
Oceaniserpentilla	0	0	0	0	0	0		Oceaniserpentilla	0	0	0	0	0	0	0	0	0	0	0
Oceanospirillum	0	0	0	0	0	0		Oceanospirillum	0	0	0	0	0	0	0	0	0	0	0
Octadecabacter	4	1	0	0	0	0.000246063		Octadecabacter	0	0	1	1	0	0	0	0	0	0	4.92126e-05
Odoribacter	3	5	0	8	10	0.00127953		Odoribacter	1	0	3	21	0	0	6	2	1	2	0.000885827
Oleibacter	0	0	0	0	0	0		Oleibacter	0	0	0	0	0	0	0	0	0	0	0
Oleiphilus	0	0	0	0	0	0		Oleiphilus	0	0	0	0	0	0	0	0	0	0	0
Oleispira	0	0	0	0	0	0		Oleispira	0	0	0	0	0	0	0	0	0	3	7.38189e-05
Olleya	0	0	0	0	0	0		Olleya	0	0	0	0	0	0	0	0	0	8	0.00019685
Ornithobacterium	6	5	0	0	5	0.000787402		Ornithobacterium	0	0	0	0	0	0	0	0	0	2	4.92126e-05
Oscillibacter	5	14	7	8	12	0.00226378		Oscillibacter	0	0	11	4	0	2	13	1	2	6	0.000959646
Oxalobacter	8	2	0	7	2	0.000935039		Oxalobacter	0	0	0	1	0	0	3	0	0	0	9.84252e-05
P3OB_42	0	4	0	0	0	0.00019685		P3OB_42	0	0	0	0	0	0	0	0	0	1	2.46063e-05
Pacificibacter	0	0	0	0	0	0		Pacificibacter	0	0	0	0	0	0	1	0	0	10	0.000270669
Paludicola	1	1	2	2	2	0.000393701		Paludicola	0	0	0	0	0	0	0	0	1	1	4.92126e-05
Papillibacter	0	0	1	0	0	4.92126e-05		Papillibacter	0	0	0	0	0	0	0	0	0	0	0
Parabacteroides	630	105	976	1288	559	0.175098		Parabacteroides	17	4	89	309	123	20	128	534	43	165	0.0352362
Paracoccus	7	2	0	1	0	0.000492126		Paracoccus	0	0	0	0	0	0	0	0	0	0	0
Paraglaciecola	0	0	0	0	0	0		Paraglaciecola	0	0	0	0	0	0	0	0	0	1	2.46063e-05
Parasutterella	0	0	1	1	0	9.84252e-05		Parasutterella	0	0	0	0	0	0	3	0	0	12	0.000369094
Paucibacter	0	0	0	0	0	0		Paucibacter	0	0	0	0	0	0	0	1	0	0	2.46063e-05
Pelagicola	0	0	0	0	0	0		Pelagicola	0	0	0	0	0	0	1	0	0	3	9.84252e-05
Pelagimonas	0	0	0	0	0	0		Pelagimonas	0	0	0	0	0	0	0	1	0	3	9.84252e-05
Peptococcus	0	3	0	0	3	0.000295276		Peptococcus	0	0	0	0	0	0	0	0	0	0	0
Peredibacter	1	1	1	0	3	0.000295276		Peredibacter	0	0	0	0	1	0	1	0	0	1	7.38189e-05
Persicirhabdus	8	5	1	0	7	0.00103346		Persicirhabdus	0	0	0	1	0	0	0	0	0	0	2.46063e-05
Phascolarctobacterium	31	272	0	3	114	0.0206693		Phascolarctobacterium	0	0	6	0	0	0	0	1	10	0	0.000418307
Phocoenobacter	1	0	0	0	0	4.92126e-05		Phocoenobacter	0	0	0	0	0	0	0	0	0	1	2.46063e-05
Planktotalea	0	1	0	0	0	4.92126e-05		Planktotalea	0	0	0	2	0	0	3	3	0	18	0.000639764
Polaribacter	0	0	0	0	0	0		Polaribacter	0	0	0	0	1	0	2	5	0	11	0.00046752
Pontibacterium	0	0	0	0	0	0		Pontibacterium	0	0	0	0	0	0	0	0	0	0	0
Portibacter	0	0	0	0	0	0		Portibacter	0	0	0	0	0	0	0	0	0	0	0
Porticoccus	0	0	0	0	0	0		Porticoccus	0	0	0	0	0	0	0	0	0	0	0
Poseidonibacter	0	0	0	0	0	0		Poseidonibacter	0	0	0	0	0	0	0	6	0	17	0.000565945
Primorskyibacter	1	1	0	0	0	9.84252e-05		Primorskyibacter	0	0	0	0	0	0	0	0	0	3	7.38189e-05
Providencia	0	0	0	0	0	0		Providencia	0	0	0	0	0	0	0	0	0	0	0
Pseudaestuariivita	0	0	0	0	0	0		Pseudaestuariivita	0	0	0	0	0	0	0	0	0	1	2.46063e-05
Pseudoalteromonas	0	0	0	0	0	0		Pseudoalteromonas	0	0	0	0	0	0	0	2	0	6	0.00019685
Pseudomonas	0	2	0	0	0	9.84252e-05		Pseudomonas	0	0	0	0	0	0	0	0	4	0	9.84252e-05
Pseudophaeobacter	0	0	0	0	0	0		Pseudophaeobacter	0	0	0	1	9	0	4	8	0	29	0.00125492
Pseudoruegeria	0	0	0	0	0	0		Pseudoruegeria	0	0	0	0	0	0	0	0	0	0	0
Pseudoteredinibacter	0	0	0	0	0	0		Pseudoteredinibacter	0	0	0	0	0	0	0	1	0	4	0.000123031
Psychrobacter	86	118	7	0	44	0.0125492		Psychrobacter	0	0	1	5	4	0	43	766	1	232	0.0258858
Psychrobium	0	0	0	0	0	0		Psychrobium	0	0	0	0	0	0	0	0	0	3	7.38189e-05
Psychroserpens	0	0	0	0	0	0		Psychroserpens	0	0	0	0	0	0	0	0	0	0	0
Psychrosphaera	0	0	0	0	0	0		Psychrosphaera	0	0	0	0	0	0	0	0	0	1	2.46063e-05
Puia	0	3	0	0	0	0.000147638		Puia	0	0	0	0	0	0	0	0	0	0	0
Pygmaiobacter	43	20	42	35	5	0.00713583		Pygmaiobacter	0	0	0	13	0	7	3	0	2	11	0.000885827
RB41	0	9	0	0	0	0.000442913		RB41	0	0	0	0	0	0	0	0	0	0	0
Ralstonia	0	0	0	0	0	0		Ralstonia	0	0	0	1	0	0	0	0	0	0	2.46063e-05
Reichenbachiella	0	0	0	0	0	0		Reichenbachiella	0	0	0	0	0	0	0	0	0	0	0
Reinekea	0	0	0	0	0	0		Reinekea	0	0	0	0	0	0	1	0	0	2	7.38189e-05
Reyranella	0	3	0	0	0	0.000147638		Reyranella	0	0	0	0	0	0	0	0	0	0	0
Rikenella	1	0	0	0	1	9.84252e-05		Rikenella	0	0	1	3	0	0	1	1	0	0	0.000147638
Romboutsia	13	1	5	2	0	0.00103346		Romboutsia	0	0	0	5	0	0	1	0	1	0	0.000172244
Roseburia	156	98	328	135	208	0.0455217		Roseburia	3	1	0	8	1	12	25	2	0	22	0.00182087
Roseibacillus	1	1	0	0	0	9.84252e-05		Roseibacillus	0	0	0	0	0	0	0	0	0	0	0
Roseibacterium	0	0	0	0	0	0		Roseibacterium	0	0	0	0	0	0	0	0	0	0	0
Ruegeria	0	0	0	0	0	0		Ruegeria	0	0	0	0	0	0	0	0	0	1	2.46063e-05
Ruminiclostridium	1	4	0	1	3	0.000442913		Ruminiclostridium	0	0	1	0	0	0	0	0	1	0	4.92126e-05
Ruminococcus	103	14	81	73	29	0.0147638		Ruminococcus	1	4	15	7	0	44	16	28	32	47	0.00477362
S5_A14a	7	9	28	17	8	0.00339567		S5_A14a	1	2	0	0	0	2	2	5	0	25	0.000910433
Sagittula	0	0	0	0	0	0		Sagittula	0	0	0	0	0	0	0	0	0	1	2.46063e-05
Salmonella	0	0	0	0	0	0		Salmonella	880	0	1	2513	3225	3667	0	1	11	0	0.253396
Sanguibacteroides	0	4	0	1	1	0.000295276		Sanguibacteroides	0	0	0	0	0	0	0	0	0	0	0
Saprospira	0	0	0	0	0	0		Saprospira	0	0	0	0	0	0	0	0	0	0	0
Sarcina	0	0	1	0	0	4.92126e-05		Sarcina	0	0	0	0	0	0	0	0	0	0	0
Schleiferia	0	0	0	0	0	0		Schleiferia	0	0	0	0	0	0	0	0	0	0	0
Sedimentibacter	0	3	0	2	4	0.000442913		Sedimentibacter	0	0	0	0	0	0	0	0	0	0	0
Serratia	0	0	0	0	0	0		Serratia	0	0	0	0	0	0	0	0	223	0	0.0054872
Shewanella	0	0	0	0	0	0		Shewanella	0	0	0	6	0	0	0	0	0	0	0.000147638
Shimia	0	0	0	0	0	0		Shimia	0	0	0	0	0	0	1	1	0	9	0.000270669
Silicimonas	8	3	1	0	2	0.000688976		Silicimonas	0	0	0	0	0	0	0	0	0	0	0
Sneathiella	0	0	0	0	0	0		Sneathiella	0	0	0	0	0	0	0	0	0	0	0
Sphaerochaeta	0	4	0	0	0	0.00019685		Sphaerochaeta	0	0	0	0	0	0	0	4	0	41	0.00110728
Sphingomicrobium	0	0	0	0	0	0		Sphingomicrobium	0	0	0	0	0	0	0	0	0	0	0
Staphylococcus	2	0	0	0	0	9.84252e-05		Staphylococcus	0	0	0	0	0	0	0	0	0	0	0
Subdoligranulum	49	3	90	71	6	0.0107776		Subdoligranulum	2	0	1	8	0	0	8	2	28	3	0.00127953
Sulfitobacter	0	0	0	0	0	0		Sulfitobacter	0	0	0	0	0	0	0	0	0	10	0.000246063
Sulfurospirillum	21	67	2	0	19	0.00536417		Sulfurospirillum	0	0	0	7	2	0	1	49	0	41	0.00246063
Suttonella	1	1	0	0	0	9.84252e-05		Suttonella	0	0	1	20	0	0	0	0	0	0	0.000516732
Syntrophomonas	0	0	0	1	0	4.92126e-05		Syntrophomonas	0	0	0	0	0	0	0	0	1	0	2.46063e-05
Taeseokella	14	1	1	0	7	0.00113189		Taeseokella	0	0	0	0	0	0	0	0	0	0	0
Taibaiella	0	0	0	0	0	0		Taibaiella	0	0	0	0	0	0	0	0	0	0	0
Tateyamaria	0	0	0	0	0	0		Tateyamaria	0	0	0	0	0	0	0	0	0	1	2.46063e-05
Tenacibaculum	26	18	4	1	4	0.00260827		Tenacibaculum	0	0	0	3	0	0	14	35	0	185	0.00583169
Tepidisphaera	0	2	0	0	0	9.84252e-05		Tepidisphaera	0	0	0	0	0	0	0	0	0	0	0
Terrisporobacter	24	2	34	17	2	0.0038878		Terrisporobacter	3	1	2	15	0	2	8	2	17	16	0.00162402
Thalassobius	3	0	0	0	0	0.000147638		Thalassobius	0	0	0	0	3	0	0	1	0	5	0.000221457
Thalassotalea	0	0	0	0	0	0		Thalassotalea	0	0	0	0	0	0	0	2	0	9	0.000270669
Thiothrix	0	0	0	0	0	0		Thiothrix	0	0	0	0	0	0	0	0	0	0	0
Tropicibacter	0	0	0	0	0	0		Tropicibacter	0	0	0	0	0	0	1	5	0	11	0.000418307
Truepera	0	1	0	0	0	4.92126e-05		Truepera	0	0	0	0	0	0	0	0	0	0	0
Turneriella	0	0	0	0	3	0.000147638		Turneriella	0	0	0	0	0	0	0	3	0	30	0.000812008
Tuzzerella	0	0	0	1	1	9.84252e-05		Tuzzerella	0	0	0	0	0	0	1	0	0	0	2.46063e-05
Tyzzerella	0	1	0	0	4	0.000246063		Tyzzerella	0	0	2	0	0	3	0	0	4	2	0.000270669
UBA1819	12	5	13	13	7	0.00246063		UBA1819	3	0	1	3	0	1	3	2	0	4	0.000418307
UCG_002	2	34	30	9	9	0.00413386		UCG_002	0	0	0	0	0	0	0	1	3	0	9.84252e-05
UCG_005	1	3	1	8	4	0.000836614		UCG_005	2	0	1	3	0	0	2	0	1	2	0.000270669
UCG_008	0	0	17	0	0	0.000836614		UCG_008	0	0	0	0	0	0	0	0	0	0	0
UCG_009	16	29	12	36	10	0.0050689		UCG_009	0	0	1	3	0	1	5	2	2	3	0.000418307
Ulvibacter	0	0	0	0	0	0		Ulvibacter	0	0	0	0	0	0	0	0	0	0	0
Veillonella	0	0	0	0	0	0		Veillonella	0	0	0	0	0	0	0	1	0	0	2.46063e-05
Vibrio	2	0	0	0	0	9.84252e-05		Vibrio	0	0	0	0	0	0	3	3	1	25	0.000787402
Vicingus	1	0	1	0	2	0.00019685		Vicingus	0	0	0	0	0	0	0	0	0	2	4.92126e-05
Victivallis	0	1	0	0	0	4.92126e-05		Victivallis	0	1	0	5	0	0	5	0	0	7	0.000442913
Winogradskyella	0	0	0	0	0	0		Winogradskyella	0	0	0	0	0	0	0	0	0	1	2.46063e-05
Yoonia_Loktanella	0	0	0	0	0	0		Yoonia_Loktanella	0	0	0	1	1	0	2	6	0	56	0.00162402
[Anaerorhabdus]_furcosa_group	0	0	0	0	6	0.000295276		[Anaerorhabdus]_furcosa_group	0	0	0	0	0	0	0	1	0	3	9.84252e-05
[Eubacterium]_brachy_group	1	0	0	0	0	4.92126e-05		[Eubacterium]_brachy_group	0	0	0	0	0	0	0	0	1	0	2.46063e-05
[Eubacterium]_fissicatena_group	13	2	1	5	2	0.00113189		[Eubacterium]_fissicatena_group	0	0	0	0	0	0	0	1	1	0	4.92126e-05
[Eubacterium]_nodatum_group	11	6	3	9	9	0.00187008		[Eubacterium]_nodatum_group	0	0	0	1	0	0	0	0	1	0	4.92126e-05
[Eubacterium]_siraeum_group	0	2	0	0	0	9.84252e-05		[Eubacterium]_siraeum_group	0	0	0	0	0	0	0	0	0	0	0
[Eubacterium]_ventriosum_group	0	1	9	16	2	0.00137795		[Eubacterium]_ventriosum_group	0	1	1	1	0	3	4	5	3	6	0.000590551
[Eubacterium]_xylanophilum_group	1	2	0	1	0	0.00019685		[Eubacterium]_xylanophilum_group	0	1	2	0	0	0	0	1	1	0	0.000123031
[Ruminococcus]_torques_group	2	2	1	1	2	0.000393701		[Ruminococcus]_torques_group	0	0	0	0	0	0	0	2	1	0	7.38189e-05
bacterium_episymbiont_of_Kiwa_sp.	1	0	0	0	1	9.84252e-05		bacterium_episymbiont_of_Kiwa_sp.	0	0	0	0	0	0	0	0	0	0	0
dgA_11_gut_group	0	16	2	12	8	0.00187008		dgA_11_gut_group	3	0	10	3	0	2	26	11	14	20	0.00218996
unclassified_0319_6G20	0	0	0	0	0	0		unclassified_0319_6G20	0	0	0	0	0	0	0	1	0	0	2.46063e-05
unclassified_Absconditabacteriales__SR1	4	2	0	0	3	0.000442913		unclassified_Absconditabacteriales__SR1	0	0	0	0	1	0	0	2	0	7	0.000246063
unclassified_Acidobacteriales	0	10	0	0	0	0.000492126		unclassified_Acidobacteriales	0	0	0	0	0	0	0	0	0	0	0
unclassified_Actinobacteria	0	0	0	0	0	0		unclassified_Actinobacteria	0	0	0	0	0	0	0	0	0	0	0
unclassified_Alteromonadaceae	0	0	0	0	0	0		unclassified_Alteromonadaceae	0	0	0	0	0	0	0	0	0	3	7.38189e-05
unclassified_Anaerovoracaceae	0	6	0	4	0	0.000492126		unclassified_Anaerovoracaceae	1	0	0	0	0	1	9	4	11	1	0.00066437
unclassified_Arcobacteraceae	100	78	2	1	63	0.0120079		unclassified_Arcobacteraceae	0	0	0	0	2	0	1	26	2	72	0.00253445
unclassified_Ardenticatenales	0	0	0	0	0	0		unclassified_Ardenticatenales	0	0	0	0	0	0	0	0	0	0	0
unclassified_Bacteria	0	1	0	0	0	4.92126e-05		unclassified_Bacteria	0	0	0	0	0	0	0	0	0	3	7.38189e-05
unclassified_Bacteroidales	215	64	136	222	26	0.032628		unclassified_Bacteroidales	45	3	61	378	81	10	166	160	43	167	0.0274114
unclassified_Bacteroidetes_BD2_2	0	0	0	0	0	0		unclassified_Bacteroidetes_BD2_2	0	0	0	0	0	0	0	0	0	1	2.46063e-05
unclassified_Bacteroidetes_VC2.1_Bac22	0	0	0	0	0	0		unclassified_Bacteroidetes_VC2.1_Bac22	0	0	0	0	0	0	0	0	0	0	0
unclassified_Bacteroidia	14	100	1	15	26	0.00767717		unclassified_Bacteroidia	0	0	3	5	1	1	2	1	2	8	0.000565945
unclassified_Barnesiellaceae	7	2	1	1	7	0.000885827		unclassified_Barnesiellaceae	0	0	1	0	0	0	0	0	0	0	2.46063e-05
unclassified_Butyricicoccaceae	0	12	2	0	0	0.000688976		unclassified_Butyricicoccaceae	0	0	0	0	0	0	4	0	1	2	0.000172244
unclassified_Campylobacterales	0	0	0	0	0	0		unclassified_Campylobacterales	0	0	0	0	0	0	0	0	0	0	0
unclassified_Candidatus_Magasanikbacteria	0	0	0	0	0	0		unclassified_Candidatus_Magasanikbacteria	0	0	0	0	0	0	0	0	0	0	0
unclassified_Candidatus_Peregrinibacteria	0	0	0	0	0	0		unclassified_Candidatus_Peregrinibacteria	0	0	0	0	0	0	0	0	0	0	0
unclassified_Candidatus_Uhrbacteria_bacterium_GW2011_GWC2_40_450	0	0	0	0	0	0		unclassified_Candidatus_Uhrbacteria_bacterium_GW2011_GWC2_40_450	0	0	0	0	0	0	0	0	0	0	0
unclassified_Cardiobacteriaceae	59	42	6	1	21	0.00634843		unclassified_Cardiobacteriaceae	1	0	0	7	8	0	7	139	1	251	0.010187
unclassified_Cellvibrionaceae	0	0	0	0	0	0		unclassified_Cellvibrionaceae	0	0	0	0	0	0	0	0	0	1	2.46063e-05
unclassified_Chitinophagales	5	4	0	0	2	0.000541339		unclassified_Chitinophagales	0	0	0	0	0	0	0	4	0	14	0.000442913
unclassified_Christensenellaceae	2	2	0	1	0	0.000246063		unclassified_Christensenellaceae	0	0	0	0	0	0	0	1	0	0	2.46063e-05
unclassified_Clostridia	1	1	0	2	0	0.00019685		unclassified_Clostridia	1	0	0	0	0	0	0	0	0	0	2.46063e-05
unclassified_Clostridia_UCG_014	83	33	15	5	24	0.00787402		unclassified_Clostridia_UCG_014	0	1	9	0	0	0	2	1	6	3	0.000541339
unclassified_Clostridia_vadinBB60_group	0	1	0	0	1	9.84252e-05		unclassified_Clostridia_vadinBB60_group	0	0	0	0	0	0	12	2	1	2	0.000418307
unclassified_Comamonadaceae	0	0	0	0	1	4.92126e-05		unclassified_Comamonadaceae	0	0	0	1	0	0	0	0	0	0	2.46063e-05
unclassified_Crocinitomicaceae	0	0	0	0	0	0		unclassified_Crocinitomicaceae	0	0	0	0	0	0	0	0	0	0	0
unclassified_Cryomorphaceae	0	0	0	0	0	0		unclassified_Cryomorphaceae	0	0	0	0	0	0	0	3	0	7	0.000246063
unclassified_Cyclobacteriaceae	0	0	0	0	0	0		unclassified_Cyclobacteriaceae	0	0	0	0	0	0	0	0	0	0	0
unclassified_DEV007	0	0	0	0	0	0		unclassified_DEV007	0	0	0	0	0	0	0	0	0	0	0
unclassified_DTU014	0	2	0	0	4	0.000295276		unclassified_DTU014	0	0	0	0	0	0	0	0	0	0	0
unclassified_Defluviicoccales	0	0	0	0	0	0		unclassified_Defluviicoccales	0	0	0	0	0	0	0	0	0	0	0
unclassified_Deltaproteobacteria_bacterium_SMP_3	1	0	0	0	0	4.92126e-05		unclassified_Deltaproteobacteria_bacterium_SMP_3	0	0	0	0	0	0	0	0	0	0	0
unclassified_Desulfobacteraceae	0	0	0	0	0	0		unclassified_Desulfobacteraceae	0	0	0	0	0	0	0	0	0	0	0
unclassified_Desulfobacterales	0	0	0	0	0	0		unclassified_Desulfobacterales	0	0	0	0	0	0	0	0	0	0	0
unclassified_Desulfovibrionaceae	0	0	0	0	0	0		unclassified_Desulfovibrionaceae	0	0	0	0	0	0	0	0	0	0	0
unclassified_Eggerthellaceae	2	0	2	0	0	0.00019685		unclassified_Eggerthellaceae	1	0	0	1	0	0	0	0	1	0	7.38189e-05
unclassified_Enterobacterales	0	0	0	0	0	0		unclassified_Enterobacterales	0	0	0	0	0	0	0	0	0	0	0
unclassified_Erysipelotrichaceae	20	4	9	24	3	0.00295276		unclassified_Erysipelotrichaceae	0	0	1	8	1	2	2	0	1	1	0.000393701
unclassified_Eubacteriaceae	40	2	165	47	14	0.013189		unclassified_Eubacteriaceae	50	22	19	71	6	3	8	2	27	6	0.00526575
unclassified_Flavobacteriaceae	6	8	0	0	5	0.000935039		unclassified_Flavobacteriaceae	1	0	1	0	0	0	0	2	0	19	0.000565945
unclassified_Flavobacteriales	0	0	0	0	0	0		unclassified_Flavobacteriales	0	0	0	0	0	0	0	0	0	0	0
unclassified_Gammaproteobacteria	8	4	0	1	9	0.00108268		unclassified_Gammaproteobacteria	0	0	0	1	0	0	0	2	0	22	0.000615157
unclassified_Gemmatimonadaceae	0	3	0	0	0	0.000147638		unclassified_Gemmatimonadaceae	0	0	0	0	0	0	0	0	0	0	0
unclassified_Gracilibacteria	0	0	0	0	0	0		unclassified_Gracilibacteria	0	0	0	0	0	0	0	0	0	0	0
unclassified_Guggenheimella	1	3	0	0	0	0.00019685		unclassified_Guggenheimella	0	0	0	3	1	0	0	1	0	11	0.000393701
unclassified_Helicobacteraceae	0	0	0	0	0	0		unclassified_Helicobacteraceae	0	0	0	0	0	0	0	0	0	0	0
unclassified_Hydrogenoanaerobacterium	0	0	0	0	0	0		unclassified_Hydrogenoanaerobacterium	0	0	0	0	0	0	0	0	0	1	2.46063e-05
unclassified_Ilumatobacteraceae	0	0	0	0	1	4.92126e-05		unclassified_Ilumatobacteraceae	0	0	0	1	0	0	0	0	0	0	2.46063e-05
unclassified_JGI_0000069_P22	0	0	0	0	0	0		unclassified_JGI_0000069_P22	0	0	0	0	0	0	0	0	0	0	0
unclassified_Kapabacteriales	0	0	0	0	0	0		unclassified_Kapabacteriales	0	0	0	0	0	0	0	0	0	0	0
unclassified_Lachnospiraceae	278	453	493	165	86	0.0725886		unclassified_Lachnospiraceae	16	59	66	69	2	68	101	25	88	218	0.0175197
unclassified_Leptospiraceae	0	0	0	0	0	0		unclassified_Leptospiraceae	0	0	0	0	0	0	0	0	0	0	0
unclassified_Marinifilaceae	0	0	0	0	0	0		unclassified_Marinifilaceae	0	0	0	0	0	0	0	1	0	1	4.92126e-05
unclassified_Methylophagaceae	2	0	0	0	0	9.84252e-05		unclassified_Methylophagaceae	0	0	0	0	0	0	0	1	0	18	0.00046752
unclassified_Micavibrionaceae	0	0	0	0	0	0		unclassified_Micavibrionaceae	0	0	0	0	0	0	0	0	0	0	0
unclassified_Micrococcales	2	1	0	0	3	0.000295276		unclassified_Micrococcales	0	0	0	3	6	0	0	14	0	12	0.00086122
unclassified_Microtrichaceae	0	0	0	0	0	0		unclassified_Microtrichaceae	0	0	0	0	0	0	0	0	0	0	0
unclassified_Mitochondria	1	0	0	0	4	0.000246063		unclassified_Mitochondria	0	0	0	0	0	0	0	1	0	10	0.000270669
unclassified_Moraxellaceae	5	18	0	0	6	0.00142717		unclassified_Moraxellaceae	0	0	0	2	0	0	9	68	3	205	0.00706201
unclassified_Muribaculaceae	328	35	170	114	79	0.0357283		unclassified_Muribaculaceae	1	0	2	2	3	7	88	185	5	55	0.00856299
unclassified_NS9_marine_group	0	0	0	0	0	0		unclassified_NS9_marine_group	0	0	0	0	0	0	0	0	0	1	2.46063e-05
unclassified_Nannocystaceae	0	0	0	0	0	0		unclassified_Nannocystaceae	0	0	0	0	0	0	0	0	0	0	0
unclassified_Neisseriaceae	20	0	0	0	0	0.000984252		unclassified_Neisseriaceae	0	0	0	0	3	0	0	0	0	0	7.38189e-05
unclassified_Oligoflexaceae	2	0	0	0	0	9.84252e-05		unclassified_Oligoflexaceae	0	0	0	1	0	0	0	0	0	0	2.46063e-05
unclassified_Oscillospiraceae	15	13	13	10	20	0.00349409		unclassified_Oscillospiraceae	1	1	1	0	1	2	9	0	3	3	0.000516732
unclassified_Oscillospirales	4	1	1	1	1	0.000393701		unclassified_Oscillospirales	0	0	0	0	0	0	3	0	0	1	9.84252e-05
unclassified_Paludibacteraceae	4	96	1	14	54	0.00831693		unclassified_Paludibacteraceae	0	0	13	11	0	0	21	16	6	7	0.00182087
unclassified_Paracaedibacteraceae	4	7	0	9	7	0.00132874		unclassified_Paracaedibacteraceae	0	0	0	0	0	0	0	0	0	0	0
unclassified_Pasteurellaceae	0	18	0	2	0	0.000984252		unclassified_Pasteurellaceae	0	0	0	2	0	2	8	277	0	83	0.00915354
unclassified_Peptococcaceae	11	7	3	7	30	0.00285433		unclassified_Peptococcaceae	0	0	2	3	0	0	0	0	4	1	0.000246063
unclassified_Prevotellaceae	23	2	8	17	3	0.00260827		unclassified_Prevotellaceae	0	0	0	2	0	2	27	3	2	8	0.00108268
unclassified_Propionibacteriaceae	0	0	0	0	0	0		unclassified_Propionibacteriaceae	0	0	0	1	0	0	0	1	0	3	0.000123031
unclassified_Puniceicoccaceae	0	0	0	0	0	0		unclassified_Puniceicoccaceae	0	0	1	0	0	0	5	0	1	1	0.00019685
unclassified_RF39	0	0	0	0	0	0		unclassified_RF39	1	0	0	0	2	1	4	0	0	1	0.000221457
unclassified_Rhodanobacteraceae	0	0	0	0	2	9.84252e-05		unclassified_Rhodanobacteraceae	0	0	0	0	0	0	0	0	0	0	0
unclassified_Rhodobacteraceae	27	18	2	1	9	0.00280512		unclassified_Rhodobacteraceae	0	0	1	5	2	0	3	27	2	55	0.0023376
unclassified_Rhodospirillales	0	6	0	0	0	0.000295276		unclassified_Rhodospirillales	1	0	2	0	0	0	0	0	1	4	0.00019685
unclassified_Rs_M59_termite_group	0	0	0	0	0	0		unclassified_Rs_M59_termite_group	0	0	0	0	0	0	0	0	0	0	0
unclassified_Ruminococcaceae	35	57	62	61	29	0.0120079		unclassified_Ruminococcaceae	1	4	2	21	0	55	28	3	25	133	0.00669291
unclassified_SC_I_84	0	3	0	0	0	0.000147638		unclassified_SC_I_84	0	0	0	1	0	0	0	0	0	0	2.46063e-05
unclassified_Saccharimonadaceae	0	0	0	0	0	0		unclassified_Saccharimonadaceae	0	0	0	0	0	0	0	0	0	0	0
unclassified_Saccharospirillaceae	39	22	2	0	24	0.0042815		unclassified_Saccharospirillaceae	0	0	0	0	1	0	2	48	0	105	0.00383858
unclassified_Sandaracinaceae	0	0	0	0	0	0		unclassified_Sandaracinaceae	0	0	0	0	0	0	0	0	0	1	2.46063e-05
unclassified_Saprospiraceae	16	16	1	1	37	0.00349409		unclassified_Saprospiraceae	0	0	0	1	0	0	0	4	0	13	0.000442913
unclassified_Sedimenticolaceae	1	3	0	0	3	0.000344488		unclassified_Sedimenticolaceae	0	0	0	3	0	0	0	0	0	6	0.000221457
unclassified_Spirochaetaceae	0	0	0	0	0	0		unclassified_Spirochaetaceae	0	0	0	0	0	0	0	0	0	0	0
unclassified_Spongiibacteraceae	0	0	0	0	0	0		unclassified_Spongiibacteraceae	0	0	0	0	0	0	0	0	0	2	4.92126e-05
unclassified_Tannerellaceae	2	3	0	1	4	0.000492126		unclassified_Tannerellaceae	0	0	1	0	0	0	0	0	0	0	2.46063e-05
unclassified_UCG_010	9	4	2	8	4	0.00132874		unclassified_UCG_010	0	0	1	1	0	0	1	0	0	1	9.84252e-05
unclassified_Unknown_Family	0	0	0	0	0	0		unclassified_Unknown_Family	0	0	0	0	0	0	0	0	0	0	0
unclassified_Veillonellales_Selenomonadales	0	0	0	0	0	0		unclassified_Veillonellales_Selenomonadales	0	0	0	0	0	2	2	0	0	3	0.000172244
unclassified_Victivallaceae	0	0	0	1	3	0.00019685		unclassified_Victivallaceae	5	0	5	21	0	3	31	8	10	31	0.00280512
unclassified_Weeksellaceae	25	29	2	3	19	0.00383858		unclassified_Weeksellaceae	0	0	0	0	0	0	5	23	3	65	0.0023622
unclassified_Xanthobacteraceae	0	5	0	0	0	0.000246063		unclassified_Xanthobacteraceae	0	0	0	0	0	0	0	0	0	0	0
unclassified_[Eubacterium]_coprostanoligenes_group	185	144	57	192	108	0.0337598		unclassified_[Eubacterium]_coprostanoligenes_group	2	1	36	42	0	1	19	9	26	23	0.0039124
unclassified_bacterium_RFB_D08	0	0	0	0	0	0		unclassified_bacterium_RFB_D08	0	0	0	0	0	0	0	0	0	0	0
unclassified_vadinBE97	0	3	0	0	6	0.000442913		unclassified_vadinBE97	0	0	2	3	0	0	2	10	0	0	0.000418307
uncultured_Acidobacteria_bacterium	0	2	0	0	0	9.84252e-05		uncultured_Acidobacteria_bacterium	0	0	0	1	0	0	0	0	0	0	2.46063e-05
uncultured_Alphaproteobacteria_bacterium	0	0	0	0	0	0		uncultured_Alphaproteobacteria_bacterium	0	0	0	0	0	0	0	0	0	0	0
uncultured_Bacteroidales_bacterium	0	0	0	0	0	0		uncultured_Bacteroidales_bacterium	0	0	0	0	0	0	0	0	0	0	0
uncultured_Bacteroidetes_bacterium	1	3	0	0	1	0.000246063		uncultured_Bacteroidetes_bacterium	0	0	0	0	0	0	0	0	0	2	4.92126e-05
uncultured_Candidatus_Gracilibacteria_bacterium	1	0	0	0	0	4.92126e-05		uncultured_Candidatus_Gracilibacteria_bacterium	0	0	0	0	0	0	0	0	0	0	0
uncultured_Candidatus_Saccharibacteria_bacterium	0	0	0	0	0	0		uncultured_Candidatus_Saccharibacteria_bacterium	0	0	0	0	0	0	0	0	0	5	0.000123031
uncultured_Chloroflexi_bacterium	0	0	0	0	0	0		uncultured_Chloroflexi_bacterium	0	0	0	0	0	0	0	0	0	0	0
uncultured_Clostridia_bacterium	8	0	0	3	0	0.000541339		uncultured_Clostridia_bacterium	0	0	0	0	0	0	0	0	0	0	0
uncultured_Clostridiales_bacterium	0	0	0	0	0	0		uncultured_Clostridiales_bacterium	0	0	0	0	0	0	0	0	0	0	0
uncultured_Clostridium_sp.	2	1	0	0	0	0.000147638		uncultured_Clostridium_sp.	0	0	1	0	0	0	0	0	0	0	2.46063e-05
uncultured_Epsilonproteobacteria_bacterium	0	1	0	0	1	9.84252e-05		uncultured_Epsilonproteobacteria_bacterium	0	0	0	0	0	0	0	0	0	8	0.00019685
uncultured_Erysipelotrichia_bacterium	0	0	0	0	0	0		uncultured_Erysipelotrichia_bacterium	0	0	0	0	0	0	0	0	0	2	4.92126e-05
uncultured_Firmicutes_bacterium	9	1	0	12	6	0.00137795		uncultured_Firmicutes_bacterium	0	0	0	1	0	0	1	2	1	1	0.000147638
uncultured_Flavobacterium_sp.	0	0	0	0	0	0		uncultured_Flavobacterium_sp.	0	0	0	0	1	0	0	0	0	1	4.92126e-05
uncultured_Lentisphaerae_bacterium	0	0	0	0	0	0		uncultured_Lentisphaerae_bacterium	0	0	0	0	0	0	0	0	0	0	0
uncultured_Microgenomates_group_bacterium	0	1	0	0	0	4.92126e-05		uncultured_Microgenomates_group_bacterium	0	0	0	0	0	0	0	0	0	0	0
uncultured_Parcubacteria_group_bacterium	0	0	0	0	0	0		uncultured_Parcubacteria_group_bacterium	0	0	0	0	0	0	0	0	0	0	0
uncultured_Pseudovibrio_sp.	0	0	0	0	0	0		uncultured_Pseudovibrio_sp.	0	0	0	0	0	0	0	2	1	4	0.000172244
uncultured_Ruminococcaceae_bacterium	0	3	8	0	1	0.000590551		uncultured_Ruminococcaceae_bacterium	0	0	0	0	0	0	4	0	4	1	0.000221457
uncultured_deep_sea_bacterium	0	0	0	0	0	0		uncultured_deep_sea_bacterium	0	0	0	0	0	0	0	0	0	0	0
uncultured_delta_proteobacterium	1	0	0	0	0	4.92126e-05		uncultured_delta_proteobacterium	0	0	0	0	0	0	0	0	0	1	2.46063e-05
uncultured_marine_bacterium	0	0	0	0	0	0		uncultured_marine_bacterium	0	0	0	0	0	0	0	0	0	0	0
uncultured_rumen_bacterium	100	26	101	48	105	0.0187008		uncultured_rumen_bacterium	0	0	3	0	0	0	2	2	0	6	0.000319882
uncultured_sediment_bacterium	0	0	0	0	0	0		uncultured_sediment_bacterium	0	0	0	0	0	0	0	0	0	0	0
Species	HF01	HF02	HF03	HF04	HF05	mean relative abundance		Species	SF01	SF02	SF03	SF04	SF05	SF06	SF07	SF08	SF09	SF10	mean relative abundance
Acinetobacter_baumannii	0	1	0	0	0	4.92126e-05		Acinetobacter_baumannii	0	0	0	0	0	0	0	0	0	0	0
Akkermansia_glycaniphila	1	372	2	1	618	0.0489173		Akkermansia_glycaniphila	0	0	36	1	0	0	0	3	0	0	0.000983043
Akkermansia_muciniphila	7	39	3	194	223	0.0229331		Akkermansia_muciniphila	4	0	14	80	26	0	0	340	0	0	0.0114033
Aliiroseovarius_halocynthiae	2	8	0	0	0	0.000492126		Aliiroseovarius_halocynthiae	0	0	0	2	0	0	0	0	0	3	0.00012288
Aliiroseovarius_sediminilitoris	14	8	2	0	6	0.00147638		Aliiroseovarius_sediminilitoris	0	0	0	3	0	0	0	1	0	2	0.000147456
Alistipes_finegoldii	2	1	0	0	4	0.000344488		Alistipes_finegoldii	0	0	0	0	0	0	2	0	1	0	7.37282e-05
Alistipes_indistinctus	1	2	0	1	1	0.000246063		Alistipes_indistinctus	0	0	0	0	0	0	0	0	0	0	0
Alistipes_massiliensis	11	12	9	29	45	0.00521654		Alistipes_massiliensis	0	0	1	0	0	2	10	10	0	9	0.000786434
Alistipes_obesi	1	8	1	3	5	0.000885827		Alistipes_obesi	0	0	0	0	0	0	1	0	0	0	2.45761e-05
Alistipes_provencensis	0	1	0	1	4	0.000295276		Alistipes_provencensis	0	0	0	0	0	0	0	0	0	0	0
Alistipes_putredinis	0	0	0	0	1	4.92126e-05		Alistipes_putredinis	0	0	0	0	0	0	0	0	0	0	0
Alistipes_shahii	12	26	1	7	20	0.00324803		Alistipes_shahii	0	0	5	2	0	0	0	0	2	1	0.000245761
Alistipes_sp._cv1	8	2	0	2	4	0.000787402		Alistipes_sp._cv1	0	0	0	0	0	0	1	0	0	0	2.45761e-05
Alkalimarinus_sediminis	0	0	0	0	0	0		Alkalimarinus_sediminis	0	0	0	0	0	0	1	0	0	3	9.83043e-05
Alteromonas_portus	0	0	0	0	0	0		Alteromonas_portus	0	0	0	0	0	0	0	0	0	2	4.91521e-05
Amedibacillus_dolichus	19	1	1	4	1	0.00127953		Amedibacillus_dolichus	0	0	2	7	68	3	9	4	2	26	0.0029737
Amylibacter_cionae	0	0	0	0	0	0		Amylibacter_cionae	0	0	0	0	0	0	0	1	0	3	9.83043e-05
Anaerosporobacter_mobilis	0	0	1	0	0	4.92126e-05		Anaerosporobacter_mobilis	0	0	0	0	0	2	0	0	0	1	7.37282e-05
Anaerotruncus_sp._AT3	1	0	0	0	0	4.92126e-05		Anaerotruncus_sp._AT3	0	0	1	0	0	0	0	0	0	0	2.45761e-05
Anaerotruncus_sp._G3_2012	0	0	0	0	0	0		Anaerotruncus_sp._G3_2012	0	0	0	0	0	0	0	0	0	0	0
Ancylomarina_subtilis	0	0	0	0	0	0		Ancylomarina_subtilis	0	0	0	0	0	0	0	0	0	0	0
Aquimarina_aggregata	0	0	0	0	0	0		Aquimarina_aggregata	0	0	0	0	0	0	0	0	0	3	7.37282e-05
Aquimarina_atlantica	0	0	0	0	0	0		Aquimarina_atlantica	0	0	0	0	0	0	0	0	0	6	0.000147456
Aquimarina_intermedia	0	0	0	0	0	0		Aquimarina_intermedia	0	0	0	0	0	0	0	0	0	4	9.83043e-05
Aquimarina_muelleri	0	0	0	0	0	0		Aquimarina_muelleri	0	0	0	0	0	0	0	0	0	0	0
Aquimarina_mytili	0	0	0	0	0	0		Aquimarina_mytili	0	0	0	0	0	0	0	0	0	2	4.91521e-05
Arcobacter_sp._sw026	1	0	0	3	0	0.00019685		Arcobacter_sp._sw026	0	0	0	0	0	0	0	0	0	0	0
Arenibacterium_halophilum	6	3	0	0	3	0.000590551		Arenibacterium_halophilum	0	0	0	1	0	0	0	0	0	0	2.45761e-05
Arenicella_chitinivorans	3	4	0	0	0	0.000344488		Arenicella_chitinivorans	0	0	0	0	0	0	0	0	0	0	0
Ascidiaceihabitans_donghaensis	0	0	0	0	0	0		Ascidiaceihabitans_donghaensis	0	0	0	0	0	0	0	0	0	0	0
Aureimarina_marisflavi	0	0	0	0	0	0		Aureimarina_marisflavi	0	0	0	0	0	0	0	0	0	0	0
Aureispira_sp._CCB_QB1	0	0	0	0	0	0		Aureispira_sp._CCB_QB1	0	0	0	0	0	0	0	0	0	0	0
Bacilliculturomica_massiliensis	0	3	0	1	1	0.000246063		Bacilliculturomica_massiliensis	0	0	1	3	0	0	1	0	1	1	0.000172032
Bacteriovorax_sp._MER21	0	0	0	0	0	0		Bacteriovorax_sp._MER21	0	0	0	0	0	0	0	0	0	0	0
Bacteroides_acidifaciens	0	7	0	0	15	0.00108268		Bacteroides_acidifaciens	0	0	243	8	2	0	0	4	0	0	0.00631605
Bacteroides_cutis	0	162	0	31	46	0.0117618		Bacteroides_cutis	0	0	0	0	0	0	0	0	0	0	0
Bacteroides_fragilis	3	66	5	0	178	0.0124016		Bacteroides_fragilis	0	0	1	0	0	0	0	0	0	0	2.45761e-05
Bacteroides_gallinarum	5	0	4	15	16	0.0019685		Bacteroides_gallinarum	0	0	0	4	0	0	0	0	0	0	9.83043e-05
Bacteroides_nordii	2	4	3	0	20	0.00142717		Bacteroides_nordii	0	0	12	2	0	0	0	0	0	0	0.000344065
Bacteroides_ovatus	6	3	3	7	5	0.0011811		Bacteroides_ovatus	0	0	0	0	0	0	0	2	0	0	4.91521e-05
Bacteroides_sp.	6	10	0	2	5	0.00113189		Bacteroides_sp.	0	0	4	8	0	0	0	177	5	10	0.00501352
Bacteroides_thetaiotaomicron	11	9	13	6	14	0.00260827		Bacteroides_thetaiotaomicron	0	0	1	2	0	0	3	2	0	0	0.000196609
Balneicella_halophila	80	40	4	0	36	0.00787402		Balneicella_halophila	0	0	4	6	11	0	2	112	2	147	0.0069796
Bariatricus_massiliensis	2	1	0	0	0	0.000147638		Bariatricus_massiliensis	0	0	0	0	0	0	0	0	0	0	0
Bernardetia_litoralis	0	0	0	0	0	0		Bernardetia_litoralis	0	0	0	0	0	0	0	1	0	0	2.45761e-05
Bilophila_wadsworthia	31	22	42	83	20	0.00974409		Bilophila_wadsworthia	0	1	6	13	0	0	25	1	7	4	0.00140084
Blautia_coccoides	0	0	1	1	0	9.84252e-05		Blautia_coccoides	0	0	0	0	0	0	0	0	1	0	2.45761e-05
Bradyrhizobium_lablabi	0	6	0	0	0	0.000295276		Bradyrhizobium_lablabi	0	0	0	0	0	0	0	0	0	0	0
Butyricicoccus_bacterium_NLAE_zl_C313	4	0	4	1	1	0.000492126		Butyricicoccus_bacterium_NLAE_zl_C313	0	0	0	4	0	0	0	0	0	1	0.00012288
Butyricicoccus_pullicaecorum	0	0	1	0	0	4.92126e-05		Butyricicoccus_pullicaecorum	0	0	0	0	0	0	0	0	0	0	0
Butyricimonas_paravirosa	3	4	0	2	4	0.000639764		Butyricimonas_paravirosa	0	0	0	1	0	0	1	0	0	0	4.91521e-05
Butyricimonas_sp._Marseille_P2440	0	4	0	1	1	0.000295276		Butyricimonas_sp._Marseille_P2440	0	0	0	1	1	0	0	1	0	0	7.37282e-05
Butyricimonas_virosa	0	2	0	0	2	0.00019685		Butyricimonas_virosa	0	0	0	0	0	0	0	0	0	0	0
Candidatus_Actinomarina_minuta	0	0	0	0	0	0		Candidatus_Actinomarina_minuta	0	0	0	0	0	0	0	0	0	0	0
Candidatus_Izimaplasma_sp._HR1	0	0	0	0	0	0		Candidatus_Izimaplasma_sp._HR1	0	0	0	0	0	0	0	0	0	0	0
Candidatus_Nitrospira_salsa	0	0	0	0	0	0		Candidatus_Nitrospira_salsa	0	0	0	0	0	0	0	0	0	0	0
Candidatus_Soleaferrea_massiliensis_AP7	1	0	0	0	0	4.92126e-05		Candidatus_Soleaferrea_massiliensis_AP7	0	0	0	0	0	0	0	0	0	0	0
Candidatus_Udaeobacter_copiosus	0	4	0	0	0	0.00019685		Candidatus_Udaeobacter_copiosus	0	0	0	0	0	0	0	0	0	0	0
Carboxylicivirga_flava	0	0	0	0	0	0		Carboxylicivirga_flava	0	0	0	0	0	0	0	0	0	0	0
Carboxylicivirga_sediminis	0	0	0	0	0	0		Carboxylicivirga_sediminis	0	0	0	0	0	0	0	0	0	0	0
Cardiobacteriaceae_bacterium_B08008	0	1	0	0	0	4.92126e-05		Cardiobacteriaceae_bacterium_B08008	0	0	1	20	0	0	0	0	0	0	0.000516097
Cellulosilyticum_lentocellum	2	0	0	0	0	9.84252e-05		Cellulosilyticum_lentocellum	0	0	0	2	0	0	5	0	0	24	0.000761858
Cenchrus_americanus	0	0	0	0	0	0		Cenchrus_americanus	0	0	0	0	0	0	0	1	0	0	2.45761e-05
Cetobacterium_somerae	0	0	0	0	0	0		Cetobacterium_somerae	0	0	0	0	0	0	0	0	0	0	0
Christensenellaceae_R_7_group_bacterium_YE57	2	1	0	0	1	0.00019685		Christensenellaceae_R_7_group_bacterium_YE57	0	0	0	0	0	0	0	0	0	0	0
Citrobacter_freundii	0	1	0	0	1	9.84252e-05		Citrobacter_freundii	2923	3924	2966	0	409	0	2733	0	2980	0	0.39162
Clostridiales_bacterium_40_4c	10	0	3	7	3	0.00113189		Clostridiales_bacterium_40_4c	0	0	0	0	0	0	2	0	12	0	0.000344065
Clostridiales_bacterium_Marseille_P2846	3	0	0	0	0	0.000147638		Clostridiales_bacterium_Marseille_P2846	0	0	0	0	0	0	0	0	0	0	0
Clostridiales_bacterium_TLL_A1	0	0	0	0	0	0		Clostridiales_bacterium_TLL_A1	0	0	0	0	0	0	0	0	0	0	0
Clostridiales_bacterium_VE202_01	12	103	4	30	72	0.010876		Clostridiales_bacterium_VE202_01	0	0	13	4	0	0	4	295	59	2	0.00926518
Clostridioides_difficile	0	14	0	0	5	0.000935039		Clostridioides_difficile	0	0	0	0	0	0	0	0	0	0	0
Clostridium_aminobutyricum	0	0	0	0	0	0		Clostridium_aminobutyricum	0	0	0	3	0	0	0	0	0	2	0.00012288
Clostridium_butyricum	22	4	14	4	0	0.00216535		Clostridium_butyricum	1	1	0	0	0	3	17	1	3	5	0.000761858
Clostridium_cadaveris	11	0	8	32	4	0.00270669		Clostridium_cadaveris	5	0	0	5	0	0	0	0	0	4	0.000344065
Clostridium_disporicum	55	9	53	5	0	0.00600394		Clostridium_disporicum	0	0	3	9	0	5	61	0	9	16	0.00253133
Clostridium_fusiformis	0	0	0	0	0	0		Clostridium_fusiformis	0	0	0	0	0	0	0	0	0	0	0
Clostridium_massiliamazoniense	0	0	0	1	0	4.92126e-05		Clostridium_massiliamazoniense	0	0	0	0	0	0	1	0	2	0	7.37282e-05
Clostridium_mediterraneense	2	0	0	0	0	9.84252e-05		Clostridium_mediterraneense	0	0	0	0	0	0	0	0	2	0	4.91521e-05
Clostridium_paraputrificum	5	3	28	8	1	0.00221457		Clostridium_paraputrificum	0	0	0	0	0	0	1	0	0	0	2.45761e-05
Clostridium_sp._BPY5	0	0	0	0	0	0		Clostridium_sp._BPY5	0	0	0	2	0	0	0	0	0	0	4.91521e-05
Clostridium_sp._Culture_41	0	0	0	0	0	0		Clostridium_sp._Culture_41	0	0	0	0	0	0	0	0	0	0	0
Clostridium_sp._Culture_Jar_44	0	0	0	0	0	0		Clostridium_sp._Culture_Jar_44	0	0	0	0	0	0	0	0	0	0	0
Clostridium_sp._Marseille_P8228	0	0	0	0	1	4.92126e-05		Clostridium_sp._Marseille_P8228	0	0	0	0	0	0	0	0	0	0	0
Clostridium_sp._SL_2013_71	1	0	2	0	0	0.000147638		Clostridium_sp._SL_2013_71	0	0	0	0	0	0	0	0	1	1	4.91521e-05
Clostridium_subterminale	2	6	33	9	0	0.00246063		Clostridium_subterminale	0	1	1	6	0	0	3	0	0	3	0.000344065
Cognatishimia_maritima	4	3	1	1	0	0.000442913		Cognatishimia_maritima	0	0	0	3	0	0	0	2	0	9	0.000344065
Cognatiyoonia_koreensis	0	0	0	0	0	0		Cognatiyoonia_koreensis	0	0	0	0	0	0	0	0	0	0	0
Cognatiyoonia_sediminum	0	0	0	0	0	0		Cognatiyoonia_sediminum	0	0	0	0	0	0	0	0	0	0	0
Cohaesibacter_gelatinilyticus	4	1	1	0	0	0.000295276		Cohaesibacter_gelatinilyticus	0	0	0	0	0	0	0	0	0	0	0
Colidextribacter_bacterium_ASF500	0	0	0	0	0	0		Colidextribacter_bacterium_ASF500	0	0	0	0	0	0	0	0	0	0	0
Colwellia_aquaemaris	0	0	0	0	0	0		Colwellia_aquaemaris	0	0	0	0	0	0	0	0	0	1	2.45761e-05
Coprobacillus_sp._D6	64	2	15	7	4	0.00452756		Coprobacillus_sp._D6	0	0	8	32	2	13	2	15	1	8	0.00199066
Corynebacterium_jeikeium	2	0	0	0	0	9.84252e-05		Corynebacterium_jeikeium	0	0	0	0	0	0	0	0	0	0	0
Crocinitomix_algicola	0	0	0	0	0	0		Crocinitomix_algicola	0	0	0	0	0	0	0	0	0	1	2.45761e-05
Crocinitomix_sp._0182	0	0	0	0	0	0		Crocinitomix_sp._0182	0	0	0	0	0	0	0	0	0	3	7.37282e-05
Cylindrotheca_closterium	0	0	0	0	0	0		Cylindrotheca_closterium	0	0	0	0	0	0	0	2	0	8	0.000245761
Cytophaga_sp._JB_4	2	1	0	0	0	0.000147638		Cytophaga_sp._JB_4	0	0	0	0	0	0	8	9	0	29	0.0011305
Defluviimonas_aquaemixtae	0	0	0	0	0	0		Defluviimonas_aquaemixtae	0	0	0	0	0	0	0	0	0	0	0
Denitrovibrio_acetiphilus	0	0	0	0	0	0		Denitrovibrio_acetiphilus	0	0	0	0	0	0	0	0	0	0	0
Desulforhopalus_singaporensis	0	0	0	0	0	0		Desulforhopalus_singaporensis	0	0	0	0	0	0	0	0	0	0	0
Desulfotalea_arctica	0	0	0	0	0	0		Desulfotalea_arctica	0	0	0	0	0	0	0	0	0	0	0
Desulfovibrio_salinus	0	0	0	0	0	0		Desulfovibrio_salinus	0	0	0	0	0	0	0	0	0	0	0
Desulfovibrio_senegalensis	0	0	0	0	0	0		Desulfovibrio_senegalensis	0	0	0	0	0	0	0	0	0	2	4.91521e-05
Desulfovibrio_sp._LNB2	15	9	1	15	52	0.00452756		Desulfovibrio_sp._LNB2	0	0	0	1	0	0	0	0	2	0	7.37282e-05
Dokdonia_genika	0	0	0	0	0	0		Dokdonia_genika	0	0	0	0	0	0	0	0	0	1	2.45761e-05
Dokdonia_sp._HMF2319	0	0	0	0	0	0		Dokdonia_sp._HMF2319	0	0	0	0	0	0	0	0	0	0	0
Donghicola_eburneus	0	0	0	0	0	0		Donghicola_eburneus	0	0	0	0	0	0	0	0	0	0	0
Eggerthella_lenta	0	1	2	1	1	0.000246063		Eggerthella_lenta	1	1	1	0	0	0	5	30	1	2	0.00100762
Eggerthella_timonensis	1	0	0	0	0	4.92126e-05		Eggerthella_timonensis	1	0	0	1	1	0	0	0	1	0	9.83043e-05
Eisenbergiella_massiliensis	15	1	1	4	6	0.00132874		Eisenbergiella_massiliensis	0	0	0	0	0	0	0	0	1	0	2.45761e-05
Epsilonproteobacteria_bacterium_LFT_1.7	0	0	0	0	0	0		Epsilonproteobacteria_bacterium_LFT_1.7	0	0	0	0	0	0	0	1	0	1	4.91521e-05
Erysipelatoclostridium_ramosum	54	25	13	72	86	0.0123031		Erysipelatoclostridium_ramosum	0	0	3	0	0	0	0	0	18	0	0.000516097
Eubacterium	11	5	2	9	9	0.00177165		Eubacterium	0	0	0	1	0	0	0	0	1	0	4.91521e-05
Eubacterium_sp._UNK.MGS_25	0	0	0	2	6	0.000393701		Eubacterium_sp._UNK.MGS_25	0	0	0	1	0	0	0	0	0	0	2.45761e-05
Euzebyella_saccharophila	0	0	0	0	0	0		Euzebyella_saccharophila	0	0	0	0	0	0	0	0	0	0	0
Faecalibacterium_prausnitzii	0	0	0	2	0	9.84252e-05		Faecalibacterium_prausnitzii	0	0	0	0	0	0	0	0	0	0	0
Faecalicatena_contorta	10	0	0	4	0	0.000688976		Faecalicatena_contorta	0	0	0	0	0	0	0	1	0	0	2.45761e-05
Faecalicatena_fissicatena	3	2	1	1	2	0.000442913		Faecalicatena_fissicatena	0	0	0	0	0	0	0	0	1	0	2.45761e-05
Flavihalobacter_algicola	0	0	0	0	0	0		Flavihalobacter_algicola	0	0	0	0	0	0	0	0	0	0	0
Flaviramulus_sp._Th106	0	0	0	0	0	0		Flaviramulus_sp._Th106	0	0	0	0	0	0	0	0	0	0	0
Flavobacteria_bacterium_Yb001	0	0	0	0	0	0		Flavobacteria_bacterium_Yb001	0	0	0	0	0	0	0	0	0	0	0
Flavobacteriaceae_bacterium_Hel1_33_7	0	0	0	0	0	0		Flavobacteriaceae_bacterium_Hel1_33_7	0	0	0	0	0	0	0	0	0	0	0
Flavobacterium_arcticum	0	0	0	0	0	0		Flavobacterium_arcticum	0	0	0	0	0	0	0	0	0	9	0.000221185
Flavonifractor_plautii	10	3	1	1	4	0.000935039		Flavonifractor_plautii	0	0	3	2	0	0	0	1	6	0	0.000294913
Formosa_sp._Hel1_33_131	0	0	0	0	0	0		Formosa_sp._Hel1_33_131	0	0	0	0	0	0	0	0	0	0	0
Formosa_sp._Hel3_A1_48	0	0	0	0	0	0		Formosa_sp._Hel3_A1_48	0	0	0	0	0	0	0	0	0	0	0
Francisella_salina	0	0	0	0	0	0		Francisella_salina	0	0	0	0	0	0	0	0	0	0	0
Fusibacter_bacterium_WH4_9	0	0	0	0	0	0		Fusibacter_bacterium_WH4_9	0	0	0	0	0	0	0	0	0	0	0
Fusobacterium_sp._Marseille_P2749	0	0	0	0	0	0		Fusobacterium_sp._Marseille_P2749	0	0	0	0	0	0	0	0	0	0	0
Fusobacterium_ulcerans	0	1	0	0	1	9.84252e-05		Fusobacterium_ulcerans	0	0	190	0	5	0	0	2	0	0	0.00484148
Gabonibacter_timonensis	0	4	0	1	1	0.000295276		Gabonibacter_timonensis	0	0	0	0	0	0	0	0	0	0	0
Gammaproteobacteria_bacterium_P1_50_4AA3	0	0	0	0	0	0		Gammaproteobacteria_bacterium_P1_50_4AA3	0	0	0	0	0	0	0	1	0	3	9.83043e-05
Glaciecola_amylolytica	0	0	0	0	0	0		Glaciecola_amylolytica	0	0	0	0	0	0	0	0	0	0	0
HIMB11_bacterium_WHC1_1	0	1	0	0	0	4.92126e-05		HIMB11_bacterium_WHC1_1	0	0	0	0	0	0	0	0	0	0	0
Halarcobacter_bivalviorum	10	0	0	0	0	0.000492126		Halarcobacter_bivalviorum	0	0	0	2	1	0	0	62	0	0	0.00159744
Halarcobacter_ponticus	12	17	0	2	13	0.00216535		Halarcobacter_ponticus	0	0	0	0	0	0	0	23	0	34	0.00140084
Halieaceae_bacterium_LSUCC0247	0	0	0	0	0	0		Halieaceae_bacterium_LSUCC0247	0	0	0	0	0	0	0	0	0	0	0
Halioglobus_pacificus	0	0	0	0	0	0		Halioglobus_pacificus	0	0	0	0	0	0	0	0	0	0	0
Halocynthiibacter_namhaensis	0	0	0	0	0	0		Halocynthiibacter_namhaensis	0	0	0	0	0	0	0	0	0	3	7.37282e-05
Hespellia_stercorisuis	31	17	22	25	8	0.0050689		Hespellia_stercorisuis	1	5	17	12	0	7	8	69	41	9	0.00415335
Holdemania_massiliensis	1	1	0	1	4	0.000344488		Holdemania_massiliensis	0	0	0	0	0	0	0	0	0	0	0
Hungatella_hathewayi	2	2	0	6	7	0.000836614		Hungatella_hathewayi	2	2	0	9	0	0	1	1	2	2	0.000466945
Hwangdonia_seohaensis	0	0	0	0	0	0		Hwangdonia_seohaensis	0	0	0	0	0	0	0	0	0	0	0
Hyphomonadaceae_bacterium_JC2234	0	0	0	0	0	0		Hyphomonadaceae_bacterium_JC2234	0	0	0	0	0	0	0	0	0	0	0
Incertae_Sedis_bacterium_mpn_isolate_group_25	6	0	8	3	0	0.000836614		Incertae_Sedis_bacterium_mpn_isolate_group_25	0	0	0	0	0	0	1	0	0	0	2.45761e-05
Intestinibacter_bartlettii	3	2	6	3	0	0.000688976		Intestinibacter_bartlettii	1	0	0	3	0	0	1	0	1	2	0.000196609
Intestinimonas_timonensis	2	10	5	7	5	0.00142717		Intestinimonas_timonensis	0	0	1	6	0	0	0	0	0	0	0.000172032
Jannaschia_cystaugens	0	0	0	0	0	0		Jannaschia_cystaugens	0	0	0	0	0	0	0	0	0	0	0
Jannaschia_sp._UDC418	0	0	0	0	0	0		Jannaschia_sp._UDC418	0	0	0	0	0	0	0	1	0	2	7.37282e-05
Jiulongibacter_sediminis	0	1	0	0	1	9.84252e-05		Jiulongibacter_sediminis	0	0	0	0	0	0	0	0	0	0	0
Kordia_ulvae	0	0	0	0	0	0		Kordia_ulvae	0	0	0	0	0	0	0	0	0	4	9.83043e-05
Labrenzia_suaedae	11	3	0	0	0	0.000688976		Labrenzia_suaedae	0	0	0	1	0	0	0	2	0	11	0.000344065
Lachnoclostridium_pacaense	4	2	0	2	0	0.000393701		Lachnoclostridium_pacaense	0	0	0	0	0	0	0	0	1	0	2.45761e-05
Lachnoclostridium_phytofermentans	15	8	31	0	0	0.00265748		Lachnoclostridium_phytofermentans	0	0	0	0	0	0	1	0	2	1	9.83043e-05
Lachnospiraceae_NK4A136_group_bacterium_NLAE_zl_G1	0	2	0	5	1	0.000393701		Lachnospiraceae_NK4A136_group_bacterium_NLAE_zl_G1	1	0	0	2	0	0	0	0	0	0	7.37282e-05
Lachnospiraceae_bacterium_3_1_57FAA_CT1	0	0	0	0	0	0		Lachnospiraceae_bacterium_3_1_57FAA_CT1	0	0	0	1	0	0	0	0	0	0	2.45761e-05
Lachnospiraceae_bacterium_DW17	0	0	0	0	0	0		Lachnospiraceae_bacterium_DW17	0	0	0	0	0	0	0	0	0	0	0
Lachnospiraceae_bacterium_DW3	0	0	0	0	0	0		Lachnospiraceae_bacterium_DW3	0	0	0	0	0	0	0	0	0	0	0
Lachnospiraceae_bacterium_DW60	0	0	0	0	0	0		Lachnospiraceae_bacterium_DW60	0	0	0	0	0	0	0	0	0	0	0
Lachnospiraceae_bacterium_DW70	0	0	0	0	0	0		Lachnospiraceae_bacterium_DW70	0	0	0	0	0	0	0	0	0	0	0
Lachnospiraceae_bacterium_GAM79	3	0	1	2	1	0.000344488		Lachnospiraceae_bacterium_GAM79	0	0	0	0	0	0	0	0	0	0	0
Lachnospiraceae_bacterium_TF01_11	0	0	8	0	2	0.000492126		Lachnospiraceae_bacterium_TF01_11	0	0	0	0	0	0	0	0	0	3	7.37282e-05
Lacinutrix_sp.	0	0	0	0	0	0		Lacinutrix_sp.	0	0	0	0	1	0	0	0	0	0	2.45761e-05
Lacinutrix_venerupis	0	0	0	0	0	0		Lacinutrix_venerupis	0	0	0	0	0	0	0	0	0	0	0
Lactobacillales_bacterium_HY_36_1	0	0	0	1	0	4.92126e-05		Lactobacillales_bacterium_HY_36_1	0	0	0	0	0	0	1	0	0	0	2.45761e-05
Lactobacillus_johnsonii	0	0	0	0	0	0		Lactobacillus_johnsonii	0	0	0	1	0	0	0	0	0	0	2.45761e-05
Leucothrix_sp._BSw21905	0	0	0	0	0	0		Leucothrix_sp._BSw21905	0	0	0	0	0	0	0	0	0	0	0
Lewinella_agarilytica	0	0	0	0	0	0		Lewinella_agarilytica	0	0	0	0	0	0	0	0	0	0	0
Lewinella_sp._SD302	0	0	0	0	0	0		Lewinella_sp._SD302	0	0	0	0	0	0	0	0	0	0	0
Ligilactobacillus_murinus	0	0	0	0	0	0		Ligilactobacillus_murinus	0	0	0	0	0	0	0	0	0	0	0
Limosilactobacillus_reuteri	0	0	0	0	0	0		Limosilactobacillus_reuteri	0	0	0	0	0	0	0	0	0	0	0
Litoreibacter_albidus	0	0	0	0	0	0		Litoreibacter_albidus	0	0	0	0	0	0	0	0	0	0	0
Litoreibacter_ponti	0	0	0	0	0	0		Litoreibacter_ponti	0	0	0	0	0	0	0	0	0	1	2.45761e-05
Loktanella_acticola	0	0	0	0	0	0		Loktanella_acticola	0	0	0	0	0	0	0	0	0	2	4.91521e-05
Loktanella_agnita	0	0	0	0	0	0		Loktanella_agnita	0	0	0	0	0	0	0	0	0	1	2.45761e-05
Loktanella_ponticola	0	0	0	0	0	0		Loktanella_ponticola	0	0	0	1	1	0	2	6	0	50	0.00147456
Maribacter_cobaltidurans	0	0	0	0	0	0		Maribacter_cobaltidurans	0	0	0	0	0	0	0	0	0	0	0
Maribacter_dokdonensis	0	0	0	0	0	0		Maribacter_dokdonensis	0	0	0	0	0	0	0	0	0	5	0.00012288
Marinicella_litoralis	0	0	1	0	5	0.000295276		Marinicella_litoralis	0	0	0	0	0	0	0	0	0	4	9.83043e-05
Marinicella_sediminis	3	0	1	0	6	0.000492126		Marinicella_sediminis	0	0	0	0	0	0	0	0	0	0	0
Marinobacterium_bacterium_WHC3_3	0	0	0	0	0	0		Marinobacterium_bacterium_WHC3_3	0	0	0	0	0	0	0	0	0	0	0
Marinomonas_aquiplantarum	0	0	0	0	0	0		Marinomonas_aquiplantarum	0	0	0	0	0	0	0	2	0	11	0.000319489
Marinomonas_communis	0	0	0	0	0	0		Marinomonas_communis	0	0	0	0	0	0	0	0	0	2	4.91521e-05
Maritalea_mobilis	2	1	2	0	0	0.000246063		Maritalea_mobilis	0	0	0	0	0	0	0	0	0	0	0
Marivita_cryptomonadis	0	0	0	0	0	0		Marivita_cryptomonadis	0	0	0	0	0	0	0	0	0	3	7.37282e-05
Marivivens_donghaensis	0	0	0	0	0	0		Marivivens_donghaensis	0	0	0	0	0	0	0	0	0	0	0
Mesoflavibacter_sabulilitoris	0	0	0	0	0	0		Mesoflavibacter_sabulilitoris	0	0	0	0	0	0	0	0	0	0	0
Methylophaga_marina	4	0	0	0	0	0.00019685		Methylophaga_marina	0	0	0	0	0	0	0	1	0	4	0.00012288
Methylotenera_bacterium_WH1_1	1	0	0	0	0	4.92126e-05		Methylotenera_bacterium_WH1_1	0	0	0	0	0	0	0	0	0	1	2.45761e-05
Monoglobus_pectinilyticus	11	24	7	7	1	0.00246063		Monoglobus_pectinilyticus	0	4	1	1	0	8	2	0	3	6	0.000614402
Muribaculum_intestinale	0	0	0	0	0	0		Muribaculum_intestinale	0	0	0	0	0	0	0	0	0	0	0
Nautella_sp._A04V	0	0	0	0	0	0		Nautella_sp._A04V	0	0	0	0	0	0	0	0	0	0	0
Neglecta_timonensis	1	0	1	0	0	9.84252e-05		Neglecta_timonensis	0	0	0	0	0	0	0	0	0	0	0
Neptuniibacter_sp.	0	0	0	0	0	0		Neptuniibacter_sp.	0	0	0	0	0	0	0	0	0	0	0
Neptunomonas_concharum	0	0	0	0	0	0		Neptunomonas_concharum	0	0	0	0	0	0	0	0	0	0	0
Neptunomonas_sp._HPM_16	3	0	0	0	0	0.000147638		Neptunomonas_sp._HPM_16	0	0	0	0	0	0	0	0	0	1	2.45761e-05
Nonlabens_dokdonensis	0	0	0	0	0	0		Nonlabens_dokdonensis	0	0	0	0	0	0	0	0	0	1	2.45761e-05
Nonlabens_mediterrranea	0	0	0	0	0	0		Nonlabens_mediterrranea	0	0	0	0	0	0	0	0	0	0	0
Nonlabens_ulvanivorans	0	0	0	0	0	0		Nonlabens_ulvanivorans	0	0	0	0	0	0	0	0	0	1	2.45761e-05
Oceaniserpentilla_haliotis	0	0	0	0	0	0		Oceaniserpentilla_haliotis	0	0	0	0	0	0	0	0	0	0	0
Oceanistipes_pacificus	0	0	0	0	0	0		Oceanistipes_pacificus	0	0	0	0	0	0	0	0	0	2	4.91521e-05
Oceanospirillaceae_bacterium	0	0	0	0	0	0		Oceanospirillaceae_bacterium	0	0	0	0	0	0	0	0	0	0	0
Oceanospirillum_beijerinckii	0	0	0	0	0	0		Oceanospirillum_beijerinckii	0	0	0	0	0	0	0	0	0	0	0
Octadecabacter_ascidiaceicola	4	1	0	0	0	0.000246063		Octadecabacter_ascidiaceicola	0	0	1	1	0	0	0	0	0	0	4.91521e-05
Odoribacter_splanchnicus	1	4	0	4	4	0.000639764		Odoribacter_splanchnicus	0	0	0	0	0	0	1	0	0	0	2.45761e-05
Oleispira_antarctica	0	0	0	0	0	0		Oleispira_antarctica	0	0	0	0	0	0	0	0	0	2	4.91521e-05
Olleya_marilimosa	0	0	0	0	0	0		Olleya_marilimosa	0	0	0	0	0	0	0	0	0	8	0.000196609
Oscillibacter_ruminantium_GH1	0	1	6	3	0	0.000492126		Oscillibacter_ruminantium_GH1	0	0	0	4	0	1	3	1	0	5	0.000344065
Oscillibacter_sp._1_3	0	0	0	0	0	0		Oscillibacter_sp._1_3	0	0	0	0	0	0	0	0	0	0	0
Oscillibacter_sp._Marseille_P3260	0	3	0	0	3	0.000295276		Oscillibacter_sp._Marseille_P3260	0	0	0	0	0	0	4	0	0	1	0.00012288
Oscillibacter_sp._PC13	3	2	0	2	3	0.000492126		Oscillibacter_sp._PC13	0	0	11	0	0	0	0	0	0	0	0.000270337
Oscillibacter_valericigenes	2	8	1	2	6	0.000935039		Oscillibacter_valericigenes	0	0	0	0	0	1	5	0	2	0	0.000196609
Oxalobacter_formigenes	8	2	0	7	2	0.000935039		Oxalobacter_formigenes	0	0	0	1	0	0	3	0	0	0	9.83043e-05
Pacificibacter_marinus	0	0	0	0	0	0		Pacificibacter_marinus	0	0	0	0	0	0	1	0	0	10	0.000270337
Parabacteroides_goldsteinii	0	2	0	0	5	0.000344488		Parabacteroides_goldsteinii	0	0	0	0	0	0	0	1	0	0	2.45761e-05
Parabacteroides_gordonii	4	3	0	2	4	0.000639764		Parabacteroides_gordonii	1	0	0	0	0	0	0	2	0	0	7.37282e-05
Parabacteroides_merdae	0	0	0	0	0	0		Parabacteroides_merdae	0	0	0	0	0	0	0	0	0	0	0
Parabacteroides_provencensis	0	0	0	1	2	0.000147638		Parabacteroides_provencensis	0	0	0	0	0	0	0	0	0	0	0
Parabacteroides_sp.	0	8	0	0	3	0.000541339		Parabacteroides_sp.	0	0	0	0	0	0	0	0	0	0	0
Parabacteroides_sp._S448	0	6	0	0	0	0.000295276		Parabacteroides_sp._S448	0	0	1	0	0	0	0	0	0	0	2.45761e-05
Paracoccus_endophyticus	5	1	0	0	0	0.000295276		Paracoccus_endophyticus	0	0	0	0	0	0	0	0	0	0	0
Paracoccus_sp._A40_2010	2	1	0	1	0	0.00019685		Paracoccus_sp._A40_2010	0	0	0	0	0	0	0	0	0	0	0
Paraglaciecola_arctica	0	0	0	0	0	0		Paraglaciecola_arctica	0	0	0	0	0	0	0	0	0	1	2.45761e-05
Patiriisocius_marinus	0	0	0	0	0	0		Patiriisocius_marinus	0	0	0	0	0	0	0	0	0	0	0
Pelagicola_litoralis	0	0	0	0	0	0		Pelagicola_litoralis	0	0	0	0	0	0	1	0	0	3	9.83043e-05
Pelagimonas_phthalicica	0	0	0	0	0	0		Pelagimonas_phthalicica	0	0	0	0	0	0	1	5	0	11	0.000417793
Pelagimonas_varians	0	0	0	0	0	0		Pelagimonas_varians	0	0	0	0	0	0	0	1	0	3	9.83043e-05
Phaeobacter_gallaeciensis	0	0	0	0	0	0		Phaeobacter_gallaeciensis	0	0	0	0	9	0	0	0	0	1	0.000245761
Phaeobacter_sp._CECT_5382	0	0	0	0	0	0		Phaeobacter_sp._CECT_5382	0	0	0	0	0	0	0	0	0	0	0
Phascolarctobacterium_faecium	31	272	0	3	114	0.0206693		Phascolarctobacterium_faecium	0	0	6	0	0	0	0	1	10	0	0.000417793
Phocaeicola_sartorii	1	116	5	2	17	0.00693898		Phocaeicola_sartorii	0	0	0	0	0	0	0	0	0	0	0
Phocoenobacter_uteri	1	0	0	0	0	4.92126e-05		Phocoenobacter_uteri	0	0	0	0	0	0	0	0	0	1	2.45761e-05
Planktotalea_frisia	0	1	0	0	0	4.92126e-05		Planktotalea_frisia	0	0	0	2	0	0	3	3	0	18	0.000638978
Planktotalea_lamellibrachiae	0	0	0	0	0	0		Planktotalea_lamellibrachiae	0	0	0	0	0	0	0	0	0	0	0
Polaribacter_dokdonensis	0	0	0	0	0	0		Polaribacter_dokdonensis	0	0	0	0	0	0	2	2	0	3	0.000172032
Polaribacter_marinivivus	0	0	0	0	0	0		Polaribacter_marinivivus	0	0	0	0	0	0	0	0	0	2	4.91521e-05
Polaribacter_pacificus	0	0	0	0	0	0		Polaribacter_pacificus	0	0	0	0	0	0	0	0	0	1	2.45761e-05
Polaribacter_sp._J15_9	0	0	0	0	0	0		Polaribacter_sp._J15_9	0	0	0	0	1	0	0	3	0	4	0.000196609
Polaribacter_sp._KYW_601	0	0	0	0	0	0		Polaribacter_sp._KYW_601	0	0	0	0	0	0	0	0	0	0	0
Polaribacter_sp._SA4_10	0	0	0	0	0	0		Polaribacter_sp._SA4_10	0	0	0	0	0	0	0	0	0	1	2.45761e-05
Pontixanthobacter_rizhaonensis	0	0	0	0	0	0		Pontixanthobacter_rizhaonensis	0	0	0	0	0	0	0	2	0	0	4.91521e-05
Portibacter_lacus	0	0	0	0	0	0		Portibacter_lacus	0	0	0	0	0	0	0	0	0	0	0
Poseidonibacter_lekithochrous	0	0	0	0	0	0		Poseidonibacter_lekithochrous	0	0	0	0	0	0	0	5	0	16	0.000516097
Poseidonibacter_parvus	0	0	0	0	0	0		Poseidonibacter_parvus	0	0	0	0	0	0	0	17	0	2	0.000466945
Primorskyibacter_aestuariivivens	1	1	0	0	0	9.84252e-05		Primorskyibacter_aestuariivivens	0	0	0	0	0	0	0	0	0	3	7.37282e-05
Proteobacteria	0	0	0	0	0	0		Proteobacteria	0	0	0	0	0	0	0	0	0	1	2.45761e-05
Provencibacterium_massiliense	0	1	0	0	1	9.84252e-05		Provencibacterium_massiliense	0	0	0	0	0	0	0	0	0	0	0
Providencia_vermicola	0	0	0	0	0	0		Providencia_vermicola	0	0	0	0	0	0	0	0	0	0	0
Pseudaestuariivita_atlantica	0	0	0	0	0	0		Pseudaestuariivita_atlantica	0	0	0	0	0	0	0	0	0	1	2.45761e-05
Pseudoalteromonas_sp._SBS2_1	0	0	0	0	0	0		Pseudoalteromonas_sp._SBS2_1	0	0	0	0	0	0	0	1	0	3	9.83043e-05
Pseudoalteromonas_spongiae	0	0	0	0	0	0		Pseudoalteromonas_spongiae	0	0	0	0	0	0	0	1	0	3	9.83043e-05
Pseudodesulfovibrio_indicus	0	0	0	0	0	0		Pseudodesulfovibrio_indicus	0	0	0	0	0	0	0	0	0	0	0
Pseudomonas_azotoformans	0	2	0	0	0	9.84252e-05		Pseudomonas_azotoformans	0	0	0	0	0	0	0	0	4	0	9.83043e-05
Pseudophaeobacter_arcticus	0	0	0	0	0	0		Pseudophaeobacter_arcticus	0	0	0	1	0	0	4	8	0	28	0.00100762
Pseudoruegeria_aestuarii	0	0	0	0	0	0		Pseudoruegeria_aestuarii	0	0	0	0	0	0	0	0	0	0	0
Psychrobacter_lutiphocae	0	0	0	0	0	0		Psychrobacter_lutiphocae	0	0	0	0	0	0	0	0	0	0	0
Psychrobium_conchae	0	0	0	0	0	0		Psychrobium_conchae	0	0	0	0	0	0	0	0	0	3	7.37282e-05
Psychroserpens_sp._Hel_I_66	0	0	0	0	0	0		Psychroserpens_sp._Hel_I_66	0	0	0	0	0	0	0	0	0	0	0
Psychrosphaera_haliotis	0	0	0	0	0	0		Psychrosphaera_haliotis	0	0	0	0	0	0	0	0	0	1	2.45761e-05
Puia_dinghuensis	0	3	0	0	0	0.000147638		Puia_dinghuensis	0	0	0	0	0	0	0	0	0	0	0
Putridiphycobacter_roseus	0	0	0	0	0	0		Putridiphycobacter_roseus	0	0	0	0	0	0	0	0	0	2	4.91521e-05
Pygmaiobacter_massiliensis	34	0	38	31	4	0.00526575		Pygmaiobacter_massiliensis	0	0	0	13	0	7	3	0	2	10	0.000860162
Ralstonia_pickettii	0	0	0	0	0	0		Ralstonia_pickettii	0	0	0	1	0	0	0	0	0	0	2.45761e-05
Raricirrus_beryli_associated_bacterium	0	0	0	0	0	0		Raricirrus_beryli_associated_bacterium	0	0	0	0	0	0	0	0	0	2	4.91521e-05
Reichenbachiella_sp._YMK	0	0	0	0	0	0		Reichenbachiella_sp._YMK	0	0	0	0	0	0	0	0	0	0	0
Reinekea_marina	0	0	0	0	0	0		Reinekea_marina	0	0	0	0	0	0	1	0	0	2	7.37282e-05
Reyranella_soli	0	3	0	0	0	0.000147638		Reyranella_soli	0	0	0	0	0	0	0	0	0	0	0
Rhodobacteraceae_bacterium	0	0	0	0	0	0		Rhodobacteraceae_bacterium	0	0	0	0	17	0	1	2	1	4	0.000614402
Rhodobacteraceae_bacterium_LSUCC0246	0	0	0	0	0	0		Rhodobacteraceae_bacterium_LSUCC0246	0	0	0	0	0	0	0	0	0	0	0
Rhodobacterales_bacterium_CB1079	0	0	0	0	0	0		Rhodobacterales_bacterium_CB1079	0	0	0	0	10	0	0	0	0	0	0.000245761
Roseburia_intestinalis	3	2	4	2	2	0.000639764		Roseburia_intestinalis	0	0	0	0	0	0	2	1	0	8	0.000270337
Roseobacter_sp._SB2	0	0	0	0	0	0		Roseobacter_sp._SB2	0	0	0	0	0	0	0	0	0	0	0
Roseobacter_sp._UAzPsK_5	0	0	0	0	0	0		Roseobacter_sp._UAzPsK_5	0	0	0	0	0	0	0	0	0	0	0
Ruegeria_atlantica	0	0	0	0	0	0		Ruegeria_atlantica	0	0	0	0	0	0	0	0	0	1	2.45761e-05
Ruegeria_faecimaris	0	0	0	0	0	0		Ruegeria_faecimaris	0	0	0	0	0	0	0	0	0	0	0
Ruminococcaceae_bacterium_Marseille_P3738	2	2	0	1	3	0.000393701		Ruminococcaceae_bacterium_Marseille_P3738	0	0	0	0	0	0	1	0	0	0	2.45761e-05
Ruminococcaceae_bacterium_cv2	0	1	0	0	0	4.92126e-05		Ruminococcaceae_bacterium_cv2	0	0	0	0	0	0	1	0	0	3	9.83043e-05
Ruminococcus_champanellensis	0	1	0	0	0	4.92126e-05		Ruminococcus_champanellensis	0	0	1	0	0	0	0	0	5	0	0.000147456
Ruminococcus_sp._AT12	0	1	1	1	2	0.000246063		Ruminococcus_sp._AT12	0	0	0	0	0	0	0	2	1	0	7.37282e-05
Ruminococcus_sp._Marseille_P3213	3	0	0	0	0	0.000147638		Ruminococcus_sp._Marseille_P3213	0	1	0	0	0	0	2	0	2	0	0.00012288
Ruminococcus_sp._Marseille_P3217	0	0	0	2	0	9.84252e-05		Ruminococcus_sp._Marseille_P3217	0	0	0	1	0	0	0	0	0	4	0.00012288
Ruthenibacterium_lactatiformans	8	2	4	3	1	0.000885827		Ruthenibacterium_lactatiformans	3	0	1	1	0	0	2	2	0	0	0.000221185
Salmonella_enterica	0	0	0	0	0	0		Salmonella_enterica	880	0	1	2513	3225	3667	0	1	11	0	0.253084
Saprospira_grandis	0	0	0	0	0	0		Saprospira_grandis	0	0	0	0	0	0	0	0	0	0	0
Saprospira_sp._SS90_1	0	0	0	0	0	0		Saprospira_sp._SS90_1	0	0	0	0	0	0	0	3	0	0	7.37282e-05
Sarcina_ventriculi	0	0	1	0	0	4.92126e-05		Sarcina_ventriculi	0	0	0	0	0	0	0	0	0	0	0
Sargassum_vachellianum	0	0	0	0	0	0		Sargassum_vachellianum	0	0	0	0	0	0	0	0	0	0	0
Sedimentitalea_sp.	0	0	0	0	0	0		Sedimentitalea_sp.	0	0	0	0	0	0	0	0	0	1	2.45761e-05
Serratia_liquefaciens	0	0	0	0	0	0		Serratia_liquefaciens	0	0	0	0	0	0	0	0	223	0	0.00548046
Shewanella_algae	0	0	0	0	0	0		Shewanella_algae	0	0	0	6	0	0	0	0	0	0	0.000147456
Shimia_marina	0	0	0	0	0	0		Shimia_marina	0	0	0	0	0	0	1	1	0	9	0.000270337
Shimia_sediminis	3	0	0	0	0	0.000147638		Shimia_sediminis	0	0	0	0	0	0	0	1	0	5	0.000147456
Spartobacteria_bacterium_WX31	0	10	0	0	0	0.000492126		Spartobacteria_bacterium_WX31	0	0	0	1	0	0	0	0	0	0	2.45761e-05
Sphingomicrobium_marinum	0	0	0	0	0	0		Sphingomicrobium_marinum	0	0	0	0	0	0	0	0	0	0	0
Staphylococcus_lugdunensis	2	0	0	0	0	9.84252e-05		Staphylococcus_lugdunensis	0	0	0	0	0	0	0	0	0	0	0
Sulfitobacter_guttiformis	0	0	0	0	0	0		Sulfitobacter_guttiformis	0	0	0	0	0	0	0	0	0	2	4.91521e-05
Sulfitobacter_mediterraneus	0	0	0	0	0	0		Sulfitobacter_mediterraneus	0	0	0	0	0	0	0	0	0	7	0.000172032
Sulfitobacter_pontiacus	0	0	0	0	0	0		Sulfitobacter_pontiacus	0	0	0	0	0	0	0	0	0	1	2.45761e-05
Sulfurospirillum_carboxydovorans	0	0	0	0	0	0		Sulfurospirillum_carboxydovorans	0	0	0	0	0	0	0	0	0	0	0
Tateyamaria_omphalii	0	0	0	0	0	0		Tateyamaria_omphalii	0	0	0	0	0	0	0	0	0	1	2.45761e-05
Tateyamaria_sp.	0	0	0	0	0	0		Tateyamaria_sp.	0	0	0	0	0	0	0	0	0	0	0
Tenacibaculum_caenipelagi	0	0	0	0	0	0		Tenacibaculum_caenipelagi	0	0	0	0	0	0	1	3	0	12	0.000393217
Tenacibaculum_crassostreae	8	10	0	0	1	0.000935039		Tenacibaculum_crassostreae	0	0	0	0	0	0	0	8	0	53	0.00149914
Tenacibaculum_discolor	1	1	0	0	0	9.84252e-05		Tenacibaculum_discolor	0	0	0	0	0	0	1	1	0	5	0.000172032
Tenacibaculum_gallaicum	0	0	0	0	0	0		Tenacibaculum_gallaicum	0	0	0	1	0	0	0	0	0	0	2.45761e-05
Tenacibaculum_halocynthiae	0	0	0	0	0	0		Tenacibaculum_halocynthiae	0	0	0	0	0	0	2	5	0	49	0.00137626
Tenacibaculum_litoreum	0	1	0	0	0	4.92126e-05		Tenacibaculum_litoreum	0	0	0	0	0	0	1	2	0	22	0.000614402
Tenacibaculum_mesophilum	0	0	0	0	0	0		Tenacibaculum_mesophilum	0	0	0	2	0	0	0	0	0	0	4.91521e-05
Tenacibaculum_sediminilitoris	0	0	0	0	1	4.92126e-05		Tenacibaculum_sediminilitoris	0	0	0	0	0	0	1	5	0	4	0.000245761
Tenacibaculum_soleae	0	0	0	0	0	0		Tenacibaculum_soleae	0	0	0	0	0	0	0	0	0	4	9.83043e-05
Tenacibaculum_sp._AB401d	0	1	0	0	2	0.000147638		Tenacibaculum_sp._AB401d	0	0	0	0	0	0	0	2	0	3	0.00012288
Tenacibaculum_sp._LS_828	0	0	0	0	0	0		Tenacibaculum_sp._LS_828	0	0	0	0	0	0	0	0	0	0	0
Tenacibaculum_sp._SG_28	15	3	4	1	0	0.00113189		Tenacibaculum_sp._SG_28	0	0	0	0	0	0	0	0	0	4	9.83043e-05
Tepidisphaera_mucosa	0	2	0	0	0	9.84252e-05		Tepidisphaera_mucosa	0	0	0	0	0	0	0	0	0	0	0
Terrisporobacter_mayombei	24	2	34	17	2	0.0038878		Terrisporobacter_mayombei	3	1	2	15	0	2	8	2	17	16	0.00162202
Thalassobius_mediterraneus	0	0	0	0	0	0		Thalassobius_mediterraneus	0	0	0	0	3	0	0	0	0	0	7.37282e-05
Thalassobius_sp._CECT_5114	0	1	0	0	0	4.92126e-05		Thalassobius_sp._CECT_5114	0	0	0	0	0	0	0	0	0	0	0
Thalassobius_sp._KU27E3	0	0	0	0	0	0		Thalassobius_sp._KU27E3	0	0	0	0	0	0	0	0	0	0	0
Thalassobius_sp._ZS4_10	0	0	0	0	0	0		Thalassobius_sp._ZS4_10	0	0	0	0	0	0	0	0	0	0	0
Thalassomonas_actiniarum	0	0	0	0	0	0		Thalassomonas_actiniarum	0	0	0	0	0	0	0	1	0	18	0.000466945
Thalassotalea_agariperforans	0	0	0	0	0	0		Thalassotalea_agariperforans	0	0	0	0	0	0	0	0	0	1	2.45761e-05
Thalassotalea_atypica	0	0	0	0	0	0		Thalassotalea_atypica	0	0	0	0	0	0	0	0	0	4	9.83043e-05
Thalassotalea_loyana	0	0	0	0	0	0		Thalassotalea_loyana	0	0	0	0	0	0	0	0	0	2	4.91521e-05
Thalassotalea_marina	0	0	0	0	0	0		Thalassotalea_marina	0	0	0	0	0	0	0	0	0	0	0
UCG_009_bacterium_NLAE_zl_C231	2	2	9	1	4	0.000885827		UCG_009_bacterium_NLAE_zl_C231	0	0	1	3	0	1	2	0	1	3	0.000270337
Verrucomicrobia_bacterium_SCGC_AAA164_L15	1	1	0	0	0	9.84252e-05		Verrucomicrobia_bacterium_SCGC_AAA164_L15	0	0	0	0	0	0	0	0	0	0	0
Verrucomicrobium_sp._KLE1210	2	0	0	0	7	0.000442913		Verrucomicrobium_sp._KLE1210	0	0	0	1	0	0	0	0	0	0	2.45761e-05
Vibrio_brasiliensis	2	0	0	0	0	9.84252e-05		Vibrio_brasiliensis	0	0	0	0	0	0	1	1	0	4	0.000147456
Vibrio_penaeicida	0	0	0	0	0	0		Vibrio_penaeicida	0	0	0	0	0	0	0	0	0	7	0.000172032
Vibrio_scophthalmi	0	0	0	0	0	0		Vibrio_scophthalmi	0	0	0	0	0	0	0	0	0	0	0
Vibrio_sp.	0	0	0	0	0	0		Vibrio_sp.	0	0	0	0	0	0	0	0	0	0	0
Vibrio_splendidus	0	0	0	0	0	0		Vibrio_splendidus	0	0	0	0	0	0	2	2	1	14	0.000466945
Vicingus_serpentipes	1	0	1	0	2	0.00019685		Vicingus_serpentipes	0	0	0	0	0	0	0	0	0	0	0
Victivallales_bacterium_CCUG_44730	0	0	0	0	0	0		Victivallales_bacterium_CCUG_44730	0	1	0	1	0	0	5	0	0	5	0.000294913
Victivallis_vadensis	0	0	0	0	0	0		Victivallis_vadensis	0	0	0	1	0	0	0	0	0	0	2.45761e-05
Winogradskyella_echinorum	0	0	0	0	0	0		Winogradskyella_echinorum	0	0	0	0	0	0	0	0	0	1	2.45761e-05
Winogradskyella_jejuensis	0	0	0	0	0	0		Winogradskyella_jejuensis	0	0	0	0	0	0	0	0	0	0	0
Winogradskyella_wandonensis	0	0	0	0	0	0		Winogradskyella_wandonensis	0	0	0	0	0	0	0	0	0	0	0
Yoonia_litorea	0	0	0	0	0	0		Yoonia_litorea	0	0	0	0	0	0	0	0	0	1	2.45761e-05
Yoonia_tamlensis	0	0	0	0	0	0		Yoonia_tamlensis	0	0	0	0	0	0	0	0	0	2	4.91521e-05
[Clostridium]_bolteae	9	5	0	9	4	0.00132874		[Clostridium]_bolteae	0	1	0	3	0	0	0	0	4	0	0.000196609
[Clostridium]_dakarense	13	1	5	2	0	0.00103346		[Clostridium]_dakarense	0	0	0	5	0	0	1	0	1	0	0.000172032
[Clostridium]_leptum	1	2	0	1	0	0.00019685		[Clostridium]_leptum	0	0	0	0	0	0	0	0	0	0	0
[Clostridium]_symbiosum	4	29	8	17	3	0.00300197		[Clostridium]_symbiosum	5	8	16	12	2	7	8	3	8	1	0.00172032
alpha_proteobacterium_9IX_A01_152	0	0	0	0	0	0		alpha_proteobacterium_9IX_A01_152	0	0	0	0	0	0	0	0	0	0	0
butyrate_producing_bacterium_SM4_1	0	0	0	0	0	0		butyrate_producing_bacterium_SM4_1	0	0	0	21	4	1	2	0	4	15	0.00115507
delta_proteobacterium_S130_3__2	0	0	0	0	0	0		delta_proteobacterium_S130_3__2	0	0	0	0	0	0	0	0	0	0	0
delta_proteobacterium_WN	0	0	0	0	0	0		delta_proteobacterium_WN	0	0	0	0	0	0	0	0	0	0	0
epsilon_proteobacterium_Yb_F	0	0	0	0	0	0		epsilon_proteobacterium_Yb_F	0	0	0	0	0	0	0	1	0	0	2.45761e-05
gamma_proteobacterium_PAORIC1	0	0	0	0	0	0		gamma_proteobacterium_PAORIC1	0	0	0	0	0	0	0	0	0	1	2.45761e-05
gamma_proteobacterium_UMB7D	0	0	0	0	0	0		gamma_proteobacterium_UMB7D	0	0	0	0	0	0	0	0	0	1	2.45761e-05
marine_alpha_proteobacterium_AS_21	0	0	0	0	0	0		marine_alpha_proteobacterium_AS_21	0	0	0	0	0	0	0	0	0	0	0
marine_bacterium_AO1_C	0	0	0	0	0	0		marine_bacterium_AO1_C	0	0	0	0	0	0	0	0	0	5	0.00012288
marine_bacterium_r55	0	0	0	0	0	0		marine_bacterium_r55	0	0	0	0	0	0	0	0	0	0	0
marine_snow_associated_bacterium_Adriatic87	0	0	0	0	0	0		marine_snow_associated_bacterium_Adriatic87	0	0	0	0	0	0	0	0	0	0	0
psychrophilic_sulfate_reducing_bacterium_LSv53	0	0	0	0	0	0		psychrophilic_sulfate_reducing_bacterium_LSv53	0	0	0	0	0	0	0	0	0	0	0
unclassified_0319_6G20	0	0	0	0	0	0		unclassified_0319_6G20	0	0	0	0	0	0	0	1	0	0	2.45761e-05
unclassified_AbsconditabacterialeSR1	4	2	0	0	3	0.000442913		unclassified_AbsconditabacterialeSR1	0	0	0	0	1	0	0	2	0	7	0.000245761
unclassified_Acanthopleuribacter	0	0	0	0	0	0		unclassified_Acanthopleuribacter	0	0	0	0	0	0	0	0	0	0	0
unclassified_Acidobacteriales	0	10	0	0	0	0.000492126		unclassified_Acidobacteriales	0	0	0	0	0	0	0	0	0	0	0
unclassified_Actinobacteria	0	0	0	0	0	0		unclassified_Actinobacteria	0	0	0	0	0	0	0	0	0	0	0
unclassified_Alteromonadaceae	0	0	0	0	0	0		unclassified_Alteromonadaceae	0	0	0	0	0	0	0	0	0	1	2.45761e-05
unclassified_Anaeroplasma	0	0	0	0	0	0		unclassified_Anaeroplasma	0	0	0	0	0	0	0	0	0	0	0
unclassified_Anaerosinus	1	21	3	13	13	0.00250984		unclassified_Anaerosinus	1	0	1	7	0	5	42	1	3	8	0.00167117
unclassified_Anaerosporobacter	4	5	55	34	2	0.00492126		unclassified_Anaerosporobacter	0	0	0	0	0	0	10	1	1	0	0.000294913
unclassified_Anaerostignum	0	0	0	5	0	0.000246063		unclassified_Anaerostignum	0	0	0	0	0	0	1	0	0	0	2.45761e-05
unclassified_Anaerovoracaceae	0	6	0	4	0	0.000492126		unclassified_Anaerovoracaceae	1	0	0	0	0	1	9	4	11	1	0.000663554
unclassified_Anaerovorax	2	2	0	4	5	0.000639764		unclassified_Anaerovorax	0	0	5	2	0	0	0	0	0	1	0.000196609
unclassified_Aquibacter	0	0	0	0	0	0		unclassified_Aquibacter	0	0	0	0	1	0	0	0	0	0	2.45761e-05
unclassified_Arcobacteraceae	100	78	2	1	63	0.0120079		unclassified_Arcobacteraceae	0	0	0	0	2	0	1	9	2	70	0.00206439
unclassified_Ardenticatenales	0	0	0	0	0	0		unclassified_Ardenticatenales	0	0	0	0	0	0	0	0	0	0	0
unclassified_Aureispira	1	0	0	0	0	4.92126e-05		unclassified_Aureispira	0	0	0	0	0	0	5	6	0	32	0.00105677
unclassified_BD1_7_clade	5	7	1	0	3	0.000787402		unclassified_BD1_7_clade	0	0	0	0	0	0	13	49	0	213	0.00675842
unclassified_Bacteria	0	1	0	0	0	4.92126e-05		unclassified_Bacteria	0	0	0	0	0	0	0	0	0	3	7.37282e-05
unclassified_Bacteroidales	215	64	136	222	26	0.032628		unclassified_Bacteroidales	45	3	61	378	81	10	166	160	43	167	0.0273777
unclassified_Bacteroides	152	137	246	292	226	0.0518209		unclassified_Bacteroides	22	2	62	80	7	23	68	207	65	258	0.0195134
unclassified_Bacteroidetes_BD2_2	0	0	0	0	0	0		unclassified_Bacteroidetes_BD2_2	0	0	0	0	0	0	0	0	0	1	2.45761e-05
unclassified_Bacteroidetes_VC2.1_Bac22	0	0	0	0	0	0		unclassified_Bacteroidetes_VC2.1_Bac22	0	0	0	0	0	0	0	0	0	0	0
unclassified_Bacteroidia	14	100	1	15	26	0.00767717		unclassified_Bacteroidia	0	0	3	5	1	1	2	1	2	8	0.000565249
unclassified_Barnesiellaceae	7	2	1	1	7	0.000885827		unclassified_Barnesiellaceae	0	0	1	0	0	0	0	0	0	0	2.45761e-05
unclassified_Bdellovibrio	0	0	0	0	2	9.84252e-05		unclassified_Bdellovibrio	0	0	0	0	0	0	0	0	0	0	0
unclassified_Breznakia	10	3	9	5	3	0.00147638		unclassified_Breznakia	2	1	3	6	0	12	5	1	2	32	0.00157287
unclassified_Bryobacter	0	1	0	0	0	4.92126e-05		unclassified_Bryobacter	0	0	0	0	0	0	0	0	0	0	0
unclassified_Butyricicoccaceae	0	12	2	0	0	0.000688976		unclassified_Butyricicoccaceae	0	0	0	0	0	0	4	0	1	2	0.000172032
unclassified_Campylobacter	0	9	0	0	2	0.000541339		unclassified_Campylobacter	0	0	0	0	0	0	0	0	0	19	0.000466945
unclassified_Campylobacterales	0	0	0	0	0	0		unclassified_Campylobacterales	0	0	0	0	0	0	0	0	0	0	0
unclassified_Candidatus_Magasanikbacteria	0	0	0	0	0	0		unclassified_Candidatus_Magasanikbacteria	0	0	0	0	0	0	0	0	0	0	0
unclassified_Candidatus_Megaira	0	0	1	0	0	4.92126e-05		unclassified_Candidatus_Megaira	0	0	0	0	0	0	0	0	0	0	0
unclassified_Candidatus_Omnitrophus	0	0	0	0	0	0		unclassified_Candidatus_Omnitrophus	0	0	0	0	0	0	0	0	0	0	0
unclassified_Candidatus_Peregrinibacteria	0	0	0	0	0	0		unclassified_Candidatus_Peregrinibacteria	0	0	0	0	0	0	0	0	0	0	0
unclassified_Candidatus_Riegeria	0	0	0	0	0	0		unclassified_Candidatus_Riegeria	0	0	0	0	0	0	0	0	0	0	0
unclassified_Candidatus_Udaeobacter	0	9	0	0	0	0.000442913		unclassified_Candidatus_Udaeobacter	0	0	0	0	0	0	0	0	0	0	0
unclassified_Candidatus_Uhrbacteria_bacterium_GW2011_GWC2_40_450	0	0	0	0	0	0		unclassified_Candidatus_Uhrbacteria_bacterium_GW2011_GWC2_40_450	0	0	0	0	0	0	0	0	0	0	0
unclassified_Cardiobacteriaceae	59	42	6	1	21	0.00634843		unclassified_Cardiobacteriaceae	1	0	0	7	8	0	7	139	1	251	0.0101745
unclassified_Cellulosilyticum	4	0	40	1	0	0.00221457		unclassified_Cellulosilyticum	0	0	0	0	0	1	17	0	1	14	0.00081101
unclassified_Cellvibrionaceae	0	0	0	0	0	0		unclassified_Cellvibrionaceae	0	0	0	0	0	0	0	0	0	1	2.45761e-05
unclassified_Cetobacterium	11	5	16	39	1	0.00354331		unclassified_Cetobacterium	0	0	0	4	0	0	1	0	0	1	0.000147456
unclassified_Chitinophagales	7	7	0	0	4	0.000885827		unclassified_Chitinophagales	0	0	0	0	0	0	0	4	0	16	0.000491521
unclassified_Christensenellaceae	2	2	0	1	0	0.000246063		unclassified_Christensenellaceae	0	0	0	0	0	0	0	1	0	0	2.45761e-05
unclassified_Christensenellaceae_R_7_group	11	9	8	3	21	0.00255906		unclassified_Christensenellaceae_R_7_group	14	1	2	0	0	0	28	1	5	0	0.00125338
unclassified_Cloacibacillus	5	1	5	15	1	0.00132874		unclassified_Cloacibacillus	0	0	0	1	0	0	0	0	0	1	4.91521e-05
unclassified_Clostridia	1	1	0	2	0	0.00019685		unclassified_Clostridia	1	0	0	0	0	0	0	0	0	0	2.45761e-05
unclassified_Clostridia_UCG_014	83	33	15	5	24	0.00787402		unclassified_Clostridia_UCG_014	0	1	9	0	0	0	2	1	6	3	0.000540673
unclassified_Clostridia_vadinBB60_group	0	1	0	0	1	9.84252e-05		unclassified_Clostridia_vadinBB60_group	0	0	0	0	0	0	12	2	1	2	0.000417793
unclassified_Cocleimonas	2	4	0	0	2	0.000393701		unclassified_Cocleimonas	0	0	0	0	0	0	0	0	0	1	2.45761e-05
unclassified_Cohaesibacter	0	0	0	0	0	0		unclassified_Cohaesibacter	0	0	0	0	0	0	0	0	0	0	0
unclassified_Colidextribacter	0	0	0	1	1	9.84252e-05		unclassified_Colidextribacter	0	0	0	0	0	0	0	0	0	0	0
unclassified_Comamonadaceae	0	0	0	0	1	4.92126e-05		unclassified_Comamonadaceae	0	0	0	1	0	0	0	0	0	0	2.45761e-05
unclassified_Comamonas	0	0	0	0	0	0		unclassified_Comamonas	0	0	0	9	0	0	0	0	0	0	0.000221185
unclassified_Coxiella	0	0	0	0	0	0		unclassified_Coxiella	0	0	0	0	0	0	0	0	0	0	0
unclassified_Crocinitomicaceae	0	0	0	0	0	0		unclassified_Crocinitomicaceae	0	0	0	0	0	0	0	0	0	0	0
unclassified_Crocinitomix	0	0	0	0	0	0		unclassified_Crocinitomix	0	0	0	0	0	0	0	0	0	0	0
unclassified_Cryomorphaceae	0	0	0	0	0	0		unclassified_Cryomorphaceae	0	0	0	0	0	0	0	3	0	7	0.000245761
unclassified_Cyclobacteriaceae	0	0	0	0	0	0		unclassified_Cyclobacteriaceae	0	0	0	0	0	0	0	0	0	0	0
unclassified_DEV007	0	0	0	0	0	0		unclassified_DEV007	0	0	0	0	0	0	0	0	0	0	0
unclassified_DTU014	0	2	0	0	4	0.000295276		unclassified_DTU014	0	0	0	0	0	0	0	0	0	0	0
unclassified_Dasania	0	0	0	0	0	0		unclassified_Dasania	0	0	0	0	0	0	0	1	0	2	7.37282e-05
unclassified_Defluviicoccales	0	0	0	0	0	0		unclassified_Defluviicoccales	0	0	0	0	0	0	0	0	0	0	0
unclassified_Defluviitaleaceae_UCG_011	4	0	0	0	1	0.000246063		unclassified_Defluviitaleaceae_UCG_011	0	0	0	0	0	0	0	0	0	1	2.45761e-05
unclassified_Deinococcus	0	0	0	0	0	0		unclassified_Deinococcus	4	0	0	1	1	0	0	0	5	0	0.000270337
unclassified_Deltaproteobacteria_bacterium_SMP_3	1	0	0	0	0	4.92126e-05		unclassified_Deltaproteobacteria_bacterium_SMP_3	0	0	0	0	0	0	0	0	0	0	0
unclassified_Desulfobacteraceae	0	0	0	0	0	0		unclassified_Desulfobacteraceae	0	0	0	0	0	0	0	0	0	0	0
unclassified_Desulfobacterales	0	0	0	0	0	0		unclassified_Desulfobacterales	0	0	0	0	0	0	0	0	0	0	0
unclassified_Desulfopila	0	0	0	0	0	0		unclassified_Desulfopila	0	0	0	0	0	0	0	0	0	0	0
unclassified_Desulforhopalus	0	6	0	0	1	0.000344488		unclassified_Desulforhopalus	0	0	0	0	0	0	0	0	0	6	0.000147456
unclassified_Desulfovibrio	1	0	0	0	0	4.92126e-05		unclassified_Desulfovibrio	0	0	0	0	0	0	0	1	0	0	2.45761e-05
unclassified_Desulfovibrionaceae	0	0	0	0	0	0		unclassified_Desulfovibrionaceae	0	0	0	0	0	0	0	0	0	0	0
unclassified_Dietzia	1	0	0	0	1	9.84252e-05		unclassified_Dietzia	0	0	0	0	0	0	0	0	0	0	0
unclassified_Eggerthellaceae	2	0	2	0	0	0.00019685		unclassified_Eggerthellaceae	1	0	0	1	0	0	0	0	1	0	7.37282e-05
unclassified_Ekhidna	0	0	0	0	0	0		unclassified_Ekhidna	0	0	0	0	0	0	0	0	0	0	0
unclassified_Enterobacterales	0	0	0	0	0	0		unclassified_Enterobacterales	0	0	0	0	0	0	0	0	0	0	0
unclassified_Erysipelotrichaceae	20	4	9	24	3	0.00295276		unclassified_Erysipelotrichaceae	0	0	1	8	1	2	2	0	1	1	0.000393217
unclassified_Eubacteriaceae	40	2	165	47	14	0.013189		unclassified_Eubacteriaceae	50	22	19	71	6	3	8	2	27	6	0.00525928
unclassified_Faecalibacterium	0	0	3	1	0	0.00019685		unclassified_Faecalibacterium	0	0	0	0	0	1	0	0	0	0	2.45761e-05
unclassified_Family_XIII_AD3011_group	2	1	0	0	0	0.000147638		unclassified_Family_XIII_AD3011_group	0	0	0	0	0	0	0	0	0	0	0
unclassified_Flavobacteriaceae	6	6	0	0	5	0.000836614		unclassified_Flavobacteriaceae	1	0	0	0	0	0	0	2	0	16	0.000466945
unclassified_Flavobacteriales	0	0	0	0	0	0		unclassified_Flavobacteriales	0	0	0	0	0	0	0	0	0	0	0
unclassified_Fluviicola	0	1	0	0	1	9.84252e-05		unclassified_Fluviicola	0	0	0	0	0	0	0	0	0	5	0.00012288
unclassified_Fusibacter	8	0	0	0	0	0.000393701		unclassified_Fusibacter	0	0	0	0	0	0	0	1	0	12	0.000319489
unclassified_Gammaproteobacteria	8	4	0	1	9	0.00108268		unclassified_Gammaproteobacteria	0	0	0	1	0	0	0	2	0	22	0.000614402
unclassified_Gemmata	0	2	0	0	0	9.84252e-05		unclassified_Gemmata	0	0	0	0	0	0	0	0	0	0	0
unclassified_Gemmatimonadaceae	0	3	0	0	0	0.000147638		unclassified_Gemmatimonadaceae	0	0	0	0	0	0	0	0	0	0	0
unclassified_Gracilibacteria	0	0	0	0	0	0		unclassified_Gracilibacteria	0	0	0	0	0	0	0	0	0	0	0
unclassified_Guggenheimella	1	3	0	0	0	0.00019685		unclassified_Guggenheimella	0	0	0	3	1	0	0	1	0	11	0.000393217
unclassified_Halioglobus	0	0	0	0	0	0		unclassified_Halioglobus	0	0	0	0	0	0	0	0	0	0	0
unclassified_Harryflintia	0	0	0	0	0	0		unclassified_Harryflintia	0	0	0	0	0	0	0	0	0	0	0
unclassified_Helicobacteraceae	0	0	0	0	0	0		unclassified_Helicobacteraceae	0	0	0	0	0	0	0	0	0	0	0
unclassified_Hydrogenoanaerobacterium	0	0	0	0	0	0		unclassified_Hydrogenoanaerobacterium	0	0	0	0	0	0	0	0	0	1	2.45761e-05
unclassified_IheB3_7	0	0	0	0	0	0		unclassified_IheB3_7	0	0	0	0	0	0	0	0	0	0	0
unclassified_Ilumatobacteraceae	0	0	0	0	1	4.92126e-05		unclassified_Ilumatobacteraceae	0	0	0	1	0	0	0	0	0	0	2.45761e-05
unclassified_Incertae_Sedis	8	1	11	6	1	0.00132874		unclassified_Incertae_Sedis	1	0	1	2	0	5	9	1	4	19	0.00103219
unclassified_JGI_0000069_P22	0	0	0	0	0	0		unclassified_JGI_0000069_P22	0	0	0	0	0	0	0	0	0	0	0
unclassified_Kangiella	11	23	0	0	10	0.00216535		unclassified_Kangiella	0	0	0	0	0	0	0	0	0	0	0
unclassified_Kapabacteriales	0	0	0	0	0	0		unclassified_Kapabacteriales	0	0	0	0	0	0	0	0	0	0	0
unclassified_Lachnoclostridium	13	111	20	40	14	0.00974409		unclassified_Lachnoclostridium	5	0	18	7	3	8	4	5	1	9	0.00147456
unclassified_Lachnospira	18	38	111	74	117	0.0176181		unclassified_Lachnospira	0	1	1	2	0	21	6	11	4	28	0.00181863
unclassified_Lachnospiraceae	278	453	493	165	86	0.0725886		unclassified_Lachnospiraceae	16	59	66	69	2	68	101	25	88	218	0.0174982
unclassified_Lachnospiraceae_AC2044_group	0	1	0	0	0	4.92126e-05		unclassified_Lachnospiraceae_AC2044_group	23	1	0	0	0	0	2	5	9	0	0.000983043
unclassified_Lachnospiraceae_NK4A136_group	0	3	0	0	1	0.00019685		unclassified_Lachnospiraceae_NK4A136_group	0	0	15	0	0	0	0	0	51	0	0.00162202
unclassified_Lachnospiraceae_UCG_001	0	1	0	0	0	4.92126e-05		unclassified_Lachnospiraceae_UCG_001	0	0	0	0	0	0	0	0	0	1	2.45761e-05
unclassified_Lachnospiraceae_UCG_007	1	0	0	0	0	4.92126e-05		unclassified_Lachnospiraceae_UCG_007	0	0	0	0	0	0	1	0	0	0	2.45761e-05
unclassified_Legionella	0	0	0	0	2	9.84252e-05		unclassified_Legionella	0	0	0	0	0	0	0	0	0	0	0
unclassified_Lewinella	0	0	0	0	0	0		unclassified_Lewinella	0	0	0	0	0	0	0	0	0	0	0
unclassified_Marinifilaceae	0	0	0	0	0	0		unclassified_Marinifilaceae	0	0	0	0	0	0	0	1	0	1	4.91521e-05
unclassified_Marinifilum	0	2	0	0	1	0.000147638		unclassified_Marinifilum	0	0	0	0	0	0	0	0	0	9	0.000221185
unclassified_Maritimimonas	3	6	1	0	4	0.000688976		unclassified_Maritimimonas	0	0	0	0	0	0	0	1	0	6	0.000172032
unclassified_Methylophagaceae	2	0	0	0	0	9.84252e-05		unclassified_Methylophagaceae	0	0	0	0	0	0	0	1	0	18	0.000466945
unclassified_Micavibrionaceae	0	0	0	0	0	0		unclassified_Micavibrionaceae	0	0	0	0	0	0	0	0	0	0	0
unclassified_Micavibrionales	0	0	0	0	0	0		unclassified_Micavibrionales	0	0	0	0	0	0	0	0	0	0	0
unclassified_Micrococcales	2	1	0	0	3	0.000295276		unclassified_Micrococcales	0	0	0	3	6	0	0	14	0	12	0.000860162
unclassified_Mitochondria	1	0	0	0	4	0.000246063		unclassified_Mitochondria	0	0	0	0	0	0	0	1	0	10	0.000270337
unclassified_Monoglobus	13	28	66	17	5	0.00634843		unclassified_Monoglobus	0	2	3	1	0	8	5	0	35	2	0.00137626
unclassified_Moraxellaceae	5	18	0	0	6	0.00142717		unclassified_Moraxellaceae	0	0	0	2	0	0	9	68	3	205	0.00705333
unclassified_Muribaculaceae	328	35	170	114	79	0.0357283		unclassified_Muribaculaceae	1	0	2	2	3	7	88	185	5	55	0.00855247
unclassified_Mycoplasma	0	0	0	0	0	0		unclassified_Mycoplasma	0	0	0	0	0	0	0	0	0	0	0
unclassified_NK4A214_group	13	15	7	4	5	0.00216535		unclassified_NK4A214_group	0	0	2	2	0	0	0	0	4	0	0.000196609
unclassified_NS10_marine_group	0	0	0	0	0	0		unclassified_NS10_marine_group	0	0	0	0	0	0	0	0	0	4	9.83043e-05
unclassified_NS9_marine_group	0	0	0	0	0	0		unclassified_NS9_marine_group	0	0	0	0	0	0	0	0	0	1	2.45761e-05
unclassified_Negativibacillus	0	0	0	0	0	0		unclassified_Negativibacillus	2	0	0	0	0	3	0	0	0	5	0.000245761
unclassified_Neisseriaceae	20	0	0	0	0	0.000984252		unclassified_Neisseriaceae	0	0	0	0	3	0	0	0	0	0	7.37282e-05
unclassified_Nitzschia_alba__marine_diatom	0	0	0	0	0	0		unclassified_Nitzschia_alba__marine_diatom	0	0	0	0	0	0	0	0	0	0	0
unclassified_OM27_clade	0	0	0	0	0	0		unclassified_OM27_clade	0	0	0	0	0	0	0	0	0	3	7.37282e-05
unclassified_Odoribacter	2	1	0	4	6	0.000639764		unclassified_Odoribacter	1	0	3	21	0	0	5	2	1	2	0.000860162
unclassified_Oleibacter	0	0	0	0	0	0		unclassified_Oleibacter	0	0	0	0	0	0	0	0	0	0	0
unclassified_Oleiphilus	0	0	0	0	0	0		unclassified_Oleiphilus	0	0	0	0	0	0	0	0	0	0	0
unclassified_Oleispira	0	0	0	0	0	0		unclassified_Oleispira	0	0	0	0	0	0	0	0	0	1	2.45761e-05
unclassified_Oligoflexaceae	2	0	0	0	0	9.84252e-05		unclassified_Oligoflexaceae	0	0	0	1	0	0	0	0	0	0	2.45761e-05
unclassified_Ornithobacterium	6	5	0	0	5	0.000787402		unclassified_Ornithobacterium	0	0	0	0	0	0	0	0	0	2	4.91521e-05
unclassified_Oscillospiraceae	15	13	13	10	20	0.00349409		unclassified_Oscillospiraceae	1	1	1	0	1	2	9	0	3	3	0.000516097
unclassified_Oscillospirales	4	1	1	1	1	0.000393701		unclassified_Oscillospirales	0	0	0	0	0	0	3	0	0	1	9.83043e-05
unclassified_P3OB_42	0	4	0	0	0	0.00019685		unclassified_P3OB_42	0	0	0	0	0	0	0	0	0	1	2.45761e-05
unclassified_Paludibacteraceae	4	96	1	14	54	0.00831693		unclassified_Paludibacteraceae	0	0	13	11	0	0	21	16	6	7	0.00181863
unclassified_Paludicola	0	1	0	2	2	0.000246063		unclassified_Paludicola	0	0	0	0	0	0	0	0	0	0	0
unclassified_Papillibacter	0	0	1	0	0	4.92126e-05		unclassified_Papillibacter	0	0	0	0	0	0	0	0	0	0	0
unclassified_Parabacteroides	626	72	976	1285	540	0.172195		unclassified_Parabacteroides	16	4	88	309	123	20	128	531	43	165	0.03507
unclassified_Paracaedibacteraceae	4	7	0	9	7	0.00132874		unclassified_Paracaedibacteraceae	0	0	0	0	0	0	0	0	0	0	0
unclassified_Parasutterella	0	0	1	1	0	9.84252e-05		unclassified_Parasutterella	0	0	0	0	0	0	3	0	0	12	0.000368641
unclassified_Pasteurellaceae	0	18	0	2	0	0.000984252		unclassified_Pasteurellaceae	0	0	0	2	0	2	8	277	0	83	0.0091423
unclassified_Peptococcaceae	11	7	3	7	30	0.00285433		unclassified_Peptococcaceae	0	0	2	3	0	0	0	0	4	1	0.000245761
unclassified_Peptococcus	0	3	0	0	3	0.000295276		unclassified_Peptococcus	0	0	0	0	0	0	0	0	0	0	0
unclassified_Peredibacter	1	1	1	0	3	0.000295276		unclassified_Peredibacter	0	0	0	0	0	0	0	0	0	0	0
unclassified_Persicirhabdus	5	0	0	0	0	0.000246063		unclassified_Persicirhabdus	0	0	0	0	0	0	0	0	0	0	0
unclassified_Portibacter	0	0	0	0	0	0		unclassified_Portibacter	0	0	0	0	0	0	0	0	0	0	0
unclassified_Porticoccus	0	0	0	0	0	0		unclassified_Porticoccus	0	0	0	0	0	0	0	0	0	0	0
unclassified_Prevotellaceae	23	2	8	17	3	0.00260827		unclassified_Prevotellaceae	0	0	0	2	0	2	27	3	2	8	0.00108135
unclassified_Propionibacteriaceae	0	0	0	0	0	0		unclassified_Propionibacteriaceae	0	0	0	1	0	0	0	1	0	3	0.00012288
unclassified_Pseudoteredinibacter	0	0	0	0	0	0		unclassified_Pseudoteredinibacter	0	0	0	0	0	0	0	1	0	4	0.00012288
unclassified_Psychrobacter	86	118	7	0	44	0.0125492		unclassified_Psychrobacter	0	0	1	5	4	0	43	766	1	232	0.025854
unclassified_Puniceicoccaceae	0	0	0	0	0	0		unclassified_Puniceicoccaceae	0	0	1	0	0	0	5	0	1	1	0.000196609
unclassified_Pygmaiobacter	1	20	1	0	0	0.00108268		unclassified_Pygmaiobacter	0	0	0	0	0	0	0	0	0	0	0
unclassified_RB41	0	7	0	0	0	0.000344488		unclassified_RB41	0	0	0	0	0	0	0	0	0	0	0
unclassified_RF39	0	0	0	0	0	0		unclassified_RF39	1	0	0	0	2	1	4	0	0	1	0.000221185
unclassified_Rhodanobacteraceae	0	0	0	0	2	9.84252e-05		unclassified_Rhodanobacteraceae	0	0	0	0	0	0	0	0	0	0	0
unclassified_Rhodobacteraceae	27	18	2	1	9	0.00280512		unclassified_Rhodobacteraceae	0	0	1	5	2	0	3	27	2	55	0.00233473
unclassified_Rhodospirillales	0	6	0	0	0	0.000295276		unclassified_Rhodospirillales	1	0	2	0	0	0	0	0	1	4	0.000196609
unclassified_Rikenella	1	0	0	0	1	9.84252e-05		unclassified_Rikenella	0	0	1	3	0	0	1	1	0	0	0.000147456
unclassified_Roseburia	153	96	324	133	206	0.0448819		unclassified_Roseburia	3	1	0	8	1	12	23	1	0	14	0.00154829
unclassified_Rs_M59_termite_group	0	0	0	0	0	0		unclassified_Rs_M59_termite_group	0	0	0	0	0	0	0	0	0	0	0
unclassified_Ruminiclostridium	1	4	0	1	3	0.000442913		unclassified_Ruminiclostridium	0	0	1	0	0	0	0	0	1	0	4.91521e-05
unclassified_Ruminococcaceae	29	35	52	53	23	0.00944882		unclassified_Ruminococcaceae	1	4	2	21	0	55	26	2	24	131	0.00653723
unclassified_Ruminococcus	102	13	64	67	29	0.0135335		unclassified_Ruminococcus	1	4	14	7	0	41	15	28	27	43	0.00442369
unclassified_SC_I_84	0	3	0	0	0	0.000147638		unclassified_SC_I_84	0	0	0	1	0	0	0	0	0	0	2.45761e-05
unclassified_Saccharimonadaceae	0	0	0	0	0	0		unclassified_Saccharimonadaceae	0	0	0	0	0	0	0	0	0	0	0
unclassified_Saccharospirillaceae	39	22	2	0	24	0.0042815		unclassified_Saccharospirillaceae	0	0	0	0	1	0	2	48	0	105	0.00383387
unclassified_Sandaracinaceae	0	0	0	0	0	0		unclassified_Sandaracinaceae	0	0	0	0	0	0	0	0	0	0	0
unclassified_Saprospiraceae	16	16	1	1	37	0.00349409		unclassified_Saprospiraceae	0	0	0	1	0	0	0	0	0	13	0.000344065
unclassified_Sedimentibacter	0	3	0	2	4	0.000442913		unclassified_Sedimentibacter	0	0	0	0	0	0	0	0	0	0	0
unclassified_Sedimenticolaceae	1	3	0	0	3	0.000344488		unclassified_Sedimenticolaceae	0	0	0	3	0	0	0	0	0	6	0.000221185
unclassified_Silicimonas	8	3	1	0	2	0.000688976		unclassified_Silicimonas	0	0	0	0	0	0	0	0	0	0	0
[truncated: 1,123 more rows]

## Sheet: ITS
Phylum	H01	H02	H03	H04	H05	mean relative abundance		Phylum	S01	S02	S03	S04	S05	S06	S07	S08	S09	S10	S11	S12	S13	S14	S15	S16	S17	S18	mean relative abundance
Ascomycota	0.696874	0.686539	0.623897	0.606504	0.669902	0.656743		Ascomycota	0.673809	0.632216	0.681875	0.722334	0.706705	0.992942	0.712503	0.712377	0.674817	0.71994	0.767961	0.687295	0.706957	0.736199	0.748046	0.782581	0.712881	0.736199	0.728202
Basidiobolomycota	0.00163852	0	0.0165112	0.000378119	0	0.00370557		Basidiobolomycota	0	0.00567179	0	0.00012604	0.00012604	0	0	0	0	0	0	0	0.000378119	0	0.00151248	0	0.00012604	0	0.000441139
Basidiomycota	0.172296	0.2333	0.286362	0.0684396	0.26733	0.205546		Basidiomycota	0.0553315	0.0686917	0.0708344	0.0389463	0.0389463	0.00113436	0.0432317	0.0393244	0.053693	0.0902445	0.050668	0.0697	0.0414671	0.0491555	0.0471389	0.0390723	0.0418452	0.0587346	0.0498978
Blastocladiomycota	0	0	0	0	0	0		Blastocladiomycota	0	0.000756239	0	0	0	0	0	0	0	0	0	0	0	0	0	0	0	0	4.20133e-05
Calcarisporiellomycota	0	0	0	0	0	0		Calcarisporiellomycota	0	0	0	0	0	0	0	0	0	0	0	0	0	0	0	0	0	0	0
Chytridiomycota	0.0110915	0.0213007	0.00415931	0.000630199	0.00705823	0.008848		Chytridiomycota	0.003151	0.00604991	0.00567179	0.00113436	0.00869675	0	0.00226872	0.0018906	0.00352912	0.00768843	0.00907487	0.00176456	0.00327704	0.0117217	0.00466347	0.00668011	0.00352912	0.00352912	0.00468448
Glomeromycota	0	0.000504159	0.00100832	0.00138644	0	0.000579783		Glomeromycota	0.000504159	0.00579783	0.000882279	0.00201664	0.000882279	0	0.00151248	0.00100832	0.00226872	0.00214268	0	0.003151	0.00466347	0.000756239	0	0.00113436	0.0018906	0.00100832	0.00164552
Monoblepharomycota	0	0	0	0.00025208	0	5.04159e-05		Monoblepharomycota	0	0	0.00151248	0	0	0	0	0	0	0	0	0	0	0	0	0	0	0	8.40266e-05
Mortierellomycota	0.0669271	0.0293673	0.0371817	0.256995	0.0310058	0.0842954		Mortierellomycota	0.179103	0.214394	0.151248	0.172927	0.137762	0.00415931	0.142299	0.159188	0.163222	0.0979329	0.102344	0.136879	0.160575	0.118099	0.124653	0.108268	0.173431	0.117469	0.136886
Mucoromycota	0	0	0	0.00025208	0	5.04159e-05		Mucoromycota	0	0.0025208	0	0	0	0	0	0.000630199	0	0	0	0.000630199	0	0	0	0	0.00025208	0	0.000224071
Neocallimastigomycota	0	0	0	0	0	0		Neocallimastigomycota	0	0	0	0	0	0	0	0	0	0	0	0	0	0.000756239	0	0	0	0	4.20133e-05
Olpidiomycota	0.00378119	0.00176456	0.000756239	0.003151	0.00226872	0.00234434		Olpidiomycota	0.00441139	0.00504159	0.00794051	0.00327704	0.00365516	0	0.003151	0.00239476	0.00693219	0.00844467	0.00365516	0.00756239	0.00378119	0.0100832	0.00957903	0.00214268	0.00340308	0.01273	0.00545472
Rozellomycota	0.0273506	0.0139904	0.0173935	0.0511722	0.0109655	0.0241744		Rozellomycota	0.0733552	0.0494076	0.0674313	0.0489035	0.0531888	0.00138644	0.0809176	0.0737333	0.0865894	0.0603731	0.0507941	0.0752458	0.066549	0.063272	0.0533148	0.0535669	0.0529367	0.0592387	0.0594558
Zoopagomycota	0	0	0	0	0	0		Zoopagomycota	0.00025208	0	0.000504159	0	0.000378119	0	0	0	0.00012604	0.000378119	0.00012604	0.000630199	0.00025208	0	0	0	0.00025208	0	0.000161051
unclassified_Fungi	0.0200403	0.0132342	0.01273	0.0108394	0.0114696	0.0136627		unclassified_Fungi	0.0100832	0.00945299	0.0120998	0.0103353	0.0496597	0.000378119	0.0141165	0.00945299	0.00882279	0.0128561	0.0153769	0.0171414	0.0120998	0.00995715	0.0110915	0.00655407	0.00945299	0.0110915	0.012779
Genus	H01	H02	H03	H04	H05	mean relative abundance		Genus	S01	S02	S03	S04	S05	S06	S07	S08	S09	S10	S11	S12	S13	S14	S15	S16	S17	S18	mean relative abundance
Aaosphaeria	0	0	0	0	0	0		Aaosphaeria	0	0	0	0.000378119	0	0	0	0	0	0	0	0	0	0	0	0	0	0	2.10066e-05
Acaromyces	0	0	0	0	0	0		Acaromyces	0	0	0	0	0	0	0	0	0	0	0	0	0	0	0	0.000882279	0	0	4.90155e-05
Acidomyces	0	0	0	0	0	0		Acidomyces	0	0.00151248	0	0	0	0	0	0	0	0	0	0	0	0	0	0	0	0	8.40266e-05
Acremoniopsis	0	0	0	0	0	0		Acremoniopsis	0	0	0	0	0	0	0	0	0	0	0	0	0	0	0	0	0	0	0
Acremonium	0.00113436	0.00012604	0.000378119	0.00025208	0.000630199	0.000504159		Acremonium	0.00289892	0.000378119	0	0.0018906	0	0	0.00214268	0	0.00012604	0.00403327	0.00151248	0	0.00113436	0	0.000630199	0.00264684	0	0.00201664	0.00107834
Acrodontium	0	0	0	0	0.000378119	7.56239e-05		Acrodontium	0	0	0.00138644	0	0	0	0	0	0	0	0	0	0	0	0	0	0	0	7.70243e-05
Acrophialophora	0	0	0	0.000504159	0	0.000100832		Acrophialophora	0.000378119	0	0	0	0	0	0	0	0	0	0	0	0	0	0	0	0	0	2.10066e-05
Actinomucor	0	0	0	0	0	0		Actinomucor	0	0	0	0	0	0	0	0.000630199	0	0	0	0	0	0	0	0	0	0	3.50111e-05
Agrocybe	0	0	0.00012604	0	0	2.5208e-05		Agrocybe	0	0.00025208	0.00100832	0	0	0	0	0	0	0	0	0	0.00138644	0	0	0	0	0	0.000147046
Akenomyces	0	0	0	0	0	0		Akenomyces	0	0	0	0	0	0	0	0	0	0	0	0.00025208	0	0	0	0	0	0	1.40044e-05
Alatospora	0	0	0	0	0	0		Alatospora	0	0	0	0	0	0	0	0	0	0	0	0.000504159	0.000378119	0	0	0	0	0	4.90155e-05
Albifimbria	0	0	0.00025208	0	0	5.04159e-05		Albifimbria	0	0	0	0	0	0	0	0	0	0	0	0	0.00012604	0	0	0	0	0	7.00221e-06
Alogomyces	0	0	0	0	0	0		Alogomyces	0	0	0	0	0	0	0	0	0	0	0	0	0	0	0	0	0	0	0
Alternaria	0.0160071	0.0200403	0.0420973	0.00365516	0.0482733	0.0260146		Alternaria	0.00491555	0.00365516	0.00453743	0.00176456	0.003151	0	0.00882279	0.003151	0.00541971	0.00352912	0.00226872	0.00277288	0.00352912	0.00176456	0.00403327	0.0012604	0.00176456	0.00491555	0.00340308
Amanita	0	0	0	0	0	0		Amanita	0	0	0	0	0	0	0	0	0	0	0	0	0	0	0	0	0	0	0
Amarenographium	0	0	0.00025208	0	0	5.04159e-05		Amarenographium	0	0	0	0	0	0	0	0	0	0	0	0	0	0	0	0	0	0	0
Apiotrichum	0	0	0	0	0	0		Apiotrichum	0	0	0	0	0	0	0	0	0.000756239	0	0	0	0	0	0	0	0	0	4.20133e-05
Apodus	0	0.00025208	0.00025208	0	0.000882279	0.000277288		Apodus	0.00226872	0.000882279	0.00012604	0.00176456	0.000504159	0	0.000756239	0	0.00025208	0.000882279	0.000882279	0.000504159	0.00012604	0.000882279	0.00138644	0	0.00138644	0	0.000700221
Archaeorhizomyces	0	0	0	0	0	0		Archaeorhizomyces	0	0	0	0	0	0	0	0	0.00201664	0	0	0	0	0	0	0	0	0	0.000112035
Archaeospora	0	0	0	0	0	0		Archaeospora	0	0.00025208	0	0	0	0	0	0	0	0	0	0	0	0	0	0	0	0	1.40044e-05
Arcopilus	0	0	0	0	0	0		Arcopilus	0	0	0	0	0	0	0	0	0	0	0	0	0	0	0	0.000630199	0	0	3.50111e-05
Articulospora	0	0	0.000504159	0	0.00012604	0.00012604		Articulospora	0	0.000882279	0	0	0	0.00012604	0.00226872	0	0.0012604	0.00025208	0	0.000378119	0.000882279	0	0	0.000756239	0	0	0.000378119
Arxotrichum	0	0	0	0	0	0		Arxotrichum	0	0	0	0	0	0	0	0	0	0	0	0	0	0	0	0	0	0	0
Ascobolus	0	0.00012604	0.000504159	0	0.000756239	0.000277288		Ascobolus	0	0	0.00113436	0	0.00163852	0	0.000630199	0.00025208	0.000504159	0.00718427	0.0012604	0	0.0025208	0.000882279	0.00113436	0.00289892	0.00138644	0.00100832	0.00124639
Ascosphaera	0	0	0	0.00012604	0	2.5208e-05		Ascosphaera	0	0.00025208	0.00012604	0.00113436	0	0	0	0.000756239	0	0	0.000504159	0	0	0.000882279	0	0.000630199	0	0	0.000238075
Aspergillus	0.00025208	0.00012604	0.00025208	0.000378119	0.000756239	0.000352912		Aspergillus	0.00201664	0.00428535	0.000630199	0.000504159	0.000630199	0	0.0360474	0.000504159	0.00151248	0.00012604	0.00604991	0.00025208	0.000378119	0.00201664	0	0.000504159	0.00138644	0.000630199	0.00319301
Aureobasidium	0.00100832	0.00226872	0.00100832	0	0.00214268	0.00128561		Aureobasidium	0	0.000378119	0.00012604	0	0	0.000630199	0	0.000630199	0.00554575	0.000504159	0.00201664	0.00113436	0	0	0	0	0	0	0.000609193
Auricularia	0	0	0.00012604	0	0.00012604	5.04159e-05		Auricularia	0	0	0.00844467	0	0	0	0	0	0	0	0	0	0	0	0	0	0	0	0.000469148
Ballistosporomyces	0	0	0	0	0	0		Ballistosporomyces	0	0	0.000378119	0	0	0	0	0	0	0	0	0	0	0	0	0	0	0	2.10066e-05
Basidiobolus	0.00163852	0	0.0165112	0	0	0.00362995		Basidiobolus	0	0.00567179	0	0.00012604	0	0	0	0	0	0	0	0	0.000378119	0	0	0	0.00012604	0	0.000350111
Bipolaris	0	0	0	0.00025208	0	5.04159e-05		Bipolaris	0	0	0	0	0	0	0	0	0.000378119	0	0	0	0	0	0	0.000882279	0	0	7.00221e-05
Blumeria	0	0	0	0	0	0		Blumeria	0	0.00025208	0.000378119	0.00289892	0	0	0	0	0	0.000756239	0	0	0.00163852	0	0	0	0.00025208	0	0.000343108
Botryotrichum	0.00567179	0.00327704	0.00705823	0.053819	0.00226872	0.014419		Botryotrichum	0.0213007	0.0361734	0.0196622	0.0199143	0.0102092	0.000504159	0.0103353	0.0104613	0.022057	0.012604	0.0122259	0.0109655	0.0132342	0.00894883	0.00995715	0.00617595	0.0226872	0.00718427	0.0141445
Brettanomyces	0	0	0	0	0	0		Brettanomyces	0	0	0	0	0	0	0	0	0	0	0	0	0	0	0	0	0	0	0
Bullera	0	0.000504159	0.00025208	0	0	0.000151248		Bullera	0	0.000378119	0	0.000882279	0	0	0	0	0	0.00264684	0.000756239	0	0	0	0.00012604	0	0.00113436	0	0.000329104
Burgoa	0	0	0	0	0.000378119	7.56239e-05		Burgoa	0	0	0	0	0	0	0	0	0	0	0	0	0	0	0	0	0	0	0
Caecomyces	0	0	0	0	0	0		Caecomyces	0	0	0	0	0	0	0	0	0	0	0	0	0	0.000756239	0	0	0	0	4.20133e-05
Calcarisporiella	0	0	0	0	0	0		Calcarisporiella	0	0	0	0	0	0	0	0	0	0	0	0	0	0	0	0	0	0	0
Calonectria	0	0	0	0	0	0		Calonectria	0	0	0	0	0	0	0	0	0	0	0	0	0	0	0	0	0	0	0
Camptophora	0	0	0	0	0	0		Camptophora	0	0	0	0	0	0	0.000378119	0	0	0	0	0	0	0	0	0	0	0	2.10066e-05
Candida	0.00466347	0.0012604	0.0025208	0.000882279	0.00100832	0.00206705		Candida	0.00264684	0.00151248	0.00025208	0.000756239	0.000378119	0	0.0012604	0.000882279	0.00012604	0.00100832	0.000756239	0.00214268	0.000378119	0.00352912	0.00491555	0.000756239	0.000882279	0.00466347	0.00149147
Capronia	0	0	0	0	0	0		Capronia	0	0.000504159	0	0	0	0	0	0	0	0.00025208	0	0	0.00012604	0	0	0	0	0	4.90155e-05
Castanediella	0	0.00025208	0.00025208	0	0	0.000100832		Castanediella	0	0	0	0	0	0	0	0	0	0	0	0	0	0	0	0	0	0	0
Catenulostroma	0	0	0.000630199	0	0	0.00012604		Catenulostroma	0	0	0	0	0	0	0	0	0	0	0	0	0	0	0	0	0	0	0
Cephaliophora	0	0	0.00680615	0	0	0.00136123		Cephaliophora	0	0.000504159	0	0	0	0	0	0	0	0	0	0	0	0	0	0	0.00012604	0	3.50111e-05
Cephalotrichum	0	0	0.00025208	0.0112175	0	0.00229392		Cephalotrichum	0	0.000630199	0.00163852	0.00100832	0.00365516	0	0	0	0.00201664	0.00201664	0	0	0.0012604	0	0	0	0.0012604	0	0.000749237
Cercophora	0.00743635	0.00378119	0.00554575	0.00970507	0.00932695	0.00715906		Cercophora	0.0213007	0.00983111	0.0192841	0.0177716	0.0173935	0.00012604	0.0234434	0.0267204	0.0219309	0.012604	0.0170154	0.0152508	0.0178977	0.0180237	0.0165112	0.0153769	0.0139904	0.0236955	0.0171204
Ceriporia	0	0	0	0	0.00176456	0.000352912		Ceriporia	0	0	0	0	0	0	0	0	0	0	0	0	0	0	0	0	0	0	0
Chaetocapnodium	0	0.00012604	0	0	0	2.5208e-05		Chaetocapnodium	0	0	0	0	0	0	0	0	0	0	0	0	0	0	0	0	0	0	0
Chaetomium	0	0.00012604	0.00705823	0	0.000378119	0.00151248		Chaetomium	0	0.00151248	0	0.000756239	0.00214268	0	0	0.00012604	0	0	0	0	0	0	0	0.0012604	0.000378119	0	0.000343108
Chaetosphaeria	0	0	0	0	0	0		Chaetosphaeria	0	0	0	0	0	0	0	0	0	0	0	0	0	0	0	0	0	0	0
Chalara	0	0	0	0	0	0		Chalara	0	0.0012604	0.000504159	0	0	0	0	0	0	0	0	0	0	0.00151248	0	0	0.00025208	0	0.000196062
Chlorocillium	0	0	0	0	0	0		Chlorocillium	0	0.000630199	0	0	0	0	0	0	0	0	0	0	0.00012604	0	0	0	0.000378119	0	6.30199e-05
Chroogomphus	0	0	0	0	0	0		Chroogomphus	0	0	0.000630199	0	0	0	0	0	0	0	0	0	0	0	0	0	0	0	3.50111e-05
Chrysosporium	0	0	0	0	0	0		Chrysosporium	0	0.00151248	0	0.00012604	0.000756239	0	0	0	0	0.00025208	0	0	0	0	0	0	0	0	0.000147046
Cistella	0	0	0	0	0	0		Cistella	0	0	0	0	0	0	0	0	0	0	0	0	0	0	0	0	0	0	0
Cladophialophora	0.000756239	0	0	0	0.000378119	0.000226872		Cladophialophora	0	0.000756239	0.00176456	0	0	0	0	0	0	0.00113436	0	0	0	0	0	0	0	0	0.000203064
Cladorrhinum	0	0	0	0	0	0		Cladorrhinum	0	0.00201664	0	0	0	0	0	0	0	0	0	0	0	0	0	0	0	0	0.000112035
Cladosporium	0.0361734	0.0591127	0.0502899	0.0110915	0.0437358	0.0400807		Cladosporium	0.00869675	0.0113436	0.00768843	0.00718427	0.00504159	0	0.00869675	0.00668011	0.0110915	0.0195362	0.00995715	0.00340308	0.00756239	0.0122259	0.0105873	0.00604991	0.00541971	0.0124779	0.0085357
Classicula	0.000630199	0	0	0	0	0.00012604		Classicula	0.000756239	0.00012604	0.000378119	0.000378119	0.00100832	0	0.000756239	0	0	0	0	0	0.00012604	0	0.00138644	0	0	0.00100832	0.000329104
Clathrosphaerina	0	0	0	0	0	0		Clathrosphaerina	0	0.00100832	0.00113436	0.00100832	0	0	0	0	0.00012604	0.000378119	0	0.00100832	0.000504159	0	0.000756239	0	0.000504159	0.000630199	0.000392124
Clavispora	0	0	0	0	0	0		Clavispora	0	0	0	0	0	0	0	0	0	0	0	0	0	0	0	0	0	0	0
Clitopilus	0	0	0	0	0	0		Clitopilus	0	0.000378119	0	0	0	0	0	0	0	0.00012604	0	0	0	0	0	0	0	0	2.80089e-05
Clonostachys	0	0	0	0	0	0		Clonostachys	0	0.0012604	0.00163852	0.000630199	0.00012604	0	0	0.000630199	0.0018906	0.000378119	0.0012604	0	0	0	0	0	0	0	0.000434137
Codinaea	0	0	0	0.00025208	0	5.04159e-05		Codinaea	0	0	0	0	0	0	0	0	0	0	0	0	0	0	0	0	0	0	0
Collembolispora	0	0	0	0	0	0		Collembolispora	0	0	0	0	0	0	0	0.00012604	0.00012604	0	0	0	0	0	0	0	0	0	1.40044e-05
Colletotrichum	0.00012604	0.00163852	0.000378119	0	0.000882279	0.000604991		Colletotrichum	0	0.00327704	0	0	0.00100832	0	0	0	0	0	0	0	0	0	0	0	0.000378119	0	0.000259082
Coniochaeta	0	0	0	0	0	0		Coniochaeta	0	0	0	0	0	0	0	0.000630199	0.00012604	0	0.000504159	0	0	0	0	0	0	0	7.00221e-05
Coniosporium	0	0.000756239	0	0	0	0.000151248		Coniosporium	0	0	0	0	0	0	0	0	0	0	0	0	0	0	0	0	0	0	0
Conocybe	0.000378119	0	0	0	0	7.56239e-05		Conocybe	0	0	0	0	0	0	0	0	0	0.000630199	0	0	0.00012604	0	0	0	0	0	4.20133e-05
Coprinellus	0	0	0	0	0	0		Coprinellus	0	0	0	0	0	0	0	0	0.00025208	0.00025208	0	0	0	0	0.00214268	0	0	0	0.000147046
Cordyceps	0	0	0	0	0	0		Cordyceps	0	0.000630199	0	0	0	0	0	0	0	0	0	0	0	0	0	0	0	0	3.50111e-05
Crassiparies	0	0	0	0	0.00012604	2.5208e-05		Crassiparies	0	0	0	0	0	0	0	0	0	0	0	0	0	0	0	0	0	0	0
Cryptococcus	0	0	0.00012604	0	0	2.5208e-05		Cryptococcus	0	0.000504159	0	0	0	0	0	0	0	0	0	0	0.000378119	0	0	0	0	0	4.90155e-05
Cryptosporella	0	0	0	0	0.00012604	2.5208e-05		Cryptosporella	0	0	0	0	0	0	0	0	0	0	0	0	0	0	0	0	0	0	0
Curvibasidium	0	0	0	0	0	0		Curvibasidium	0	0	0	0	0	0	0	0	0	0	0.000756239	0	0	0	0	0	0	0	4.20133e-05
Curvularia	0	0.00201664	0.000504159	0	0.000882279	0.000680615		Curvularia	0	0	0	0	0	0	0	0	0	0	0	0	0	0	0.000756239	0	0	0	4.20133e-05
Cutaneotrichosporon	0	0	0	0	0	0		Cutaneotrichosporon	0.00113436	0.00100832	0.000504159	0.00201664	0.000882279	0	0	0.00453743	0.00025208	0.000630199	0	0.00201664	0.00138644	0	0	0	0	0	0.000798252
Cyathus	0	0	0	0	0	0		Cyathus	0	0	0	0	0	0	0	0	0	0	0	0	0	0	0	0	0	0	0
Cyphellophora	0	0	0.000882279	0	0	0.000176456		Cyphellophora	0	0	0	0	0	0	0	0	0	0	0.000504159	0	0	0	0	0	0	0	2.80089e-05
Cystobasidium	0.00163852	0	0.000504159	0	0.000378119	0.000504159		Cystobasidium	0	0.000378119	0	0	0	0.00012604	0	0	0	0	0	0	0	0	0	0	0	0	2.80089e-05
Cystofilobasidium	0	0.000630199	0.000378119	0.00100832	0	0.000403327		Cystofilobasidium	0.00113436	0	0.000378119	0	0	0	0	0	0	0.00151248	0	0.00352912	0	0	0.00151248	0	0.000504159	0	0.00047615
Dactylella	0	0	0	0	0	0		Dactylella	0	0	0	0	0	0	0	0	0	0	0	0	0.00012604	0	0	0	0	0	7.00221e-06
Dactylonectria	0.000882279	0	0.00012604	0.000630199	0	0.000327704		Dactylonectria	0	0.00718427	0	0.00176456	0	0	0	0	0.000378119	0.00012604	0	0.00100832	0	0.00113436	0.00100832	0.0025208	0.00113436	0	0.000903285
Debaryomyces	0	0.000756239	0.00025208	0.000378119	0.000756239	0.000428535		Debaryomyces	0	0.00176456	0.00025208	0.00012604	0.000630199	0.00025208	0	0.00226872	0.00163852	0.00025208	0	0	0.000630199	0.0012604	0	0.00176456	0	0	0.00060219
Derxomyces	0	0	0	0	0	0		Derxomyces	0	0	0	0	0	0	0	0	0.00012604	0	0	0	0	0	0	0	0	0	7.00221e-06
Devriesia	0	0	0.000504159	0	0	0.000100832		Devriesia	0	0	0	0	0	0	0	0	0	0	0	0	0	0	0	0	0	0	0
Diaporthe	0	0.00012604	0	0	0.00012604	5.04159e-05		Diaporthe	0	0	0	0	0	0	0	0	0	0	0	0	0	0	0	0	0	0	0
Dichotomopilus	0	0	0	0	0	0		Dichotomopilus	0.000378119	0	0	0	0	0	0	0	0	0	0	0	0	0	0	0	0	0	2.10066e-05
Didymella	0	0	0	0	0	0		Didymella	0	0	0	0	0	0	0	0	0	0.00100832	0	0	0	0	0	0	0	0	5.60177e-05
Didymocyrtis	0	0	0	0.000504159	0.000756239	0.00025208		Didymocyrtis	0	0	0	0	0	0	0	0	0	0	0	0	0	0	0	0	0	0	0
Dimorphiseta	0.000504159	0	0	0	0	0.000100832		Dimorphiseta	0	0	0	0	0	0	0	0	0	0	0	0	0	0	0	0	0	0	0
Dinemasporium	0	0	0	0	0	0		Dinemasporium	0	0	0	0	0	0	0	0	0	0	0	0.00113436	0	0	0	0	0	0	6.30199e-05
Dioszegia	0.00378119	0.00554575	0.00113436	0	0.00138644	0.00236955		Dioszegia	0	0	0	0	0	0	0	0.00113436	0	0.000378119	0	0	0	0	0	0	0	0	8.40266e-05
Dipodascus	0	0	0	0	0	0		Dipodascus	0	0	0	0	0	0	0	0	0	0	0	0	0	0	0	0	0	0	0
Diversispora	0	0	0	0	0	0		Diversispora	0	0	0.00012604	0	0	0	0	0.00100832	0	0	0	0	0.000378119	0	0	0	0.000378119	0	0.000105033
Dominikia	0	0	0.00012604	0	0	2.5208e-05		Dominikia	0	0	0	0	0	0	0	0	0	0	0	0	0	0	0	0	0	0	0
Duddingtonia	0	0	0	0	0	0		Duddingtonia	0.000378119	0	0	0	0	0	0	0	0	0	0	0	0	0	0	0	0	0	2.10066e-05
Echria	0	0	0.00012604	0	0	2.5208e-05		Echria	0.000630199	0.00012604	0	0	0	0	0	0	0	0	0	0	0	0	0	0	0	0	4.20133e-05
Eleutherascus	0	0	0	0	0	0		Eleutherascus	0	0	0.000504159	0	0	0	0	0	0	0	0	0	0	0	0	0	0	0	2.80089e-05
Emericellopsis	0	0	0	0	0.000378119	7.56239e-05		Emericellopsis	0	0.00705823	0	0	0.000504159	0	0.00012604	0	0.000756239	0.000756239	0	0	0.000882279	0	0	0	0	0	0.000560177
Endogone	0	0	0	0	0	0		Endogone	0	0.00100832	0	0	0	0	0	0	0	0	0	0	0	0	0	0	0	0	5.60177e-05
Enterocarpus	0.00138644	0	0	0	0	0.000277288		Enterocarpus	0.00100832	0.000756239	0.00163852	0	0	0	0.000630199	0.000630199	0	0.00264684	0	0.00239476	0	0.00289892	0.00277288	0	0.00138644	0	0.000931294
Entimomentora	0.00617595	0.00327704	0.00428535	0.00453743	0.00554575	0.00476431		Entimomentora	0.012604	0.00340308	0.0184018	0.00441139	0.0109655	0.00025208	0.0215528	0.00869675	0.00806655	0.0138644	0.00882279	0.0136123	0.00857071	0.0202924	0.00756239	0.00668011	0.00857071	0.018906	0.0108464
Entoloma	0	0.00012604	0	0	0	2.5208e-05		Entoloma	0	0.00025208	0	0	0	0	0	0	0	0	0	0	0	0	0	0	0	0	1.40044e-05
Eocronartium	0	0	0	0	0	0		Eocronartium	0	0	0	0	0	0	0	0	0	0	0	0	0	0	0	0	0	0	0
Epicoccum	0	0	0	0	0	0		Epicoccum	0	0.00012604	0	0	0	0	0	0	0	0	0	0	0	0	0	0.000378119	0.000378119	0.00113436	0.000112035
Erysiphe	0.00012604	0	0	0	0	2.5208e-05		Erysiphe	0	0	0	0	0	0	0	0	0	0	0	0	0	0	0	0	0	0	0
Erythrobasidium	0.00617595	0.00340308	0.0109655	0	0.00352912	0.00481472		Erythrobasidium	0	0	0	0	0	0	0	0	0	0	0	0	0	0	0	0	0	0	0
Eutypella	0	0	0	0	0	0		Eutypella	0	0	0	0	0	0	0	0	0	0	0	0	0	0	0	0.00138644	0	0	7.70243e-05
Exophiala	0	0	0	0.00025208	0	5.04159e-05		Exophiala	0	0.00176456	0.00025208	0	0	0	0	0.00453743	0	0	0	0	0	0	0	0	0	0	0.000364115
Exserohilum	0	0	0	0	0	0		Exserohilum	0	0.00025208	0	0	0	0	0	0	0	0	0	0	0	0	0	0	0	0	1.40044e-05
Fibulochlamys	0	0	0	0	0	0		Fibulochlamys	0	0	0	0	0	0	0	0	0	0	0	0	0	0	0	0	0	0	0
Filobasidium	0	0	0.00819259	0	0	0.00163852		Filobasidium	0	0.00163852	0.000504159	0	0	0	0	0	0.00025208	0.00327704	0.000504159	0	0.00012604	0.00100832	0	0	0.00113436	0	0.000469148
Fodinomyces	0	0	0.00025208	0	0	5.04159e-05		Fodinomyces	0	0.0510461	0	0	0	0	0	0	0.000882279	0.000378119	0	0	0	0.00138644	0	0.00100832	0	0	0.00303896
Funneliformis	0	0.000504159	0	0.00100832	0	0.000302496		Funneliformis	0	0.000504159	0	0	0.000882279	0	0	0	0.000882279	0.00012604	0	0.00138644	0.000882279	0	0	0.00113436	0.00025208	0	0.000336106
Fusariella	0	0	0.000756239	0	0	0.000151248		Fusariella	0.000504159	0.00138644	0	0	0	0	0	0	0	0	0	0	0	0	0	0	0	0	0.000105033
Fusarium	0.0199143	0.0105873	0.0409629	0.018906	0.0118477	0.0204437		Fusarium	0.0299975	0.0381901	0.0308798	0.0370557	0.0413411	0.976809	0.0718427	0.0381901	0.037938	0.0383161	0.0234434	0.0461306	0.0268465	0.0446181	0.0374338	0.0335266	0.0162591	0.0512982	0.0900064
Fusicolla	0.00516763	0.000504159	0.00163852	0.00226872	0.00113436	0.00214268		Fusicolla	0.00415931	0.00277288	0.00806655	0.00428535	0.00466347	0	0.00352912	0.00617595	0.0103353	0.00277288	0.00289892	0.00819259	0.00441139	0.00756239	0.00365516	0.00541971	0.00567179	0.00806655	0.00514663
Fusidium	0	0	0	0	0	0		Fusidium	0	0	0	0	0	0	0	0	0	0	0	0	0.00025208	0	0	0	0.000756239	0	5.60177e-05
Galerina	0	0	0	0	0	0		Galerina	0	0	0	0	0	0	0	0	0	0	0	0	0	0	0	0	0.00025208	0.000882279	6.30199e-05
Ganoderma	0	0	0	0	0	0		Ganoderma	0	0	0.00100832	0	0	0	0.00100832	0	0	0	0	0	0	0	0	0	0	0	0.000112035
Geminibasidium	0	0	0	0	0	0		Geminibasidium	0	0	0	0	0	0	0	0	0	0	0	0	0	0	0	0	0	0.000630199	3.50111e-05
Geotrichum	0.000882279	0.00025208	0.000378119	0.000630199	0	0.000428535		Geotrichum	0.000630199	0.00025208	0.00113436	0.0018906	0.000630199	0	0.000378119	0.00113436	0.000504159	0.000882279	0.00025208	0.000882279	0.000630199	0.000504159	0.0012604	0.000882279	0.000630199	0.000756239	0.000735232
Gibellulopsis	0	0	0.000882279	0	0.00025208	0.000226872		Gibellulopsis	0	0.00100832	0	0	0.00239476	0.00012604	0.0012604	0.00012604	0.00025208	0.00541971	0.000630199	0	0.000630199	0	0	0	0.000378119	0	0.000679215
Glomus	0	0	0.00025208	0	0	5.04159e-05		Glomus	0	0	0	0	0	0	0	0	0	0	0	0	0.00025208	0	0	0	0	0	1.40044e-05
Golovinomyces	0	0.00012604	0.000882279	0	0.00025208	0.00025208		Golovinomyces	0	0	0	0	0	0	0	0	0	0	0	0	0	0	0	0	0	0	0
Golubevia	0.0012604	0.00138644	0.00340308	0.00025208	0.00441139	0.00214268		Golubevia	0	0	0	0	0	0	0	0	0	0	0	0	0	0	0	0	0	0	0
Guignardia	0	0	0.000378119	0	0.00025208	0.00012604		Guignardia	0	0	0	0	0	0	0	0	0	0	0	0	0	0	0	0	0	0	0
Gymnoascus	0.00214268	0.00025208	0.00012604	0.000756239	0	0.000655407		Gymnoascus	0.0012604	0.000378119	0.000756239	0.00012604	0.000378119	0	0.00289892	0.0012604	0.0012604	0.00340308	0.00151248	0	0.00151248	0.00138644	0	0.00277288	0	0.00100832	0.00110635
Hannaella	0.000882279	0	0.00012604	0	0	0.000201664		Hannaella	0	0	0	0	0	0	0	0.00100832	0.000504159	0.0025208	0	0	0.00025208	0	0	0	0	0	0.000238075
Hapsidospora	0	0	0	0	0	0		Hapsidospora	0	0	0.00025208	0	0	0	0	0	0	0	0	0	0	0	0	0	0	0	1.40044e-05
Heterochaete	0	0	0.000378119	0	0	7.56239e-05		Heterochaete	0	0	0	0	0	0	0	0	0	0	0	0	0	0	0	0	0	0	0
Heterodoassansia	0.00932695	0.0390723	0.0587346	0.00441139	0.0279808	0.0279052		Heterodoassansia	0.000756239	0.00025208	0	0	0	0	0	0	0.000756239	0.000882279	0	0	0	0	0	0	0	0	0.000147046
Holtermanniella	0	0	0	0	0	0		Holtermanniella	0	0	0.000378119	0	0	0	0	0	0	0	0.000882279	0	0	0	0	0	0	0	7.00221e-05
Hortaea	0.141291	0.302874	0.162591	0.0240736	0.195614	0.165289		Hortaea	0.00201664	0.00025208	0.00151248	0	0.00025208	0	0.00176456	0	0.00025208	0.00012604	0	0	0.00352912	0.0138644	0.0128561	0.119738	0.172549	0.0139904	0.019039
Humicola	0.00327704	0.000882279	0.00151248	0.00264684	0.00214268	0.00209226		Humicola	0.00100832	0.00781447	0.00340308	0.000882279	0.00176456	0	0.00453743	0.00100832	0.00289892	0.0128561	0.00163852	0.00289892	0.00151248	0.00289892	0.00264684	0.0012604	0.000882279	0.00289892	0.00293393
Hymenoscyphus	0	0	0	0	0	0		Hymenoscyphus	0	0	0	0	0	0	0	0	0	0	0	0	0	0	0	0	0	0	0
Hyphoderma	0.00151248	0	0	0	0	0.000302496		Hyphoderma	0	0	0	0	0	0	0	0	0	0	0	0	0	0	0	0	0	0	0
Hypholoma	0	0	0	0	0	0		Hypholoma	0	0	0	0	0	0	0	0	0	0	0	0.000504159	0	0	0	0	0	0	2.80089e-05
Hyphopichia	0	0	0	0	0	0		Hyphopichia	0	0	0	0	0	0	0	0	0	0	0	0	0	0	0	0	0	0	0
Hyphozyma	0	0.000504159	0.00012604	0	0.00100832	0.000327704		Hyphozyma	0	0	0	0	0	0	0	0	0	0	0	0	0	0	0	0	0	0	0
Hypoxylon	0	0	0	0	0.00025208	5.04159e-05		Hypoxylon	0	0	0	0	0	0	0	0	0	0	0	0	0	0	0	0	0	0	0
Idriella	0	0	0	0	0	0		Idriella	0	0	0	0	0	0	0	0	0	0	0	0	0	0	0	0	0	0	0
Ilyonectria	0	0	0	0	0	0		Ilyonectria	0	0.00718427	0	0	0	0	0	0	0	0	0	0	0	0	0.00163852	0.0012604	0.00012604	0	0.000567179
Inocybe	0	0	0	0	0	0		Inocybe	0	0	0	0.00100832	0	0	0	0	0	0.000882279	0	0	0	0	0	0	0	0	0.000105033
Iodophanus	0.00100832	0	0	0	0	0.000201664		Iodophanus	0	0	0	0	0	0	0	0	0	0	0	0	0	0	0	0	0	0	0
Irpex	0	0	0	0	0	0		Irpex	0	0.00012604	0	0	0	0	0	0	0	0	0	0	0	0	0	0	0	0	7.00221e-06
Itersonilia	0	0	0	0	0	0		Itersonilia	0	0	0	0	0	0	0	0	0.00012604	0	0	0	0	0	0	0	0	0	7.00221e-06
Kazachstania	0	0	0.000630199	0.00151248	0	0.000428535		Kazachstania	0	0	0	0	0	0	0	0	0	0	0	0	0	0	0	0	0	0	0
Keithomyces	0.000882279	0	0	0	0	0.000176456		Keithomyces	0	0	0	0	0	0	0	0	0.000630199	0.000504159	0	0	0	0	0	0	0	0	6.30199e-05
Knufia	0	0	0	0	0	0		Knufia	0	0	0.000882279	0	0	0.00012604	0	0	0	0	0	0	0	0	0	0	0.000630199	0	9.10288e-05
Kodamaea	0	0	0	0	0.00012604	2.5208e-05		Kodamaea	0	0	0	0	0	0	0	0	0	0	0	0	0	0	0	0	0	0	0
Kondoa	0.0673053	0.0928914	0.0859592	0.00932695	0.0714646	0.0653895		Kondoa	0	0.00113436	0	0.00012604	0.00012604	0	0	0	0	0	0	0	0	0	0	0	0	0	7.70243e-05
Kotlabaea	0	0	0.00138644	0	0	0.000277288		Kotlabaea	0	0	0	0	0	0	0	0	0	0	0	0	0	0	0	0	0	0	0
Krasilnikovozyma	0	0	0	0	0	0		Krasilnikovozyma	0	0	0	0	0	0	0.0018906	0	0	0	0	0	0	0	0	0	0	0	0.000105033
Kurtzmaniella	0.000756239	0	0	0	0	0.000151248		Kurtzmaniella	0	0	0	0	0	0	0	0	0.00025208	0	0	0.0012604	0	0	0	0	0	0	8.40266e-05
Kwoniella	0	0	0	0	0	0		Kwoniella	0	0	0	0	0	0	0	0	0	0	0	0.00100832	0	0	0	0	0	0	5.60177e-05
Laccaria	0	0.00025208	0.00012604	0.00138644	0	0.000352912		Laccaria	0.000504159	0.00214268	0.000378119	0.00151248	0	0	0	0.000378119	0	0	0	0.00151248	0.00025208	0.000630199	0	0.000756239	0	0.0025208	0.000588186
Lactarius	0	0.00025208	0	0	0	5.04159e-05		Lactarius	0	0	0	0	0	0	0	0	0	0	0	0	0	0	0	0	0	0	0
Laetisaria	0	0	0	0	0	0		Laetisaria	0	0	0	0	0	0	0	0	0	0	0	0	0	0	0	0	0	0	0
Lasiobolidium	0	0	0.000504159	0	0	0.000100832		Lasiobolidium	0	0	0	0	0	0	0	0	0	0	0	0	0	0	0	0	0	0	0
Lauriomyces	0.00138644	0.00025208	0	0	0	0.000327704		Lauriomyces	0	0	0	0	0	0	0	0	0	0	0	0	0	0	0	0	0	0	0
Lecanicillium	0.00012604	0.000378119	0	0.000504159	0.000630199	0.000327704		Lecanicillium	0	0.00138644	0.00012604	0	0	0	0.000756239	0.00012604	0.000630199	0.00214268	0.00113436	0	0.00025208	0.00100832	0.00390723	0	0.00025208	0.00100832	0.000707223
Lecythophora	0	0	0	0	0	0		Lecythophora	0	0	0	0	0	0	0	0	0	0	0	0	0	0	0	0	0	0	0
Lepteutypa	0	0.000630199	0	0	0.00012604	0.000151248		Lepteutypa	0	0	0	0	0	0	0	0	0	0	0	0	0	0	0	0	0	0	0
Leptodiscella	0	0	0	0	0	0		Leptodiscella	0	0	0	0	0	0	0	0	0	0	0	0	0	0	0	0	0	0	0
Leptospora	0.00277288	0.00100832	0.00201664	0	0.00100832	0.00136123		Leptospora	0	0	0	0	0	0	0	0	0	0	0	0	0	0	0	0	0	0	0
Leucosporidium	0.000378119	0	0	0	0	7.56239e-05		Leucosporidium	0	0	0.00025208	0	0	0	0.000630199	0	0	0.00012604	0	0	0	0	0	0	0.000630199	0	9.10288e-05
Lichtheimia	0	0	0	0	0	0		Lichtheimia	0	0	0	0	0	0	0	0	0	0	0	0	0	0	0	0	0	0	0
Lonicericola	0	0	0.00012604	0	0	2.5208e-05		Lonicericola	0	0	0	0	0	0	0	0	0	0	0	0	0	0	0	0	0	0	0
Malassezia	0.000378119	0.000504159	0.00012604	0.00025208	0.00012604	0.000277288		Malassezia	0	0.00025208	0.000630199	0.000504159	0.00113436	0	0.000378119	0.00012604	0.00012604	0.00025208	0.00012604	0.00025208	0.00176456	0.00100832	0	0.000504159	0.000378119	0	0.000413131
Marasmius	0.00025208	0.00012604	0.000378119	0.000504159	0.00012604	0.000277288		Marasmius	0	0.000504159	0.0012604	0	0.00151248	0	0	0.000504159	0	0.00025208	0.00176456	0	0.00214268	0.00176456	0	0	0.000630199	0.000882279	0.000623197
Mariannaea	0	0	0	0	0	0		Mariannaea	0	0	0	0	0	0	0	0	0.000630199	0	0	0	0	0	0	0	0	0	3.50111e-05
Meira	0	0	0.00025208	0.0012604	0	0.000302496		Meira	0	0	0	0	0	0	0	0	0	0	0	0	0	0	0	0	0	0	0
Melampsora	0	0	0	0	0	0		Melampsora	0	0	0	0	0	0	0	0	0	0	0	0	0	0	0	0	0	0	0
Melanocarpus	0	0	0	0	0	0		Melanocarpus	0.000378119	0.000378119	0	0	0	0	0	0	0	0	0	0	0	0	0	0	0	0	4.20133e-05
Metacordyceps	0	0	0	0.00012604	0	2.5208e-05		Metacordyceps	0	0.00579783	0	0.000630199	0	0	0	0.000504159	0	0.00012604	0	0.000630199	0	0.0012604	0	0	0	0.00138644	0.000574181
Metapochonia	0	0.00012604	0	0.00025208	0	7.56239e-05		Metapochonia	0	0.00025208	0.00012604	0	0	0	0	0	0	0	0	0.0012604	0	0	0	0.000756239	0	0	0.000133042
Metarhizium	0	0	0.00025208	0	0	5.04159e-05		Metarhizium	0	0.000378119	0	0	0	0	0	0	0	0	0	0	0	0	0	0	0	0	2.10066e-05
Meyerozyma	0.00138644	0	0.00025208	0	0	0.000327704		Meyerozyma	0	0	0	0	0.000756239	0	0	0	0	0.00025208	0	0	0	0	0	0	0	0	5.60177e-05
Microascus	0	0	0	0	0	0		Microascus	0	0	0	0	0	0	0	0	0	0	0	0	0	0	0	0	0	0	0
Microscypha	0	0.000378119	0.00025208	0	0.00012604	0.000151248		Microscypha	0.000630199	0.00138644	0.00176456	0.000630199	0.00201664	0	0	0	0.00012604	0.00025208	0.000378119	0.00113436	0.000882279	0.0012604	0	0	0.000756239	0.000630199	0.000658208
Millerozyma	0	0	0	0	0	0		Millerozyma	0	0	0	0	0	0	0	0	0	0	0	0	0.00025208	0	0	0	0	0	1.40044e-05
Minimedusa	0	0	0.00025208	0.00025208	0.00012604	0.00012604		Minimedusa	0	0	0.000756239	0	0	0	0	0	0	0.00025208	0	0	0	0.000504159	0.00113436	0	0	0	0.000147046
Monascus	0.000630199	0	0	0	0	0.00012604		Monascus	0	0.00025208	0.000630199	0	0	0	0	0	0	0	0	0	0	0	0	0	0	0	4.90155e-05
Monocillium	0	0	0	0	0	0		Monocillium	0	0	0	0	0	0	0	0	0	0	0	0	0	0	0	0	0.000504159	0	2.80089e-05
Monographella	0	0	0	0	0	0		Monographella	0	0	0	0	0	0	0	0	0	0	0	0	0	0	0	0	0	0	0
Morchella	0	0	0.00025208	0.0012604	0	0.000302496		Morchella	0.00025208	0.00277288	0	0.000630199	0.000882279	0	0	0.000504159	0.000378119	0.00012604	0.00012604	0	0.000504159	0	0	0	0.00025208	0	0.000357113
Mortierella	0.0647845	0.0289892	0.0368036	0.256491	0.0308798	0.0835896		Mortierella	0.176834	0.211621	0.150744	0.172549	0.137131	0.00403327	0.142299	0.157802	0.161331	0.0962944	0.102344	0.136879	0.160071	0.116713	0.124653	0.108268	0.172801	0.115957	0.136018
Mrakia	0	0	0	0	0	0		Mrakia	0	0	0	0	0	0	0	0	0	0.00113436	0	0	0	0	0	0	0	0	6.30199e-05
Mucor	0	0	0	0.00025208	0	5.04159e-05		Mucor	0	0.000504159	0	0	0	0	0	0	0	0	0	0	0	0	0	0	0	0	2.80089e-05
Mycena	0	0	0	0	0	0		Mycena	0	0.000378119	0	0	0	0	0	0	0	0	0	0	0	0	0	0	0	0	2.10066e-05
Mycosphaerella	0	0.000882279	0.00151248	0.000378119	0.00277288	0.00110915		Mycosphaerella	0	0	0	0	0	0	0	0	0	0	0	0	0	0	0	0	0	0	0
Myrmecridium	0	0	0	0	0	0		Myrmecridium	0	0	0	0	0	0	0	0	0	0	0	0	0	0	0	0	0.000630199	0.000504159	6.30199e-05
Myxocephala	0	0	0	0.00100832	0	0.000201664		Myxocephala	0	0.000504159	0	0	0	0	0	0	0	0	0	0	0	0	0	0.00138644	0	0	0.000105033
Myxotrichum	0	0.00025208	0	0	0	5.04159e-05		Myxotrichum	0	0.00012604	0	0	0	0	0	0	0	0	0	0	0	0	0	0	0.00025208	0	2.10066e-05
Naganishia	0.00113436	0.000378119	0	0	0.000378119	0.000378119		Naganishia	0	0	0	0	0	0.00012604	0	0	0.00151248	0	0	0	0	0.00138644	0	0	0	0	0.000168053
Nakaseomyces	0.00012604	0	0.00025208	0	0	7.56239e-05		Nakaseomyces	0	0.00025208	0	0	0	0	0	0	0	0	0	0	0	0	0	0	0	0	1.40044e-05
Nectria	0	0.000378119	0	0	0	7.56239e-05		Nectria	0	0	0	0	0	0	0	0	0	0	0	0	0	0	0	0	0	0	0
Nectriopsis	0	0	0	0	0	0		Nectriopsis	0	0	0	0	0	0	0.00176456	0.000378119	0	0	0	0	0	0	0	0	0	0	0.000119038
Neodevriesia	0.0234434	0.0725989	0.0400807	0.00277288	0.0507941	0.037938		Neodevriesia	0	0	0	0	0	0	0	0	0	0	0	0	0	0	0	0	0.000504159	0	2.80089e-05
Neonectria	0	0	0.00012604	0.00453743	0	0.000932695		Neonectria	0	0.000630199	0.00277288	0.000756239	0.000378119	0	0	0.000504159	0	0.000630199	0	0	0.00100832	0	0	0	0.00025208	0	0.000385122
Neopestalotiopsis	0	0	0	0	0	0		Neopestalotiopsis	0	0	0.000504159	0	0	0	0	0	0	0	0	0	0	0	0	0	0	0	2.80089e-05
Neosetophoma	0	0	0.000378119	0	0.000378119	0.000151248		Neosetophoma	0.000504159	0	0.00113436	0	0.000378119	0	0.000504159	0	0	0.00012604	0	0	0.000882279	0	0	0.00025208	0.00025208	0	0.000224071
Neurospora	0	0	0	0	0	0		Neurospora	0	0	0	0	0	0	0	0	0	0	0	0	0	0	0	0	0	0	0
Nigrograna	0	0	0	0	0.000630199	0.00012604		Nigrograna	0	0	0	0	0	0	0	0	0	0	0	0	0	0	0	0	0	0	0
Nigrospora	0.00025208	0.000756239	0.000882279	0.00163852	0.00151248	0.00100832		Nigrospora	0	0.000630199	0	0	0	0	0	0	0	0	0	0	0.00012604	0	0	0	0	0	4.20133e-05
Occultifur	0	0	0	0	0	0		Occultifur	0	0	0	0	0	0	0	0	0.000882279	0	0	0	0	0	0	0	0.000378119	0	7.00221e-05
Ochroconis	0	0	0	0	0	0		Ochroconis	0	0	0	0	0	0	0	0	0	0	0	0	0.00012604	0	0	0	0	0	7.00221e-06
Oidiodendron	0.00768843	0.003151	0.00441139	0.0104613	0.00327704	0.00579783		Oidiodendron	0.00945299	0.00983111	0.0102092	0.00907487	0.0117217	0.00025208	0.015881	0.00957903	0.00844467	0.00668011	0.00428535	0.0120998	0.00604991	0.0200403	0.0108394	0.0187799	0.00957903	0.0100832	0.0101602
Olpidium	0	0.00012604	0	0.000504159	0	0.00012604		Olpidium	0.00113436	0	0	0	0.000378119	0	0.000378119	0	0.00138644	0.00113436	0	0	0.00100832	0.00163852	0	0.000630199	0.000378119	0.00201664	0.000560177
Ophiocordyceps	0.000378119	0.00025208	0.00025208	0.00025208	0	0.000226872		Ophiocordyceps	0.000882279	0	0.00025208	0.000378119	0	0	0	0	0	0.00012604	0	0.000630199	0	0.00025208	0	0	0.00025208	0.00100832	0.000210066
Ophiosphaerella	0.000504159	0	0.00012604	0.00012604	0.000630199	0.000277288		Ophiosphaerella	0	0	0.00025208	0.000630199	0	0	0	0.000756239	0.00025208	0	0.000882279	0	0.00012604	0	0	0	0.00025208	0	0.000175055
Paecilomyces	0	0	0	0	0	0		Paecilomyces	0	0.00541971	0	0	0	0	0	0	0	0	0	0	0.00012604	0	0	0	0.00012604	0	0.0003151
Panaeolus	0	0	0	0	0	0		Panaeolus	0	0	0	0	0	0	0	0	0	0	0	0	0	0	0	0	0	0	0
Papiliotrema	0	0.000756239	0.00352912	0.000630199	0.00428535	0.00184018		Papiliotrema	0.000504159	0.000882279	0.000378119	0	0	0	0.00012604	0	0.000630199	0.00012604	0	0.00100832	0	0	0	0	0	0	0.000203064
Paracremonium	0	0	0	0	0	0		Paracremonium	0	0	0	0	0	0	0	0	0	0.000882279	0	0	0	0	0	0	0	0	4.90155e-05
Paramycosphaerella	0	0.000630199	0	0	0	0.00012604		Paramycosphaerella	0	0	0	0	0	0	0	0	0	0	0	0	0	0	0	0	0	0	0
Paramyrothecium	0	0	0	0	0	0		Paramyrothecium	0	0	0	0	0	0	0	0	0.00012604	0	0	0	0.00025208	0	0	0	0	0	2.10066e-05
Paraphaeosphaeria	0	0	0	0	0.00163852	0.000327704		Paraphaeosphaeria	0	0.000504159	0	0	0	0	0	0	0	0	0	0	0	0	0	0	0	0	2.80089e-05
Paraphoma	0	0	0.00012604	0	0	2.5208e-05		Paraphoma	0	0	0	0	0.000756239	0	0	0	0	0.00327704	0	0	0	0	0	0	0	0	0.000224071
Parasola	0	0	0	0	0	0		Parasola	0	0.00012604	0	0	0	0	0	0	0	0	0	0	0	0	0	0.000756239	0	0	4.90155e-05
Parastagonospora	0	0	0.00012604	0	0	2.5208e-05		Parastagonospora	0	0	0	0	0	0	0	0	0	0	0	0	0	0	0	0	0	0	0
Parateratosphaeria	0	0	0.000378119	0	0.000882279	0.00025208		Parateratosphaeria	0	0	0	0	0	0	0	0	0	0	0	0	0	0	0	0	0	0	0
Parengyodontium	0	0.00100832	0.0012604	0.000378119	0.000504159	0.000630199		Parengyodontium	0	0	0	0	0	0	0	0	0	0	0	0	0	0	0	0	0	0	0
Penicillifer	0	0	0	0	0	0		Penicillifer	0	0	0	0	0	0	0	0	0	0	0	0	0	0	0	0	0	0	0
Penicillium	0.00012604	0.0012604	0.000630199	0.000882279	0.000378119	0.000655407		Penicillium	0.00163852	0.00214268	0.0025208	0.0025208	0.000882279	0	0.0025208	0.000378119	0	0.00390723	0.0012604	0.000756239	0.0012604	0.00239476	0.000882279	0.000630199	0.00012604	0.00390723	0.00154049
Peniophora	0	0	0.00012604	0	0	2.5208e-05		Peniophora	0	0	0	0	0	0	0	0	0.00138644	0.000378119	0	0	0	0	0	0	0	0	9.8031e-05
Periconia	0.00214268	0.00302496	0.003151	0.00239476	0.000882279	0.00231913		Periconia	0	0	0	0	0	0	0	0	0	0	0	0	0	0	0	0	0	0	0
Pestalotiopsis	0	0	0	0	0	0		Pestalotiopsis	0	0.00138644	0	0	0	0.00012604	0	0	0	0	0	0	0	0	0	0	0	0	8.40266e-05
Peziza	0	0.00012604	0	0	0	2.5208e-05		Peziza	0	0.00151248	0	0	0	0.00012604	0	0	0	0	0.000630199	0	0	0	0	0	0	0	0.00012604
Phaeoacremonium	0	0	0	0.000630199	0	0.00012604		Phaeoacremonium	0	0	0	0	0	0	0	0	0	0	0	0	0	0	0	0	0	0	0
Phaeophleospora	0.0641543	0.0426015	0.0523065	0.0018906	0.0783968	0.0478699		Phaeophleospora	0	0.000378119	0	0	0	0	0	0	0	0	0	0	0.00025208	0	0	0	0	0	3.50111e-05
Phaeosphaeria	0.00478951	0.00163852	0.00428535	0.00100832	0.00378119	0.00310058		Phaeosphaeria	0	0.000378119	0	0	0	0	0	0	0	0	0	0	0	0	0	0	0	0	2.10066e-05
Phanerochaete	0	0	0	0	0	0		Phanerochaete	0	0	0	0	0	0	0	0	0	0.00025208	0	0	0	0	0	0	0	0	1.40044e-05
Phenoliferia	0	0	0	0	0	0		Phenoliferia	0	0	0	0	0	0	0	0.000630199	0	0	0	0	0	0	0	0	0	0	3.50111e-05
Phialemonium	0	0	0	0.00113436	0	0.000226872		Phialemonium	0	0.000630199	0.000378119	0	0	0	0	0.00012604	0	0	0	0	0	0	0	0	0	0	6.30199e-05
Phialocephala	0	0	0	0	0	0		Phialocephala	0	0.000756239	0	0	0	0	0	0	0	0	0	0	0	0	0	0	0	0	4.20133e-05
Phialophora	0	0	0	0	0	0		Phialophora	0	0	0	0	0	0	0	0	0	0	0	0	0	0	0	0	0	0	0
Phialosimplex	0	0	0	0	0	0		Phialosimplex	0	0	0	0	0	0	0	0	0	0	0	0	0	0	0	0	0	0	0
Phomatospora	0	0	0.00025208	0	0	5.04159e-05		Phomatospora	0	0	0	0	0	0	0	0	0	0	0	0	0	0	0	0	0	0	0
Pichia	0.00025208	0.00012604	0.000630199	0.00012604	0.00012604	0.00025208		Pichia	0	0	0	0.00012604	0	0	0.00100832	0	0.00012604	0.000504159	0	0.00113436	0.00012604	0.00289892	0.00113436	0	0.000378119	0.00289892	0.000574181
Plectosphaerella	0.00100832	0.00113436	0	0.00012604	0	0.000453743		Plectosphaerella	0.000630199	0.0176456	0.00163852	0.0012604	0.000630199	0	0	0	0	0.00680615	0	0	0.0012604	0.000756239	0.00264684	0.00012604	0.00100832	0.0018906	0.00201664
Pleotrichocladium	0	0	0	0	0.000378119	7.56239e-05		Pleotrichocladium	0	0	0	0	0	0	0	0	0	0	0	0	0	0	0	0	0	0	0
Pleurotus	0	0.000378119	0	0	0	7.56239e-05		Pleurotus	0	0	0	0	0	0	0	0	0	0	0	0	0	0	0	0	0	0	0
Poaceascoma	0	0	0	0	0	0		Poaceascoma	0	0	0.00025208	0.00012604	0	0	0	0	0	0	0	0	0	0	0	0	0	0	2.10066e-05
Podosphaera	0	0	0	0	0	0		Podosphaera	0	0	0	0	0	0	0	0	0	0	0	0	0	0	0	0	0	0	0
Podospora	0	0.00012604	0.000504159	0.00920091	0	0.00196622		Podospora	0.000756239	0.00277288	0.00352912	0.00012604	0.000504159	0	0.00025208	0	0.000882279	0.00151248	0	0	0.00214268	0	0.00214268	0	0.000756239	0	0.00085427
Polyschema	0	0	0	0	0	0		Polyschema	0	0.000378119	0	0	0	0	0	0	0.000756239	0	0	0	0.00012604	0	0	0	0	0	7.00221e-05
Polyscytalum	0.000378119	0	0	0	0	7.56239e-05		Polyscytalum	0	0.000756239	0	0	0	0	0	0	0	0	0	0	0	0	0	0	0	0	4.20133e-05
Preussia	0	0	0.00025208	0	0	5.04159e-05		Preussia	0	0.00012604	0.000378119	0	0	0	0.000630199	0	0	0	0	0	0.000504159	0	0	0	0.00012604	0	9.8031e-05
Pseudaleuria	0.235694	0.0757499	0.0752458	0.304008	0.0747416	0.153088		Pseudaleuria	0.416184	0.172549	0.391858	0.466978	0.434837	0.0115957	0.32367	0.428787	0.36854	0.421981	0.512604	0.422612	0.443534	0.413663	0.438367	0.420343	0.32304	0.38606	0.377622
Pseudallescheria	0	0	0	0	0	0		Pseudallescheria	0	0.00201664	0	0	0	0	0	0	0	0	0	0	0	0	0	0	0	0	0.000112035
Pseudeurotium	0	0	0	0	0	0		Pseudeurotium	0	0.00012604	0	0	0	0	0	0.00025208	0	0	0	0	0	0	0	0	0	0	2.10066e-05
Pseudocercospora	0	0	0.000630199	0.000378119	0.00365516	0.000932695		Pseudocercospora	0	0	0	0	0	0	0	0	0	0	0	0	0	0	0	0	0	0	0
Pseudogymnoascus	0	0	0.000630199	0.015755	0.00012604	0.00330224		Pseudogymnoascus	0.000756239	0.00327704	0.00516763	0.0018906	0.00428535	0	0.00214268	0.00378119	0.00428535	0.00138644	0.000504159	0	0.00378119	0.0012604	0.00277288	0	0.00428535	0	0.00219869
Pseudopithomyces	0	0	0.00025208	0	0	5.04159e-05		Pseudopithomyces	0	0	0	0	0	0	0	0	0	0	0	0	0	0	0	0	0	0	0
Pseudosigmoidea	0	0	0	0	0	0		Pseudosigmoidea	0	0	0	0	0	0	0	0	0.000882279	0	0	0	0	0	0	0	0	0	4.90155e-05
Pseudothielavia	0	0	0	0	0	0		Pseudothielavia	0	0	0.00025208	0	0	0	0	0	0	0	0	0	0	0	0	0	0	0	1.40044e-05
Pseudozasmidium	0	0	0.00025208	0.000378119	0	0.00012604		Pseudozasmidium	0	0	0	0	0	0	0	0	0	0	0	0	0	0	0	0	0	0	0
Punctularia	0	0	0	0	0	0		Punctularia	0	0	0	0	0	0	0	0	0	0	0	0	0	0	0	0	0	0	0
Purpureocillium	0	0	0	0	0	0		Purpureocillium	0	0	0	0	0	0	0	0	0	0.00012604	0	0	0.000504159	0	0	0	0	0	3.50111e-05
Pyrenochaetopsis	0	0	0	0	0	0		Pyrenochaetopsis	0	0.000630199	0.00025208	0	0	0	0	0	0.00012604	0	0	0	0	0	0	0	0	0	5.60177e-05
Pyrenophora	0	0	0	0	0	0		Pyrenophora	0	0.00025208	0	0	0	0	0.00113436	0	0	0.000756239	0	0	0	0	0	0	0	0.000504159	0.000147046
Pyxidiophora	0	0	0	0	0	0		Pyxidiophora	0	0	0	0	0	0	0	0	0	0	0	0	0	0	0	0	0	0	0
Rasamsonia	0	0	0	0	0	0		Rasamsonia	0	0	0	0	0	0	0	0	0	0	0	0	0	0	0	0	0	0	0
Resupinatus	0	0	0	0	0	0		Resupinatus	0	0	0	0	0	0	0	0	0	0.00012604	0	0	0	0	0	0	0	0	7.00221e-06
Rhizoctonia	0	0	0	0	0	0		Rhizoctonia	0	0.000378119	0	0	0	0	0	0	0	0	0	0	0	0	0	0	0	0	2.10066e-05
Rhizomucor	0	0	0	0	0	0		Rhizomucor	0	0	0	0	0	0	0	0	0	0	0	0	0	0	0	0	0	0	0
Rhizophagus	0	0	0.00012604	0	0	2.5208e-05		Rhizophagus	0	0.003151	0	0.000882279	0	0	0	0	0	0	0	0	0.00138644	0	0	0	0	0	0.000301095
Rhizophlyctis	0.000756239	0.0177716	0.0025208	0	0.00390723	0.00499118		Rhizophlyctis	0	0.000504159	0.00025208	0	0	0	0	0	0.000882279	0	0.000504159	0	0	0	0	0	0.000378119	0	0.000140044
Rhizophydium	0.00025208	0	0	0	0	5.04159e-05		Rhizophydium	0	0.00025208	0	0	0.000504159	0	0	0.00025208	0	0	0.00100832	0.000756239	0	0	0.0012604	0	0.000630199	0	0.000259082
Rhizopogon	0.00113436	0.00025208	0.000504159	0.00289892	0.00025208	0.00100832		Rhizopogon	0.000882279	0.0176456	0.0018906	0.00138644	0.000756239	0	0.000630199	0.00163852	0.00100832	0.0012604	0.00113436	0.00176456	0.00138644	0.00277288	0.00100832	0.00100832	0.00100832	0.00214268	0.00218469
Rhodotorula	0.00415931	0.00680615	0.0155029	0.000378119	0.0458785	0.014545		Rhodotorula	0	0	0	0	0	0	0	0	0	0	0	0	0	0	0	0	0	0	0
Robbauera	0	0.000378119	0	0	0	7.56239e-05		Robbauera	0	0	0	0	0	0	0	0	0	0	0	0	0	0	0	0	0	0	0
Robillarda	0	0	0	0	0	0		Robillarda	0	0	0	0.00138644	0	0	0	0	0	0.000630199	0	0	0	0	0	0	0	0	0.000112035
Roussoella	0	0	0	0	0	0		Roussoella	0	0.00100832	0	0	0	0	0	0	0	0	0	0	0	0	0	0	0	0	5.60177e-05
Russula	0	0.000378119	0	0.000504159	0	0.000176456		Russula	0.000756239	0.00100832	0	0	0	0	0.000378119	0	0.000756239	0.000756239	0	0	0.00012604	0	0	0	0	0	0.000210066
Sagenomella	0	0	0.00025208	0.00012604	0	7.56239e-05		Sagenomella	0	0.000882279	0	0.000882279	0.00138644	0	0	0	0	0.00025208	0	0	0	0	0	0	0	0.000378119	0.000210066
Saitozyma	0.0012604	0.000378119	0	0.00113436	0.000630199	0.000680615		Saitozyma	0.000882279	0.000504159	0	0	0	0.00025208	0	0	0.00012604	0.00151248	0	0.00680615	0.000756239	0	0	0	0	0	0.00060219
Sakaguchia	0	0.000378119	0	0	0	7.56239e-05		Sakaguchia	0	0	0	0	0	0	0	0	0	0	0	0	0	0	0	0	0	0	0
Sampaiozyma	0	0	0.00025208	0	0	5.04159e-05		Sampaiozyma	0	0.003151	0	0	0	0	0	0	0	0	0	0	0	0	0	0	0	0	0.000175055
Saprochaete	0	0	0	0	0	0		Saprochaete	0	0	0	0	0	0	0	0	0	0	0	0	0	0	0	0	0	0	0
Sarcinomyces	0	0	0.00012604	0	0.000504159	0.00012604		Sarcinomyces	0	0	0	0	0	0	0	0	0	0	0	0	0	0	0	0	0	0	0
Sarocladium	0	0	0.000882279	0.00365516	0	0.000907487		Sarocladium	0.000882279	0.0018906	0.00239476	0.00151248	0.00138644	0	0.00327704	0.00201664	0.00214268	0.000630199	0	0	0.000756239	0	0	0	0.00239476	0.000882279	0.00112035
Scedosporium	0	0	0.00025208	0	0	5.04159e-05		Scedosporium	0	0	0	0	0	0	0	0	0.00012604	0	0	0	0	0	0	0	0	0	7.00221e-06
Schizophyllum	0	0.000378119	0	0	0.000378119	0.000151248		Schizophyllum	0	0	0	0	0	0	0	0	0.00100832	0.00100832	0	0	0	0	0	0	0.000378119	0	0.000133042
Schizothecium	0	0	0	0.00025208	0	5.04159e-05		Schizothecium	0.000504159	0.00100832	0.00012604	0.00100832	0.000630199	0	0.00163852	0	0.00151248	0	0	0	0.000378119	0	0	0	0.0025208	0	0.000518164
Scleropezicula	0	0	0	0	0	0		Scleropezicula	0	0	0	0	0	0	0	0	0	0	0	0	0	0	0	0	0	0	0
Scoliciosporum	0	0	0	0	0	0		Scoliciosporum	0	0	0	0	0	0	0	0	0	0	0	0	0	0	0.000882279	0	0	0	4.90155e-05
Scytalidium	0	0	0	0	0	0		Scytalidium	0	0	0	0	0	0	0	0	0	0	0	0	0	0	0	0	0	0	0
Sebacina	0	0	0.00025208	0.00025208	0.00012604	0.00012604		Sebacina	0	0.000504159	0.000630199	0.000630199	0	0	0	0.000378119	0	0.00365516	0	0.00113436	0	0	0.00466347	0	0	0	0.000644204
Seimatosporium	0	0	0	0	0.00012604	2.5208e-05		Seimatosporium	0	0	0	0	0	0	0	0	0	0	0	0	0	0	0	0	0	0	0
Septoriella	0	0	0	0	0	0		Septoriella	0	0	0	0	0	0	0.000882279	0	0	0	0	0	0	0	0	0	0	0	4.90155e-05
Serendipita	0	0	0	0	0	0		Serendipita	0	0	0	0	0	0	0	0	0	0	0	0	0	0	0	0	0	0	0
Setophoma	0	0.000882279	0	0	0	0.000176456		Setophoma	0	0	0	0	0	0	0	0	0	0	0	0	0	0	0	0	0	0	0
Simplicillium	0	0	0.00012604	0	0	2.5208e-05		Simplicillium	0	0	0	0	0	0	0	0	0	0	0	0.00138644	0	0	0	0	0	0	7.70243e-05
Slooffia	0	0	0	0	0	0		Slooffia	0	0	0	0	0	0	0	0	0	0	0	0	0	0	0	0	0	0	0
Smardaea	0	0	0	0	0	0		Smardaea	0	0	0	0	0	0	0	0	0	0	0	0	0	0	0	0	0	0	0
Sodiomyces	0	0	0.00012604	0.000630199	0	0.000151248		Sodiomyces	0	0.00025208	0.00025208	0.000756239	0	0	0	0	0.000756239	0	0	0	0	0	0	0	0	0	0.000112035
Solicoccozyma	0.00756239	0.000378119	0.00163852	0.00239476	0.00378119	0.003151		Solicoccozyma	0.00415931	0.0012604	0.00352912	0.00214268	0.003151	0	0.00327704	0.00378119	0.00541971	0.0118477	0.00340308	0.012604	0.00378119	0.00441139	0.00642803	0.00264684	0.00453743	0.00705823	0.00463546
Spencerozyma	0	0	0	0	0	0		Spencerozyma	0	0.000630199	0	0	0	0	0	0	0	0	0	0	0	0	0	0	0	0	3.50111e-05
Sphaerulina	0	0.000756239	0.00012604	0	0.00012604	0.000201664		Sphaerulina	0	0	0	0	0	0	0	0	0	0	0	0	0	0	0	0	0	0	0
Spizellomyces	0	0	0	0	0	0		Spizellomyces	0	0	0	0	0	0	0	0	0	0	0	0	0	0	0	0	0	0	0
Sporidesmiella	0	0	0	0	0	0		Sporidesmiella	0	0	0	0.000630199	0	0	0	0	0	0	0	0	0	0	0.00176456	0	0	0	0.000133042
Sporidiobolus	0	0.00025208	0.0012604	0	0.000378119	0.000378119		Sporidiobolus	0	0	0	0	0	0	0	0.00138644	0.00012604	0	0	0	0.000504159	0	0	0	0	0.00025208	0.00012604
Sporobolomyces	0.00012604	0	0.000378119	0.000630199	0	0.000226872		Sporobolomyces	0	0.000378119	0	0.00012604	0	0	0	0	0.000756239	0	0	0	0.00025208	0	0	0	0	0.00012604	9.10288e-05
Stachybotrys	0	0	0	0	0	0		Stachybotrys	0	0	0	0	0	0	0	0	0	0	0	0	0	0	0	0	0	0	0
Stagonospora	0	0	0	0	0	0		Stagonospora	0	0	0	0	0	0	0	0	0	0	0	0.000882279	0	0	0	0	0	0	4.90155e-05
Staphylotrichum	0	0	0	0	0	0		Staphylotrichum	0	0	0	0.00012604	0.000378119	0	0	0.00012604	0	0	0	0	0	0	0.00025208	0	0	0	4.90155e-05
Stemphylium	0.0132342	0.0131081	0.022057	0.00113436	0.0391984	0.0177464		Stemphylium	0	0	0	0	0	0	0	0	0.00012604	0.00302496	0	0	0.000756239	0	0.00012604	0	0	0.000504159	0.00025208
Sterigmatomyces	0	0	0	0	0	0		Sterigmatomyces	0	0	0	0	0	0	0	0	0.00012604	0	0	0	0	0	0	0	0	0	7.00221e-06
Stilbella	0	0	0.00012604	0.00201664	0	0.000428535		Stilbella	0	0.00113436	0.00138644	0	0	0	0	0	0	0	0	0	0.000630199	0	0	0	0.000882279	0	0.000224071
Strelitziana	0.000756239	0.0012604	0.000378119	0	0	0.000478951		Strelitziana	0	0	0	0	0	0	0	0	0	0	0	0	0	0	0	0	0	0	0
Subulicystidium	0	0	0	0	0	0		Subulicystidium	0	0	0	0	0	0	0	0	0	0	0	0	0.000756239	0	0	0	0	0	4.20133e-05
Sugitazyma	0	0	0	0	0	0		Sugitazyma	0	0	0	0	0	0	0	0	0	0	0	0	0	0	0	0	0	0	0
Symmetrospora	0.0186539	0.0289892	0.0549534	0.00491555	0.0549534	0.0324931		Symmetrospora	0	0.00504159	0	0	0	0	0	0	0	0.00100832	0	0	0.00025208	0	0	0	0.00025208	0	0.000364115
Sympodiella	0	0	0	0	0	0		Sympodiella	0.000504159	0	0	0	0	0	0	0	0	0	0	0	0	0	0.00113436	0	0	0	9.10288e-05
Syncephalis	0	0	0	0	0	0		Syncephalis	0.00025208	0	0	0	0	0	0	0	0.00012604	0	0.00012604	0	0.00025208	0	0	0	0.00025208	0	5.60177e-05
Talaromyces	0	0	0	0.00012604	0	2.5208e-05		Talaromyces	0	0.00025208	0	0.000378119	0.000882279	0	0.00113436	0	0	0.000882279	0	0	0	0	0.00113436	0	0	0.00113436	0.000322102
Tausonia	0.00100832	0.000756239	0.0012604	0.012604	0.000630199	0.00325183		Tausonia	0.00428535	0.00327704	0.00466347	0.0018906	0.00466347	0.00012604	0.00579783	0	0.0018906	0.00478951	0.0025208	0	0.00327704	0.00378119	0.00264684	0.00025208	0.00327704	0.0109655	0.00322802
Teichospora	0	0	0	0.00025208	0	5.04159e-05		Teichospora	0	0	0.000756239	0	0	0	0	0	0	0	0	0	0	0	0	0	0	0	4.20133e-05
Teratosphaeria	0	0	0	0	0.000504159	0.000100832		Teratosphaeria	0	0	0	0	0	0	0	0	0	0	0	0	0	0	0	0	0	0	0
Terramyces	0.000378119	0	0	0	0	7.56239e-05		Terramyces	0	0.00012604	0	0	0	0	0	0	0	0	0	0	0	0	0	0	0	0	7.00221e-06
Tetracladium	0	0	0	0.000630199	0	0.00012604		Tetracladium	0	0.00012604	0	0	0	0	0	0	0	0.00012604	0	0	0.000630199	0.000630199	0	0	0	0	8.40266e-05
Teunomyces	0	0	0.00025208	0	0	5.04159e-05		Teunomyces	0	0	0	0	0	0	0	0	0	0	0	0	0	0	0	0.000378119	0.000378119	0	4.20133e-05
Thelebolus	0	0	0	0.000378119	0	7.56239e-05		Thelebolus	0	0	0	0.000378119	0	0	0	0	0	0	0	0	0	0	0	0	0	0	2.10066e-05
Thelephora	0	0	0.00138644	0	0	0.000277288		Thelephora	0	0	0.00138644	0	0	0	0.00113436	0.00012604	0	0.00025208	0.0012604	0	0.00025208	0	0	0	0	0	0.000245077
Thelonectria	0	0	0	0	0	0		Thelonectria	0	0.00529367	0.000378119	0	0	0	0	0	0	0.00012604	0	0	0	0	0	0	0	0	0.000322102
Thermomyces	0	0	0	0	0	0		Thermomyces	0	0	0	0	0	0	0	0	0	0	0	0	0	0	0	0	0	0	0
Tomentella	0	0.000504159	0.00012604	0.000504159	0	0.000226872		Tomentella	0	0.00478951	0.0012604	0.000756239	0	0.00012604	0.000882279	0	0	0.000630199	0	0	0	0	0	0.00100832	0.000756239	0	0.000567179
Torula	0	0.00012604	0	0	0	2.5208e-05		Torula	0	0	0	0	0	0	0	0	0	0	0	0	0	0	0	0	0	0	0
Toxicocladosporium	0.000378119	0.00138644	0.000378119	0	0.00529367	0.00148727		Toxicocladosporium	0	0	0	0	0	0	0	0	0	0	0	0	0	0	0	0	0	0	0
Trechispora	0	0	0.000504159	0	0.000504159	0.000201664		Trechispora	0.00113436	0.00025208	0.000630199	0	0.000630199	0	0	0	0	0	0	0	0.00012604	0	0.00100832	0	0.000378119	0	0.000231073
Tremateia	0	0.00012604	0	0	0.00025208	7.56239e-05		Tremateia	0	0	0	0	0	0	0	0	0	0	0	0	0	0	0	0	0	0	0
Trematosphaeria	0	0	0.00012604	0	0	2.5208e-05		Trematosphaeria	0	0	0	0	0	0	0	0	0	0	0	0	0	0	0	0	0	0	0
Tremella	0	0	0	0	0	0		Tremella	0	0	0	0	0	0	0	0	0.000630199	0	0	0	0	0	0	0	0	0	3.50111e-05
Trichocladium	0.0458785	0.0181497	0.0205445	0.0519284	0.0201664	0.0313335		Trichocladium	0.0841946	0.0386942	0.0708344	0.0773885	0.0875977	0.00113436	0.0983111	0.108772	0.0955382	0.0468868	0.0691959	0.0761281	0.0938997	0.0852029	0.0956642	0.0767583	0.0603731	0.112806	0.0766322
Trichoderma	0	0	0.000378119	0.000882279	0.000756239	0.000403327		Trichoderma	0	0.00151248	0.00226872	0.000882279	0.00214268	0	0.000756239	0.00151248	0.00012604	0.00390723	0.000882279	0.00403327	0.000882279	0	0.00025208	0.00113436	0.000504159	0	0.00115537
Tricholoma	0	0.000378119	0.00012604	0.00201664	0.000882279	0.000680615		Tricholoma	0	0.00201664	0.00365516	0.00138644	0.00138644	0	0.00428535	0.000756239	0	0	0	0	0.000630199	0.00151248	0	0.000756239	0.000882279	0.00226872	0.00108534
Tricholomopsis	0	0	0	0	0	0		Tricholomopsis	0	0.000504159	0	0	0	0	0	0	0	0	0	0	0	0	0	0	0	0	2.80089e-05
Trichomerium	0	0	0.00025208	0	0	5.04159e-05		Trichomerium	0	0	0	0	0	0	0	0	0	0	0	0	0	0	0	0	0	0	0
Trichophaea	0	0.00113436	0.0025208	0.00705823	0.000504159	0.00224351		Trichophaea	0.00302496	0.0336526	0.00781447	0.00680615	0.00920091	0.00012604	0.0012604	0.00390723	0.00491555	0.00869675	0.00378119	0.00920091	0.00642803	0.0138644	0.0103353	0.00705823	0.00567179	0.0104613	0.00812257
Trichosporon	0	0	0	0	0	0		Trichosporon	0	0	0	0	0	0	0	0.00012604	0	0	0	0	0	0	0	0	0	0	7.00221e-06
Trichothecium	0	0	0	0	0	0		Trichothecium	0	0.00012604	0	0	0	0	0	0	0	0	0	0	0	0	0	0	0	0	7.00221e-06
Udeniomyces	0	0	0	0	0	0		Udeniomyces	0	0	0	0	0	0	0	0	0	0	0	0	0	0	0	0	0	0	0
Umbelopsis	0	0	0	0	0	0		Umbelopsis	0	0	0	0	0	0	0	0	0	0	0	0.000630199	0	0	0	0	0	0	3.50111e-05
Unclassified	0.0870935	0.0637762	0.0612554	0.0817998	0.0707083	0.0729266		Unclassified	0.114696	0.13814	0.12125	0.0845727	0.0961684	0.00214268	0.13209	0.108898	0.132342	0.123519	0.104235	0.127678	0.110537	0.131207	0.119108	0.0966725	0.0907487	0.119864	0.108548
Uncobasidium	0	0	0	0	0	0		Uncobasidium	0	0	0	0	0	0	0	0	0	0	0	0	0	0	0	0	0	0	0
Uwebraunia	0.00012604	0	0	0	0.000378119	0.000100832		Uwebraunia	0	0	0	0	0	0	0	0	0	0	0	0	0	0	0	0	0	0	0
Venturia	0	0	0	0	0	0		Venturia	0	0.00012604	0	0	0	0	0.000882279	0	0	0	0	0	0	0	0	0	0	0	5.60177e-05
Vermiculariopsiella	0	0	0	0	0	0		Vermiculariopsiella	0	0	0	0	0	0	0	0	0	0	0	0	0	0	0	0	0	0.000630199	3.50111e-05
Verticillium	0	0	0	0	0	0		Verticillium	0	0	0	0.000378119	0	0	0	0	0	0	0	0	0	0	0	0	0	0	2.10066e-05
Vishniacozyma	0	0.00025208	0.00340308	0	0.00113436	0.000957903		Vishniacozyma	0	0.000882279	0.00113436	0	0	0	0	0	0	0	0.00100832	0.0115957	0.000504159	0	0.00226872	0	0.00138644	0	0.00104333
Volutella	0.000378119	0	0	0	0	7.56239e-05		Volutella	0	0	0	0	0	0	0	0	0	0	0	0	0	0	0	0	0	0	0
Wallemia	0	0.00012604	0.000882279	0	0	0.000201664		Wallemia	0	0.00025208	0	0	0	0	0	0	0.00302496	0.000504159	0	0	0	0	0	0	0	0	0.000210066
Wardomyces	0	0	0	0	0	0		Wardomyces	0	0	0	0	0	0	0	0	0	0	0	0	0	0	0	0	0	0	0
Wickerhamomyces	0	0	0.000504159	0.00012604	0.00025208	0.000176456		Wickerhamomyces	0	0	0	0	0	0	0	0	0	0	0	0	0.00012604	0	0	0	0	0	7.00221e-06
Wongia	0	0	0	0	0	0		Wongia	0	0	0	0.00012604	0	0	0	0	0	0.00012604	0	0	0	0	0	0	0	0	1.40044e-05
Xanthothecium	0.000504159	0.000630199	0.000756239	0.00214268	0.000378119	0.000882279		Xanthothecium	0.00264684	0.0012604	0.00340308	0.00428535	0.00327704	0	0.003151	0.00478951	0.00466347	0.00151248	0.0012604	0.00302496	0.00239476	0.000504159	0.000882279	0.000630199	0.0025208	0.00277288	0.00238775
Xenomyrothecium	0	0	0	0	0	0		Xenomyrothecium	0	0.000882279	0	0	0	0	0	0	0	0	0	0	0	0	0	0	0	0	4.90155e-05
Xenopolyscytalum	0	0.00012604	0	0	0	2.5208e-05		Xenopolyscytalum	0	0.00012604	0.000504159	0	0.00163852	0	0.00113436	0	0.00025208	0	0.000378119	0	0.00025208	0	0	0.000882279	0	0	0.000287091
Xenoramularia	0	0	0.00025208	0	0	5.04159e-05		Xenoramularia	0	0.00743635	0.00100832	0	0	0	0	0	0	0.000756239	0	0	0.00012604	0	0	0	0	0	0.000518164
Xepicula	0	0	0	0	0	0		Xepicula	0	0	0	0	0	0	0	0	0	0.000378119	0	0	0	0	0	0	0	0	2.10066e-05
Xeromyces	0	0.00012604	0.00025208	0	0.000882279	0.00025208		Xeromyces	0	0	0	0	0	0	0	0	0	0	0	0	0	0	0	0	0	0	0
Zasmidium	0	0.000378119	0.000756239	0	0.00012604	0.00025208		Zasmidium	0	0	0	0	0	0	0	0	0	0	0	0	0	0	0	0	0	0	0
Zopfiella	0	0	0	0	0	0		Zopfiella	0	0	0	0	0	0	0	0	0	0	0	0	0	0	0	0	0	0	0
Zygosaccharomyces	0	0	0	0	0	0		Zygosaccharomyces	0	0	0	0	0	0	0	0	0	0	0	0.000378119	0	0	0	0	0	0	2.10066e-05
Zymoseptoria	0	0	0	0	0	0		Zymoseptoria	0	0.000504159	0	0	0	0	0	0	0	0	0	0	0	0	0	0	0	0	2.80089e-05
unclassified_Agaricales	0	0.000378119	0	0.00025208	0	0.00012604		unclassified_Agaricales	0	0	0.00025208	0	0	0	0	0	0	0	0	0.000378119	0.00025208	0	0	0	0	0	4.90155e-05
unclassified_Agaricomycetes	0.000882279	0.000756239	0.000504159	0.00025208	0	0.000478951		unclassified_Agaricomycetes	0	0.000504159	0.00151248	0.000504159	0.00138644	0	0	0.000504159	0.00163852	0.0018906	0.00302496	0.00138644	0	0.00176456	0	0	0.00201664	0.000504159	0.000924292
unclassified_Archaeorhizomycetes	0	0	0	0	0	0		unclassified_Archaeorhizomycetes	0	0	0	0	0	0	0	0.000882279	0	0	0.0366776	0	0	0	0	0	0	0	0.00208666
unclassified_Ascobolaceae	0	0	0.00012604	0.00012604	0.000504159	0.000151248		unclassified_Ascobolaceae	0	0	0.0012604	0	0	0	0	0	0	0	0	0	0	0.000756239	0	0	0	0.00151248	0.000196062
unclassified_Ascomycota	0.000630199	0.00100832	0.00138644	0.000882279	0.000630199	0.000907487		unclassified_Ascomycota	0.00012604	0.00516763	0.000882279	0.000630199	0	0	0.000756239	0.00138644	0.000882279	0.00012604	0	0.00012604	0.000756239	0.00025208	0.000756239	0.000630199	0.00100832	0.000630199	0.000784248
unclassified_Basidiomycota	0.0239476	0.01273	0.0113436	0.0167633	0.00781447	0.0145198		unclassified_Basidiomycota	0.0313839	0.00781447	0.0281069	0.0205445	0.0197883	0.000378119	0.019032	0.019032	0.0267204	0.0402067	0.0263423	0.0177716	0.0162591	0.0229392	0.0213007	0.0274767	0.0204185	0.0231913	0.0215948
unclassified_Chaetomiaceae	0	0	0	0	0	0		unclassified_Chaetomiaceae	0.00151248	0.000504159	0	0	0	0	0	0	0	0	0	0	0	0	0	0	0.00025208	0	0.00012604
unclassified_Chaetothyriales	0	0.000504159	0	0	0	0.000100832		unclassified_Chaetothyriales	0	0	0	0	0.00163852	0	0	0	0	0	0	0	0	0	0	0	0	0	9.10288e-05
unclassified_Chytridiomycota	0	0.00012604	0	0	0.00025208	7.56239e-05		unclassified_Chytridiomycota	0	0	0	0	0	0	0	0	0	0	0	0	0	0	0	0	0	0	0
unclassified_Coniochaetaceae	0.000882279	0	0	0	0	0.000176456		unclassified_Coniochaetaceae	0	0	0	0	0	0	0	0	0	0	0	0	0	0	0	0.000630199	0.000378119	0.000504159	8.40266e-05
unclassified_Dothideomycetes	0.00264684	0.0110915	0.00705823	0.00012604	0.0147467	0.00713385		unclassified_Dothideomycetes	0	0.000378119	0	0	0	0	0	0	0	0	0	0	0	0	0	0	0	0	2.10066e-05
unclassified_Endogonales	0	0	0	0	0	0		unclassified_Endogonales	0	0.00100832	0	0	0	0	0	0	0	0	0	0	0	0	0	0	0	0	5.60177e-05
unclassified_Exidiaceae	0	0	0	0	0.000756239	0.000151248		unclassified_Exidiaceae	0	0	0	0	0	0	0	0	0	0	0	0	0	0	0	0	0	0	0
unclassified_Fungi	0.0200403	0.0132342	0.01273	0.0108394	0.0114696	0.0136627		unclassified_Fungi	0.0100832	0.00945299	0.0120998	0.0103353	0.0496597	0.000378119	0.0141165	0.00945299	0.00882279	0.0128561	0.0153769	0.0171414	0.0120998	0.00995715	0.0110915	0.00655407	0.00945299	0.0110915	0.012779
unclassified_Glomeraceae	0	0	0	0	0	0		unclassified_Glomeraceae	0	0.000882279	0	0	0	0	0	0	0	0	0	0	0	0	0	0	0	0	4.90155e-05
unclassified_Glomeromycota	0	0	0	0	0	0		unclassified_Glomeromycota	0	0	0	0	0	0	0	0	0	0	0	0	0	0	0	0	0	0	0
unclassified_Herpotrichiellaceae	0	0	0	0	0	0		unclassified_Herpotrichiellaceae	0	0	0	0	0	0	0	0	0	0	0	0	0	0	0	0	0	0	0
unclassified_Hypocreales	0	0	0	0.000630199	0	0.00012604		unclassified_Hypocreales	0	0.00113436	0.000630199	0.00113436	0.000504159	0	0.00151248	0	0.00327704	0.000630199	0	0	0.000504159	0	0	0	0.000630199	0	0.000553175
unclassified_Kondoaceae	0.00100832	0	0.000378119	0	0	0.000277288		unclassified_Kondoaceae	0	0	0	0	0	0	0	0	0	0	0	0	0	0	0	0	0	0	0
unclassified_Lasiosphaeriaceae	0	0	0	0	0	0		unclassified_Lasiosphaeriaceae	0	0	0.00012604	0	0	0	0	0	0	0	0	0	0.000378119	0	0	0	0	0	2.80089e-05
unclassified_Leotiomycetes	0	0	0	0	0	0		unclassified_Leotiomycetes	0	0	0	0	0	0	0	0	0	0	0	0.000756239	0	0	0	0	0	0.00113436	0.000105033
unclassified_Mortierellales	0	0	0.000378119	0	0	7.56239e-05		unclassified_Mortierellales	0.00025208	0	0	0	0	0	0	0	0	0	0	0	0	0	0	0	0	0	1.40044e-05
unclassified_Mycosphaerellaceae	0	0	0.000504159	0	0	0.000100832		unclassified_Mycosphaerellaceae	0	0	0	0	0	0	0	0	0	0	0	0	0	0	0	0	0	0	0
unclassified_Nectriaceae	0	0	0	0	0	0		unclassified_Nectriaceae	0	0.00176456	0	0	0	0	0	0	0	0	0	0	0	0	0	0	0	0	9.8031e-05
unclassified_Orbiliomycetes	0	0	0	0	0	0		unclassified_Orbiliomycetes	0	0	0	0	0	0	0	0	0	0	0	0	0	0	0	0	0.000756239	0	4.20133e-05
unclassified_Pezizales	0	0	0	0	0	0		unclassified_Pezizales	0	0	0.000504159	0	0	0	0	0	0	0	0	0	0	0	0	0	0	0	2.80089e-05
unclassified_Phaeosphaeriaceae	0	0	0	0	0	0		unclassified_Phaeosphaeriaceae	0.000756239	0	0	0	0	0	0	0	0	0	0	0	0	0	0	0	0.000504159	0	7.00221e-05
unclassified_Pleosporales	0	0	0	0	0	0		unclassified_Pleosporales	0	0	0	0	0	0	0	0	0	0	0	0	0.00025208	0	0	0	0	0	1.40044e-05
unclassified_Pyronemataceae	0	0	0	0	0	0		unclassified_Pyronemataceae	0	0.00025208	0	0	0	0	0	0	0	0	0	0	0	0	0	0	0	0	1.40044e-05
unclassified_Sordariales	0	0	0	0	0	0		unclassified_Sordariales	0	0	0	0	0	0	0	0	0	0	0	0	0	0	0	0	0	0	0
unclassified_Sordariomycetes	0	0.00012604	0.000630199	0	0.0018906	0.000529367		unclassified_Sordariomycetes	0	0.00226872	0.00113436	0.0012604	0	0	0.00264684	0	0.000378119	0.00907487	0.0012604	0	0.000504159	0	0	0	0.00012604	0.00012604	0.00104333
unclassified_Sympoventuriaceae	0	0	0	0	0	0		unclassified_Sympoventuriaceae	0	0	0	0	0	0	0	0	0	0	0	0	0.000378119	0	0	0	0	0	2.10066e-05
unclassified_Thelephoraceae	0	0	0.00025208	0.000378119	0.00012604	0.000151248		unclassified_Thelephoraceae	0.0012604	0	0	0	0	0	0	0.00100832	0	0	0.00176456	0	0.00025208	0.00176456	0.000882279	0.0018906	0	0	0.000490155
unclassified_Xylariales	0	0	0	0	0	0		unclassified_Xylariales	0	0	0	0	0	0	0	0.00025208	0	0	0	0	0	0	0	0	0	0	1.40044e-05
Species	H01	H02	H03	H04	H05	mean relative abundance		Species	S01	S02	S03	S04	S05	S06	S07	S08	S09	S10	S11	S12	S13	S14	S15	S16	S17	S18	mean relative abundance
Aaosphaeria_arxii	0	0	0	0	0	0		Aaosphaeria_arxii	0	0	0	0.000378119	0	0	0	0	0	0	0	0	0	0	0	0	0	0	2.10066e-05
Acaromyces_ingoldii	0	0	0	0	0	0		Acaromyces_ingoldii	0	0	0	0	0	0	0	0	0	0	0	0	0	0	0	0.000882279	0	0	4.90155e-05
Acremoniopsis_suttonii	0	0	0	0	0	0		Acremoniopsis_suttonii	0	0	0	0	0	0	0	0	0	0	0	0	0	0	0	0	0	0	0
Acremonium_acutatum	0	0	0	0	0	0		Acremonium_acutatum	0.000882279	0	0	0.00100832	0	0	0.00214268	0	0	0	0	0	0	0	0	0	0	0	0.000224071
Acremonium_dichromosporum	0.000378119	0.00012604	0.00025208	0	0.000630199	0.000277288		Acremonium_dichromosporum	0.000378119	0	0	0.000882279	0	0	0	0	0	0.000630199	0.00151248	0	0.00012604	0	0.000630199	0.00226872	0	0.00201664	0.000469148
Acremonium_egyptiacum	0.000378119	0	0.00012604	0.00025208	0	0.000151248		Acremonium_egyptiacum	0.00163852	0.000378119	0	0	0	0	0	0	0.00012604	0.00340308	0	0	0.000630199	0	0	0.000378119	0	0	0.000364115
Acremonium_sordidulum	0.000378119	0	0	0	0	7.56239e-05		Acremonium_sordidulum	0	0	0	0	0	0	0	0	0	0	0	0	0	0	0	0	0	0	0
Acrodontium_neolitseae	0	0	0	0	0.000378119	7.56239e-05		Acrodontium_neolitseae	0	0	0.00138644	0	0	0	0	0	0	0	0	0	0	0	0	0	0	0	7.70243e-05
Acrophialophora_levis	0	0	0	0.000504159	0	0.000100832		Acrophialophora_levis	0.000378119	0	0	0	0	0	0	0	0	0	0	0	0	0	0	0	0	0	2.10066e-05
Actinomucor_elegans	0	0	0	0	0	0		Actinomucor_elegans	0	0	0	0	0	0	0	0.000630199	0	0	0	0	0	0	0	0	0	0	3.50111e-05
Agrocybe_arvalis	0	0	0.00012604	0	0	2.5208e-05		Agrocybe_arvalis	0	0.00025208	0.00100832	0	0	0	0	0	0	0	0	0	0.00138644	0	0	0	0	0	0.000147046
Akenomyces_costatus	0	0	0	0	0	0		Akenomyces_costatus	0	0	0	0	0	0	0	0	0	0	0	0.00025208	0	0	0	0	0	0	1.40044e-05
Albifimbria_verrucaria	0	0	0.00025208	0	0	5.04159e-05		Albifimbria_verrucaria	0	0	0	0	0	0	0	0	0	0	0	0	0.00012604	0	0	0	0	0	7.00221e-06
Alogomyces_tanneri	0	0	0	0	0	0		Alogomyces_tanneri	0	0	0	0	0	0	0	0	0	0	0	0	0	0	0	0	0	0	0
Alternaria_arbusti	0	0	0	0	0	0		Alternaria_arbusti	0	0	0	0	0	0	0	0	0	0	0	0	0	0	0	0	0	0	0
Alternaria_chlamydospora	0	0	0.00025208	0	0	5.04159e-05		Alternaria_chlamydospora	0	0	0	0	0	0	0.0018906	0	0	0	0	0	0	0	0	0	0	0	0.000105033
Alternaria_destruens	0.0160071	0.0196622	0.0418452	0.00365516	0.0480212	0.0258382		Alternaria_destruens	0.00491555	0.00365516	0.00453743	0.00176456	0.003151	0	0.00693219	0.003151	0.00541971	0.00352912	0.00226872	0.00277288	0.00352912	0.00176456	0.00403327	0.0012604	0.00176456	0.00491555	0.00329804
Alternaria_sidae	0	0.000378119	0	0	0.00025208	0.00012604		Alternaria_sidae	0	0	0	0	0	0	0	0	0	0	0	0	0	0	0	0	0	0	0
Amarenographium_ammophilicola	0	0	0.00025208	0	0	5.04159e-05		Amarenographium_ammophilicola	0	0	0	0	0	0	0	0	0	0	0	0	0	0	0	0	0	0	0
Apiotrichum_loubieri	0	0	0	0	0	0		Apiotrichum_loubieri	0	0	0	0	0	0	0	0	0	0	0	0	0	0	0	0	0	0	0
Apiotrichum_montevideense	0	0	0	0	0	0		Apiotrichum_montevideense	0	0	0	0	0	0	0	0	0	0	0	0	0	0	0	0	0	0	0
Apiotrichum_porosum	0	0	0	0	0	0		Apiotrichum_porosum	0	0	0	0	0	0	0	0	0.000756239	0	0	0	0	0	0	0	0	0	4.20133e-05
Apodus_deciduus	0	0.00025208	0.00025208	0	0.000882279	0.000277288		Apodus_deciduus	0.00226872	0.000882279	0.00012604	0.00176456	0.000504159	0	0.000756239	0	0.00025208	0.000882279	0.000882279	0.000504159	0.00012604	0.000882279	0.00138644	0	0.00138644	0	0.000700221
Arcopilus_globulus	0	0	0	0	0	0		Arcopilus_globulus	0	0	0	0	0	0	0	0	0	0	0	0	0	0	0	0.000630199	0	0	3.50111e-05
Arxotrichum_succineum	0	0	0	0	0	0		Arxotrichum_succineum	0	0	0	0	0	0	0	0	0	0	0	0	0	0	0	0	0	0	0
Ascosphaera_proliperda	0	0	0	0.00012604	0	2.5208e-05		Ascosphaera_proliperda	0	0.00025208	0.00012604	0.00113436	0	0	0	0.000756239	0	0	0.000504159	0	0	0.000882279	0	0.000630199	0	0	0.000238075
Aspergillus_caninus	0	0.00012604	0	0	0	2.5208e-05		Aspergillus_caninus	0	0	0	0	0	0	0	0	0.00012604	0	0	0	0	0	0	0	0	0	7.00221e-06
Aspergillus_chlamydosporus	0	0	0	0	0	0		Aspergillus_chlamydosporus	0	0	0	0	0	0	0	0	0	0.00012604	0	0	0	0	0	0	0	0	7.00221e-06
Aspergillus_costaricensis	0	0	0	0.00012604	0	2.5208e-05		Aspergillus_costaricensis	0	0	0	0	0	0	0	0	0	0	0	0	0	0.0018906	0	0	0	0	0.000105033
Aspergillus_fumigatus	0	0	0	0	0	0		Aspergillus_fumigatus	0	0	0	0	0	0	0.000630199	0	0	0	0	0	0	0	0	0	0	0	3.50111e-05
Aspergillus_gracilis	0	0	0	0	0	0		Aspergillus_gracilis	0.00163852	0	0	0	0	0	0	0	0	0	0	0	0	0	0	0	0	0	9.10288e-05
Aspergillus_halophilicus	0	0	0	0	0	0		Aspergillus_halophilicus	0	0	0	0	0	0	0	0	0	0	0.000630199	0	0.00012604	0	0	0	0	0	4.20133e-05
Aspergillus_heterocaryoticus	0	0	0.00012604	0	0.000504159	0.00012604		Aspergillus_heterocaryoticus	0	0.00025208	0.00025208	0.000378119	0	0	0.000882279	0	0	0	0.000882279	0.00025208	0.00025208	0.00012604	0	0.000504159	0	0.000630199	0.000245077
Aspergillus_inflatus	0	0	0	0	0	0		Aspergillus_inflatus	0	0	0	0	0	0	0	0	0	0	0.00176456	0	0	0	0	0	0	0	9.8031e-05
Aspergillus_jensenii	0.00025208	0	0	0	0	5.04159e-05		Aspergillus_jensenii	0	0	0	0	0	0	0	0	0	0	0.0012604	0	0	0	0	0	0	0	7.00221e-05
Aspergillus_nidulans	0	0	0	0	0	0		Aspergillus_nidulans	0	0	0.000378119	0	0	0	0	0	0	0	0	0	0	0	0	0	0	0	2.10066e-05
Aspergillus_ochraceopetaliformis	0	0	0	0	0	0		Aspergillus_ochraceopetaliformis	0	0	0	0	0	0	0	0	0	0	0	0	0	0	0	0	0	0	0
Aspergillus_oryzae	0	0	0	0.00025208	0.00025208	0.000100832		Aspergillus_oryzae	0	0	0	0.00012604	0	0	0.00163852	0	0	0	0	0	0	0	0	0	0.00138644	0	0.000175055
Aspergillus_penicillioides	0	0	0.00012604	0	0	2.5208e-05		Aspergillus_penicillioides	0.000378119	0.00340308	0	0	0.000630199	0	0.0272246	0	0	0	0.00151248	0	0	0	0	0	0	0	0.00184158
Aspergillus_pseudodeflectus	0	0	0	0	0	0		Aspergillus_pseudodeflectus	0	0	0	0	0	0	0	0	0	0	0	0	0	0	0	0	0	0	0
Aspergillus_terreus	0	0	0	0	0	0		Aspergillus_terreus	0	0	0	0	0	0	0	0	0	0	0	0	0	0	0	0	0	0	0
Aspergillus_vitricola	0	0	0	0	0	0		Aspergillus_vitricola	0	0.00025208	0	0	0	0	0.00567179	0.000504159	0.00138644	0	0	0	0	0	0	0	0	0	0.000434137
Aureobasidium_melanogenum	0.00100832	0.00226872	0.00100832	0	0.00214268	0.00128561		Aureobasidium_melanogenum	0	0.000378119	0.00012604	0	0	0.000630199	0	0.000630199	0.00554575	0.000504159	0.00201664	0.00113436	0	0	0	0	0	0	0.000609193
Auricularia_auricula-judae	0	0	0	0	0	0		Auricularia_auricula-judae	0	0	0.00844467	0	0	0	0	0	0	0	0	0	0	0	0	0	0	0	0.000469148
Auricularia_reticulata	0	0	0.00012604	0	0.00012604	5.04159e-05		Auricularia_reticulata	0	0	0	0	0	0	0	0	0	0	0	0	0	0	0	0	0	0	0
Ballistosporomyces_sasicola	0	0	0	0	0	0		Ballistosporomyces_sasicola	0	0	0.000378119	0	0	0	0	0	0	0	0	0	0	0	0	0	0	0	2.10066e-05
Bipolaris_drechsleri	0	0	0	0.00025208	0	5.04159e-05		Bipolaris_drechsleri	0	0	0	0	0	0	0	0	0	0	0	0	0	0	0	0	0	0	0
Bipolaris_maydis	0	0	0	0	0	0		Bipolaris_maydis	0	0	0	0	0	0	0	0	0.000378119	0	0	0	0	0	0	0.000882279	0	0	7.00221e-05
Blumeria_graminis	0	0	0	0	0	0		Blumeria_graminis	0	0.00025208	0.000378119	0.00289892	0	0	0	0	0	0.000756239	0	0	0.00163852	0	0	0	0.00025208	0	0.000343108
Botryotrichum_domesticum	0.00567179	0.00327704	0.00705823	0.053819	0.00226872	0.014419		Botryotrichum_domesticum	0.0213007	0.0361734	0.0196622	0.0199143	0.0102092	0.000504159	0.0103353	0.0104613	0.022057	0.012604	0.0122259	0.0109655	0.0132342	0.00894883	0.00995715	0.00617595	0.0226872	0.00718427	0.0141445
Brettanomyces_bruxellensis	0	0	0	0	0	0		Brettanomyces_bruxellensis	0	0	0	0	0	0	0	0	0	0	0	0	0	0	0	0	0	0	0
Bullera_alba	0	0.000504159	0.00025208	0	0	0.000151248		Bullera_alba	0	0.000378119	0	0.000882279	0	0	0	0	0	0.00264684	0.000756239	0	0	0	0.00012604	0	0.00113436	0	0.000329104
Burgoa_verzuoliana	0	0	0	0	0.000378119	7.56239e-05		Burgoa_verzuoliana	0	0	0	0	0	0	0	0	0	0	0	0	0	0	0	0	0	0	0
Caecomyces_communis	0	0	0	0	0	0		Caecomyces_communis	0	0	0	0	0	0	0	0	0	0	0	0	0	0.000756239	0	0	0	0	4.20133e-05
Calcarisporiella_thermophila	0	0	0	0	0	0		Calcarisporiella_thermophila	0	0	0	0	0	0	0	0	0	0	0	0	0	0	0	0	0	0	0
Calonectria_pseudoreteaudii	0	0	0	0	0	0		Calonectria_pseudoreteaudii	0	0	0	0	0	0	0	0	0	0	0	0	0	0	0	0	0	0	0
Camptophora_hylomeconis	0	0	0	0	0	0		Camptophora_hylomeconis	0	0	0	0	0	0	0.000378119	0	0	0	0	0	0	0	0	0	0	0	2.10066e-05
Candida_ethanolica	0	0	0.000504159	0	0	0.000100832		Candida_ethanolica	0	0	0	0	0	0	0.00100832	0	0	0	0	0	0	0	0	0	0	0	5.60177e-05
Candida_parapsilosis	0	0	0	0	0	0		Candida_parapsilosis	0	0.00025208	0	0	0	0	0	0	0	0	0	0	0	0	0	0	0	0	1.40044e-05
Candida_tropicalis	0.000378119	0.0012604	0.00239476	0.000882279	0.00100832	0.00118477		Candida_tropicalis	0.00264684	0	0.00012604	0.000756239	0.000378119	0	0.0012604	0.000882279	0.00012604	0.00100832	0.000756239	0.00214268	0.000378119	0.00239476	0.00491555	0.000756239	0.000882279	0.00466347	0.00133742
Capronia_rubiginosa	0	0	0	0	0	0		Capronia_rubiginosa	0	0.000504159	0	0	0	0	0	0	0	0	0	0	0.00012604	0	0	0	0	0	3.50111e-05
Castanediella_malaysiana	0	0	0.00025208	0	0	5.04159e-05		Castanediella_malaysiana	0	0	0	0	0	0	0	0	0	0	0	0	0	0	0	0	0	0	0
Catenulostroma_corymbiae	0	0	0.000378119	0	0	7.56239e-05		Catenulostroma_corymbiae	0	0	0	0	0	0	0	0	0	0	0	0	0	0	0	0	0	0	0
Catenulostroma_hermanusense	0	0	0.00025208	0	0	5.04159e-05		Catenulostroma_hermanusense	0	0	0	0	0	0	0	0	0	0	0	0	0	0	0	0	0	0	0
Cephalotrichum_dendrocephalum	0	0	0	0	0	0		Cephalotrichum_dendrocephalum	0	0	0	0	0	0	0	0	0	0	0	0	0	0	0	0	0	0	0
Cephalotrichum_nanum	0	0	0.00025208	0.0112175	0	0.00229392		Cephalotrichum_nanum	0	0.000630199	0.00163852	0.00100832	0.00365516	0	0	0	0.00201664	0.00201664	0	0	0.0012604	0	0	0	0.0012604	0	0.000749237
Cercophora_mirabilis	0	0	0.00012604	0	0	2.5208e-05		Cercophora_mirabilis	0	0.00025208	0.000882279	0	0	0	0	0	0	0	0	0	0.00012604	0	0	0	0	0	7.00221e-05
Cercophora_samala	0.00743635	0.00378119	0.00541971	0.00970507	0.00932695	0.00713385		Cercophora_samala	0.0213007	0.00957903	0.0184018	0.0177716	0.0173935	0.00012604	0.0234434	0.0267204	0.0219309	0.012604	0.0170154	0.0152508	0.0177716	0.0180237	0.0165112	0.0153769	0.0139904	0.0236955	0.0170504
Ceriporia_lacerata	0	0	0	0	0.00176456	0.000352912		Ceriporia_lacerata	0	0	0	0	0	0	0	0	0	0	0	0	0	0	0	0	0	0	0
Chaetocapnodium_placitae	0	0.00012604	0	0	0	2.5208e-05		Chaetocapnodium_placitae	0	0	0	0	0	0	0	0	0	0	0	0	0	0	0	0	0	0	0
Chaetomium_grande	0	0	0	0	0	0		Chaetomium_grande	0	0.000630199	0	0	0	0	0	0	0	0	0	0	0	0	0	0	0	0	3.50111e-05
Chaetomium_longiciliata	0	0	0	0	0	0		Chaetomium_longiciliata	0	0	0	0	0.000756239	0	0	0	0	0	0	0	0	0	0	0	0	0	4.20133e-05
Chaetomium_megalocarpum	0	0.00012604	0.00705823	0	0.000378119	0.00151248		Chaetomium_megalocarpum	0	0.000882279	0	0.000756239	0.00138644	0	0	0.00012604	0	0	0	0	0	0	0	0.0012604	0.00025208	0	0.000259082
Chaetosphaeria_vermicularioides	0	0	0	0	0	0		Chaetosphaeria_vermicularioides	0	0	0	0	0	0	0	0	0	0	0	0	0	0	0	0	0	0	0
Chalara_pseudoaffinis	0	0	0	0	0	0		Chalara_pseudoaffinis	0	0.000378119	0	0	0	0	0	0	0	0	0	0	0	0	0	0	0	0	2.10066e-05
Chlorocillium_griseum	0	0	0	0	0	0		Chlorocillium_griseum	0	0.000630199	0	0	0	0	0	0	0	0	0	0	0.00012604	0	0	0	0.000378119	0	6.30199e-05
Chroogomphus_roseolus	0	0	0	0	0	0		Chroogomphus_roseolus	0	0	0.000630199	0	0	0	0	0	0	0	0	0	0	0	0	0	0	0	3.50111e-05
Chrysosporium_keratinophilum	0	0	0	0	0	0		Chrysosporium_keratinophilum	0	0.00100832	0	0	0	0	0	0	0	0	0	0	0	0	0	0	0	0	5.60177e-05
Chrysosporium_lobatum	0	0	0	0	0	0		Chrysosporium_lobatum	0	0	0	0.00012604	0	0	0	0	0	0.00025208	0	0	0	0	0	0	0	0	2.10066e-05
Chrysosporium_merdarium	0	0	0	0	0	0		Chrysosporium_merdarium	0	0.000504159	0	0	0.000756239	0	0	0	0	0	0	0	0	0	0	0	0	0	7.00221e-05
Cistella_albidolutea	0	0	0	0	0	0		Cistella_albidolutea	0	0	0	0	0	0	0	0	0	0	0	0	0	0	0	0	0	0	0
Cladosporium_aggregatocicatricatum	0	0	0	0	0	0		Cladosporium_aggregatocicatricatum	0	0	0	0	0	0	0	0	0	0	0	0	0	0	0.00100832	0	0	0	5.60177e-05
Cladosporium_chasmanthicola	0	0	0	0	0	0		Cladosporium_chasmanthicola	0	0	0	0	0	0	0	0	0	0	0	0	0	0	0	0	0	0	0
Cladosporium_cycadicola	0.000504159	0.00340308	0.0018906	0.000630199	0.000882279	0.00146206		Cladosporium_cycadicola	0	0.000504159	0.000504159	0.000378119	0.00012604	0	0	0	0	0.000882279	0.00100832	0	0.00025208	0	0	0	0.000378119	0	0.000224071
Cladosporium_domesticum	0	0.000504159	0.00012604	0	0	0.00012604		Cladosporium_domesticum	0	0	0	0	0.000504159	0	0	0	0	0	0	0	0	0	0	0	0	0	2.80089e-05
Cladosporium_endophytica	0.000882279	0.000630199	0.00113436	0	0.000882279	0.000705823		Cladosporium_endophytica	0	0.00025208	0	0.00025208	0	0	0.00226872	0	0	0.000378119	0	0	0.000504159	0	0	0	0	0	0.000203064
Cladosporium_funiculosum	0	0	0	0	0	0		Cladosporium_funiculosum	0	0	0	0	0	0	0	0	0	0	0	0	0	0.00138644	0	0	0	0	7.70243e-05
Cladosporium_macrocarpum	0	0	0	0	0	0		Cladosporium_macrocarpum	0	0	0	0	0	0	0	0	0	0	0	0	0	0.00289892	0	0	0	0	0.000161051
Cladosporium_phlei	0.0337787	0.0540711	0.0463827	0.0104613	0.0413411	0.037207		Cladosporium_phlei	0.00869675	0.0105873	0.00718427	0.00655407	0.00441139	0	0.00642803	0.00668011	0.0110915	0.0182758	0.00894883	0.00340308	0.00680615	0.00794051	0.00957903	0.00604991	0.00504159	0.0124779	0.00778646
Classicula_sinensis	0.000630199	0	0	0	0	0.00012604		Classicula_sinensis	0.000756239	0.00012604	0.000378119	0.000378119	0.00100832	0	0.000756239	0	0	0	0	0	0.00012604	0	0.00138644	0	0	0.00100832	0.000329104
Clathrosphaerina_zalewskii	0	0	0	0	0	0		Clathrosphaerina_zalewskii	0	0.00100832	0.00113436	0.00100832	0	0	0	0	0.00012604	0.000378119	0	0.00100832	0.000504159	0	0.000756239	0	0.000504159	0.000630199	0.000392124
Clitopilus_hobsonii	0	0	0	0	0	0		Clitopilus_hobsonii	0	0.000378119	0	0	0	0	0	0	0	0.00012604	0	0	0	0	0	0	0	0	2.80089e-05
Clonostachys_miodochialis	0	0	0	0	0	0		Clonostachys_miodochialis	0	0	0	0	0	0	0	0	0.000630199	0	0.0012604	0	0	0	0	0	0	0	0.000105033
Clonostachys_rosea	0	0	0	0	0	0		Clonostachys_rosea	0	0.0012604	0.00163852	0.000630199	0.00012604	0	0	0.000630199	0.0012604	0.000378119	0	0	0	0	0	0	0	0	0.000329104
Codinaea_acaciae	0	0	0	0.00025208	0	5.04159e-05		Codinaea_acaciae	0	0	0	0	0	0	0	0	0	0	0	0	0	0	0	0	0	0	0
Collembolispora_barbata	0	0	0	0	0	0		Collembolispora_barbata	0	0	0	0	0	0	0	0.00012604	0.00012604	0	0	0	0	0	0	0	0	0	1.40044e-05
Colletotrichum_aeschynomenes	0	0.00138644	0.00012604	0	0.000630199	0.000428535		Colletotrichum_aeschynomenes	0	0	0	0	0	0	0	0	0	0	0	0	0	0	0	0	0	0	0
Colletotrichum_dracaenophilum	0	0	0	0	0	0		Colletotrichum_dracaenophilum	0	0.0012604	0	0	0	0	0	0	0	0	0	0	0	0	0	0	0	0	7.00221e-05
Colletotrichum_liriopes	0	0	0	0	0	0		Colletotrichum_liriopes	0	0.00151248	0	0	0.00100832	0	0	0	0	0	0	0	0	0	0	0	0.000378119	0	0.000161051
Colletotrichum_parsonsiae	0	0.00025208	0	0	0	5.04159e-05		Colletotrichum_parsonsiae	0	0	0	0	0	0	0	0	0	0	0	0	0	0	0	0	0	0	0
Colletotrichum_plurivorum	0.00012604	0	0.00025208	0	0.00025208	0.00012604		Colletotrichum_plurivorum	0	0	0	0	0	0	0	0	0	0	0	0	0	0	0	0	0	0	0
Coniochaeta_verticillata	0	0	0	0	0	0		Coniochaeta_verticillata	0	0	0	0	0	0	0	0.000630199	0.00012604	0	0	0	0	0	0	0	0	0	4.20133e-05
Conocybe_apala	0	0	0	0	0	0		Conocybe_apala	0	0	0	0	0	0	0	0	0	0.000630199	0	0	0.00012604	0	0	0	0	0	4.20133e-05
Conocybe_inopinata	0	0	0	0	0	0		Conocybe_inopinata	0	0	0	0	0	0	0	0	0	0	0	0	0	0	0	0	0	0	0
Conocybe_macrospora	0	0	0	0	0	0		Conocybe_macrospora	0	0	0	0	0	0	0	0	0	0	0	0	0	0	0	0	0	0	0
Cordyceps_lepidopterorum	0	0	0	0	0	0		Cordyceps_lepidopterorum	0	0.000630199	0	0	0	0	0	0	0	0	0	0	0	0	0	0	0	0	3.50111e-05
Crassiparies_quadrisporus	0	0	0	0	0.00012604	2.5208e-05		Crassiparies_quadrisporus	0	0	0	0	0	0	0	0	0	0	0	0	0	0	0	0	0	0	0
Curvularia_lunata	0	0.000504159	0.00012604	0	0.000378119	0.000201664		Curvularia_lunata	0	0	0	0	0	0	0	0	0	0	0	0	0	0	0.000756239	0	0	0	4.20133e-05
Curvularia_nodosa	0	0	0.000378119	0	0	7.56239e-05		Curvularia_nodosa	0	0	0	0	0	0	0	0	0	0	0	0	0	0	0	0	0	0	0
Curvularia_pseudobrachyspora	0	0	0	0	0	0		Curvularia_pseudobrachyspora	0	0	0	0	0	0	0	0	0	0	0	0	0	0	0	0	0	0	0
Curvularia_pseudorobusta	0	0.00151248	0	0	0.000504159	0.000403327		Curvularia_pseudorobusta	0	0	0	0	0	0	0	0	0	0	0	0	0	0	0	0	0	0	0
Cutaneotrichosporon_curvatum	0	0	0	0	0	0		Cutaneotrichosporon_curvatum	0.00113436	0.000630199	0.000504159	0.00201664	0.000882279	0	0	0.00453743	0.00025208	0.000504159	0	0	0.00138644	0	0	0	0	0	0.000658208
Cutaneotrichosporon_jirovecii	0	0	0	0	0	0		Cutaneotrichosporon_jirovecii	0	0.000378119	0	0	0	0	0	0	0	0	0	0	0	0	0	0	0	0	2.10066e-05
Cutaneotrichosporon_moniliiforme	0	0	0	0	0	0		Cutaneotrichosporon_moniliiforme	0	0	0	0	0	0	0	0	0	0.00012604	0	0.00201664	0	0	0	0	0	0	0.000119038
Cyathus_stercoreus	0	0	0	0	0	0		Cyathus_stercoreus	0	0	0	0	0	0	0	0	0	0	0	0	0	0	0	0	0	0	0
Cyphellophora_fusarioides	0	0	0.000882279	0	0	0.000176456		Cyphellophora_fusarioides	0	0	0	0	0	0	0	0	0	0	0	0	0	0	0	0	0	0	0
Cyphellophora_oxyspora	0	0	0	0	0	0		Cyphellophora_oxyspora	0	0	0	0	0	0	0	0	0	0	0.000504159	0	0	0	0	0	0	0	2.80089e-05
Cystobasidium_minutum	0.000756239	0	0	0	0.000378119	0.000226872		Cystobasidium_minutum	0	0	0	0	0	0	0	0	0	0	0	0	0	0	0	0	0	0	0
Cystobasidium_slooffiae	0.000882279	0	0.000504159	0	0	0.000277288		Cystobasidium_slooffiae	0	0.000378119	0	0	0	0.00012604	0	0	0	0	0	0	0	0	0	0	0	0	2.80089e-05
Cystofilobasidium_capitatum	0	0	0	0	0	0		Cystofilobasidium_capitatum	0	0	0	0	0	0	0	0	0	0	0	0	0	0	0	0	0	0	0
Cystofilobasidium_infirmominiatum	0	0	0	0	0	0		Cystofilobasidium_infirmominiatum	0	0	0	0	0	0	0	0	0	0	0	0	0	0	0	0	0	0	0
Cystofilobasidium_macerans	0	0.000630199	0.000378119	0.00100832	0	0.000403327		Cystofilobasidium_macerans	0.00113436	0	0.000378119	0	0	0	0	0	0	0.00151248	0	0.00352912	0	0	0.00151248	0	0.000504159	0	0.00047615
Dactylonectria_alcacerensis	0.000882279	0	0.00012604	0.000630199	0	0.000327704		Dactylonectria_alcacerensis	0	0.00718427	0	0.00176456	0	0	0	0	0.000378119	0.00012604	0	0.00100832	0	0.00113436	0.00100832	0.0025208	0.00113436	0	0.000903285
Debaryomyces_subglobosus	0	0.000756239	0.00025208	0.000378119	0.000756239	0.000428535		Debaryomyces_subglobosus	0	0.00176456	0.00025208	0.00012604	0.000630199	0.00025208	0	0.00226872	0.00163852	0.00025208	0	0	0.000630199	0.0012604	0	0.00176456	0	0	0.00060219
Derxomyces_bambusicola	0	0	0	0	0	0		Derxomyces_bambusicola	0	0	0	0	0	0	0	0	0.00012604	0	0	0	0	0	0	0	0	0	7.00221e-06
Devriesia_strelitziicola	0	0	0.000504159	0	0	0.000100832		Devriesia_strelitziicola	0	0	0	0	0	0	0	0	0	0	0	0	0	0	0	0	0	0	0
Diaporthe_helicis	0	0.00012604	0	0	0.00012604	5.04159e-05		Diaporthe_helicis	0	0	0	0	0	0	0	0	0	0	0	0	0	0	0	0	0	0	0
Dichotomopilus_erectus	0	0	0	0	0	0		Dichotomopilus_erectus	0.000378119	0	0	0	0	0	0	0	0	0	0	0	0	0	0	0	0	0	2.10066e-05
Didymella_rosea	0	0	0	0	0	0		Didymella_rosea	0	0	0	0	0	0	0	0	0	0.00100832	0	0	0	0	0	0	0	0	5.60177e-05
Didymocyrtis_brachylaenae	0	0	0	0.000504159	0.000756239	0.00025208		Didymocyrtis_brachylaenae	0	0	0	0	0	0	0	0	0	0	0	0	0	0	0	0	0	0	0
Dimorphiseta_terrestris	0.000504159	0	0	0	0	0.000100832		Dimorphiseta_terrestris	0	0	0	0	0	0	0	0	0	0	0	0	0	0	0	0	0	0	0
Dinemasporium_japonicum	0	0	0	0	0	0		Dinemasporium_japonicum	0	0	0	0	0	0	0	0	0	0	0	0.00113436	0	0	0	0	0	0	6.30199e-05
Dinemasporium_morbidum	0	0	0	0	0	0		Dinemasporium_morbidum	0	0	0	0	0	0	0	0	0	0	0	0	0	0	0	0	0	0	0
Dioszegia_catarinonii	0.00378119	0.00554575	0.000756239	0	0.00138644	0.00229392		Dioszegia_catarinonii	0	0	0	0	0	0	0	0	0	0	0	0	0	0	0	0	0	0	0
Dioszegia_crocea	0	0	0	0	0	0		Dioszegia_crocea	0	0	0	0	0	0	0	0	0	0.000378119	0	0	0	0	0	0	0	0	2.10066e-05
Dioszegia_hungarica	0	0	0.00012604	0	0	2.5208e-05		Dioszegia_hungarica	0	0	0	0	0	0	0	0.00113436	0	0	0	0	0	0	0	0	0	0	6.30199e-05
Dioszegia_rishiriensis	0	0	0.00025208	0	0	5.04159e-05		Dioszegia_rishiriensis	0	0	0	0	0	0	0	0	0	0	0	0	0	0	0	0	0	0	0
Dipodascus_australiensis	0	0	0	0	0	0		Dipodascus_australiensis	0	0	0	0	0	0	0	0	0	0	0	0	0	0	0	0	0	0	0
Dominikia_bernensis	0	0	0.00012604	0	0	2.5208e-05		Dominikia_bernensis	0	0	0	0	0	0	0	0	0	0	0	0	0	0	0	0	0	0	0
Dominikia_iranica	0	0	0	0	0	0		Dominikia_iranica	0	0	0	0	0	0	0	0	0	0	0	0	0	0	0	0	0	0	0
Duddingtonia_flagrans	0	0	0	0	0	0		Duddingtonia_flagrans	0.000378119	0	0	0	0	0	0	0	0	0	0	0	0	0	0	0	0	0	2.10066e-05
Echria_gigantospora	0	0	0.00012604	0	0	2.5208e-05		Echria_gigantospora	0.000630199	0.00012604	0	0	0	0	0	0	0	0	0	0	0	0	0	0	0	0	4.20133e-05
Eleutherascus_lectardii	0	0	0	0	0	0		Eleutherascus_lectardii	0	0	0.000504159	0	0	0	0	0	0	0	0	0	0	0	0	0	0	0	2.80089e-05
Emericellopsis_pusilla	0	0	0	0	0.000378119	7.56239e-05		Emericellopsis_pusilla	0	0.00705823	0	0	0.000504159	0	0.00012604	0	0.000756239	0.000756239	0	0	0.000882279	0	0	0	0	0	0.000560177
Enterocarpus_grenotii	0.00138644	0	0	0	0	0.000277288		Enterocarpus_grenotii	0.00100832	0.000756239	0.00163852	0	0	0	0.000630199	0.000630199	0	0.00264684	0	0.00239476	0	0.00289892	0.00277288	0	0.00138644	0	0.000931294
Entimomentora_hyalina	0.00617595	0.00327704	0.00428535	0.00453743	0.00554575	0.00476431		Entimomentora_hyalina	0.012604	0.00340308	0.0184018	0.00441139	0.0109655	0.00025208	0.0215528	0.00869675	0.00806655	0.0138644	0.00882279	0.0136123	0.00857071	0.0202924	0.00756239	0.00668011	0.00857071	0.018906	0.0108464
Entoloma_graphitipes_f._cystidiatum	0	0.00012604	0	0	0	2.5208e-05		Entoloma_graphitipes_f._cystidiatum	0	0.00025208	0	0	0	0	0	0	0	0	0	0	0	0	0	0	0	0	1.40044e-05
Epicoccum_nigrum	0	0	0	0	0	0		Epicoccum_nigrum	0	0.00012604	0	0	0	0	0	0	0	0	0	0	0	0	0	0.000378119	0.000378119	0.00113436	0.000112035
Epicoccum_proteae	0	0	0	0	0	0		Epicoccum_proteae	0	0	0	0	0	0	0	0	0	0	0	0	0	0	0	0	0	0	0
Erysiphe_euonymicola	0	0	0	0	0	0		Erysiphe_euonymicola	0	0	0	0	0	0	0	0	0	0	0	0	0	0	0	0	0	0	0
Erysiphe_pisi	0.00012604	0	0	0	0	2.5208e-05		Erysiphe_pisi	0	0	0	0	0	0	0	0	0	0	0	0	0	0	0	0	0	0	0
Erythrobasidium_yunnanense	0.00617595	0.00340308	0.0109655	0	0.00352912	0.00481472		Erythrobasidium_yunnanense	0	0	0	0	0	0	0	0	0	0	0	0	0	0	0	0	0	0	0
Eutypella_citricola	0	0	0	0	0	0		Eutypella_citricola	0	0	0	0	0	0	0	0	0	0	0	0	0	0	0	0.00138644	0	0	7.70243e-05
Exophiala_alcalophila	0	0	0	0	0	0		Exophiala_alcalophila	0	0	0	0	0	0	0	0.0018906	0	0	0	0	0	0	0	0	0	0	0.000105033
Exophiala_cancerae	0	0	0	0	0	0		Exophiala_cancerae	0	0.000630199	0	0	0	0	0	0	0	0	0	0	0	0	0	0	0	0	3.50111e-05
Exophiala_pisciphila	0	0	0	0	0	0		Exophiala_pisciphila	0	0.00113436	0	0	0	0	0	0	0	0	0	0	0	0	0	0	0	0	6.30199e-05
Exophiala_tremulae	0	0	0	0.00025208	0	5.04159e-05		Exophiala_tremulae	0	0	0.00025208	0	0	0	0	0.00264684	0	0	0	0	0	0	0	0	0	0	0.000161051
Exserohilum_mcginnisii	0	0	0	0	0	0		Exserohilum_mcginnisii	0	0.00025208	0	0	0	0	0	0	0	0	0	0	0	0	0	0	0	0	1.40044e-05
Fibulochlamys_chilensis	0	0	0	0	0	0		Fibulochlamys_chilensis	0	0	0	0	0	0	0	0	0	0	0	0	0	0	0	0	0	0	0
Filobasidium_chernovii	0	0	0.00100832	0	0	0.000201664		Filobasidium_chernovii	0	0	0	0	0	0	0	0	0	0	0	0	0	0	0	0	0	0	0
Filobasidium_floriforme	0	0	0	0	0	0		Filobasidium_floriforme	0	0	0.000504159	0	0	0	0	0	0	0	0	0	0	0	0	0	0	0	2.80089e-05
Filobasidium_magnum	0	0	0.00567179	0	0	0.00113436		Filobasidium_magnum	0	0.0012604	0	0	0	0	0	0	0.00025208	0.00327704	0.000504159	0	0.00012604	0.00100832	0	0	0.00113436	0	0.000420133
Filobasidium_oeirense	0	0	0.00151248	0	0	0.000302496		Filobasidium_oeirense	0	0.000378119	0	0	0	0	0	0	0	0	0	0	0	0	0	0	0	0	2.10066e-05
Fodinomyces_uranophilus	0	0	0.00025208	0	0	5.04159e-05		Fodinomyces_uranophilus	0	0.0510461	0	0	0	0	0	0	0.000882279	0.000378119	0	0	0	0.00138644	0	0.00100832	0	0	0.00303896
Funneliformis_caledonium	0	0.000504159	0	0.00100832	0	0.000302496		Funneliformis_caledonium	0	0.00012604	0	0	0.000756239	0	0	0	0	0.00012604	0	0.00138644	0.000630199	0	0	0.00113436	0.00025208	0	0.000245077
Funneliformis_mosseae	0	0	0	0	0	0		Funneliformis_mosseae	0	0.000378119	0	0	0	0	0	0	0.000882279	0	0	0	0.00025208	0	0	0	0	0	8.40266e-05
Funneliformis_sp	0	0	0	0	0	0		Funneliformis_sp	0	0	0	0	0	0	0	0	0	0	0	0	0	0	0	0	0	0	0
Fusarium_aethiopicum	0.00100832	0.000630199	0.00100832	0.00138644	0.00025208	0.000857071		Fusarium_aethiopicum	0.00226872	0.00012604	0.000882279	0.00100832	0.00352912	0	0.00378119	0.000882279	0.00226872	0.00151248	0	0.003151	0.00100832	0.00264684	0.0018906	0	0.000504159	0.000630199	0.00144946
Fusarium_delphinoides	0	0	0	0	0	0		Fusarium_delphinoides	0	0.000378119	0	0	0	0	0	0	0	0	0	0	0	0	0	0	0	0	2.10066e-05
Fusarium_falciforme	0.00012604	0.000504159	0.00012604	0.00025208	0.000504159	0.000302496		Fusarium_falciforme	0.0018906	0.00025208	0.000504159	0.00138644	0.000756239	0	0.000504159	0.00176456	0.00176456	0.00289892	0.00226872	0.00138644	0.000504159	0.00138644	0.00176456	0.000882279	0.00113436	0	0.00116937
Fusarium_foetens	0.00365516	0.00113436	0.00176456	0.0012604	0.000378119	0.00163852		Fusarium_foetens	0.0012604	0.00516763	0.000504159	0.000630199	0.000378119	0	0.00781447	0.00025208	0.00302496	0.00365516	0	0.00403327	0.00113436	0.00579783	0.00365516	0.00327704	0.00138644	0.00289892	0.00249279
Fusarium_fujikuroi	0	0	0.000756239	0.000504159	0	0.00025208		Fusarium_fujikuroi	0	0	0.00113436	0	0	0	0	0	0	0	0.0012604	0	0	0	0	0.00012604	0	0	0.000140044
Fusarium_nematophilum	0	0	0	0	0	0		Fusarium_nematophilum	0	0.000756239	0	0	0	0	0	0	0	0	0	0	0	0	0	0	0	0	4.20133e-05
Fusarium_pernambucanum	0.00378119	0.00138644	0.0176456	0.00201664	0.00302496	0.00557096		Fusarium_pernambucanum	0.00541971	0.00428535	0.00731031	0.00579783	0.00907487	0.00012604	0.00731031	0.00642803	0.00592387	0.0103353	0.00403327	0.0104613	0.00756239	0.0100832	0.00957903	0.00428535	0.00277288	0.0215528	0.00735232
Fusarium_perseae	0	0.00012604	0.00214268	0	0	0.000453743		Fusarium_perseae	0.00012604	0.00932695	0	0.00592387	0.0105873	0.976683	0.0224351	0.00151248	0.00277288	0	0	0.00100832	0	0.00012604	0	0	0	0	0.0572501
Fusarium_petersiae	0.00516763	0.00176456	0.00819259	0.00592387	0.00327704	0.00486514		Fusarium_petersiae	0.0107134	0.00693219	0.00466347	0.00390723	0.00390723	0	0.0119738	0.00655407	0.00378119	0.00390723	0.00970507	0.0124779	0.00554575	0.00945299	0.00668011	0.00806655	0.00327704	0.00806655	0.0066451
Fusarium_solani	0.00617595	0.00504159	0.00844467	0.00756239	0.00441139	0.0063272		Fusarium_solani	0.00831863	0.0109655	0.015881	0.0184018	0.0131081	0	0.0180237	0.0207966	0.0184018	0.0160071	0.00617595	0.0136123	0.0110915	0.0151248	0.0138644	0.0168893	0.00718427	0.0181497	0.0134442
Fusicolla_acetilerea	0	0	0	0	0	0		Fusicolla_acetilerea	0	0.00025208	0	0	0	0	0	0	0	0	0	0	0	0	0	0.000882279	0	0	6.30199e-05
Fusicolla_ossicola	0.00516763	0.000504159	0.00163852	0.00226872	0.00113436	0.00214268		Fusicolla_ossicola	0.00415931	0.0025208	0.00806655	0.00428535	0.00466347	0	0.00352912	0.00617595	0.0103353	0.00277288	0.00289892	0.00819259	0.00441139	0.00756239	0.00365516	0.00453743	0.00567179	0.00806655	0.00508361
Galerina_sideroides	0	0	0	0	0	0		Galerina_sideroides	0	0	0	0	0	0	0	0	0	0	0	0	0	0	0	0	0.00025208	0.000882279	6.30199e-05
Ganoderma_meredithae	0	0	0	0	0	0		Ganoderma_meredithae	0	0	0	0	0	0	0.00100832	0	0	0	0	0	0	0	0	0	0	0	5.60177e-05
Ganoderma_weixiensis	0	0	0	0	0	0		Ganoderma_weixiensis	0	0	0.00100832	0	0	0	0	0	0	0	0	0	0	0	0	0	0	0	5.60177e-05
Geotrichum_silvicola	0.000882279	0.00025208	0.000378119	0.000630199	0	0.000428535		Geotrichum_silvicola	0.000630199	0.00025208	0.00113436	0.0018906	0.000630199	0	0.000378119	0.00113436	0.000504159	0.000882279	0.00025208	0.000882279	0.000630199	0.000504159	0.0012604	0.000882279	0.000630199	0.000756239	0.000735232
Gibellulopsis_chrysanthemi	0	0	0	0	0	0		Gibellulopsis_chrysanthemi	0	0	0	0	0	0	0	0	0	0.00352912	0	0	0	0	0	0	0	0	0.000196062
Gibellulopsis_simonii	0	0	0.000882279	0	0.00025208	0.000226872		Gibellulopsis_simonii	0	0.00100832	0	0	0.00239476	0.00012604	0.0012604	0.00012604	0.00025208	0.0018906	0.000630199	0	0.000630199	0	0	0	0.000378119	0	0.000483153
Golovinomyces_latisporus	0	0.00012604	0.000882279	0	0.00025208	0.00025208		Golovinomyces_latisporus	0	0	0	0	0	0	0	0	0	0	0	0	0	0	0	0	0	0	0
Golubevia_pallescens	0.0012604	0.00138644	0.00340308	0.00025208	0.00441139	0.00214268		Golubevia_pallescens	0	0	0	0	0	0	0	0	0	0	0	0	0	0	0	0	0	0	0
Guignardia_musicola	0	0	0.000378119	0	0.00025208	0.00012604		Guignardia_musicola	0	0	0	0	0	0	0	0	0	0	0	0	0	0	0	0	0	0	0
Gymnoascus_reessii	0.00214268	0.00025208	0.00012604	0.000756239	0	0.000655407		Gymnoascus_reessii	0.0012604	0.000378119	0.000756239	0.00012604	0.000378119	0	0.00289892	0.0012604	0.0012604	0.00340308	0.00151248	0	0.00151248	0.00138644	0	0.00277288	0	0.00100832	0.00110635
Hannaella_kunmingensis	0	0	0	0	0	0		Hannaella_kunmingensis	0	0	0	0	0	0	0	0	0	0.00151248	0	0	0	0	0	0	0	0	8.40266e-05
Hannaella_oryzae	0	0	0.00012604	0	0	2.5208e-05		Hannaella_oryzae	0	0	0	0	0	0	0	0.00100832	0.000504159	0.000378119	0	0	0.00025208	0	0	0	0	0	0.000119038
Hannaella_phetchabunensis	0.000882279	0	0	0	0	0.000176456		Hannaella_phetchabunensis	0	0	0	0	0	0	0	0	0	0.000630199	0	0	0	0	0	0	0	0	3.50111e-05
Hannaella_zeae	0	0	0	0	0	0		Hannaella_zeae	0	0	0	0	0	0	0	0	0	0	0	0	0	0	0	0	0	0	0
Hapsidospora_irregularis	0	0	0	0	0	0		Hapsidospora_irregularis	0	0	0.00025208	0	0	0	0	0	0	0	0	0	0	0	0	0	0	0	1.40044e-05
Heterochaete_delicata	0	0	0.000378119	0	0	7.56239e-05		Heterochaete_delicata	0	0	0	0	0	0	0	0	0	0	0	0	0	0	0	0	0	0	0
Heterodoassansia_hygrophilae	0.00932695	0.0390723	0.0587346	0.00441139	0.0279808	0.0279052		Heterodoassansia_hygrophilae	0.000756239	0.00025208	0	0	0	0	0	0	0.000756239	0.000882279	0	0	0	0	0	0	0	0	0.000147046
Holtermanniella_takashimae	0	0	0	0	0	0		Holtermanniella_takashimae	0	0	0.000378119	0	0	0	0	0	0	0	0.000882279	0	0	0	0	0	0	0	7.00221e-05
Hortaea_werneckii	0.141291	0.302874	0.162591	0.0240736	0.195614	0.165289		Hortaea_werneckii	0.00201664	0.00025208	0.00151248	0	0.00025208	0	0.00176456	0	0.00025208	0.00012604	0	0	0.00352912	0.0138644	0.0128561	0.119738	0.172549	0.0139904	0.019039
Humicola_nigrescens	0	0	0	0	0	0		Humicola_nigrescens	0	0	0	0	0	0	0	0	0	0	0	0	0	0	0	0	0	0	0
Humicola_olivacea	0.00327704	0.000882279	0.00151248	0.00264684	0.00214268	0.00209226		Humicola_olivacea	0.00100832	0.00781447	0.00340308	0.000882279	0.00176456	0	0.00453743	0.00100832	0.00289892	0.0128561	0.00163852	0.00289892	0.00151248	0.00289892	0.00264684	0.0012604	0.000882279	0.00289892	0.00293393
Hymenoscyphus_serotinus	0	0	0	0	0	0		Hymenoscyphus_serotinus	0	0	0	0	0	0	0	0	0	0	0	0	0	0	0	0	0	0	0
Hyphoderma_nudicephalum	0.00151248	0	0	0	0	0.000302496		Hyphoderma_nudicephalum	0	0	0	0	0	0	0	0	0	0	0	0	0	0	0	0	0	0	0
Hypholoma_tuberosum	0	0	0	0	0	0		Hypholoma_tuberosum	0	0	0	0	0	0	0	0	0	0	0	0.000504159	0	0	0	0	0	0	2.80089e-05
Hyphopichia_burtonii	0	0	0	0	0	0		Hyphopichia_burtonii	0	0	0	0	0	0	0	0	0	0	0	0	0	0	0	0	0	0	0
Hyphozyma_roseonigra	0	0.000504159	0.00012604	0	0.00100832	0.000327704		Hyphozyma_roseonigra	0	0	0	0	0	0	0	0	0	0	0	0	0	0	0	0	0	0	0
Hypoxylon_monticulosum	0	0	0	0	0.00025208	5.04159e-05		Hypoxylon_monticulosum	0	0	0	0	0	0	0	0	0	0	0	0	0	0	0	0	0	0	0
Ilyonectria_cyclaminicola	0	0	0	0	0	0		Ilyonectria_cyclaminicola	0	0.00718427	0	0	0	0	0	0	0	0	0	0	0	0	0.00163852	0.0012604	0	0	0.000560177
Ilyonectria_robusta	0	0	0	0	0	0		Ilyonectria_robusta	0	0	0	0	0	0	0	0	0	0	0	0	0	0	0	0	0.00012604	0	7.00221e-06
Inocybe_curvipes	0	0	0	0	0	0		Inocybe_curvipes	0	0	0	0.00100832	0	0	0	0	0	0	0	0	0	0	0	0	0	0	5.60177e-05
Inocybe_unicolor	0	0	0	0	0	0		Inocybe_unicolor	0	0	0	0	0	0	0	0	0	0.000504159	0	0	0	0	0	0	0	0	2.80089e-05
Irpex_lacteus	0	0	0	0	0	0		Irpex_lacteus	0	0.00012604	0	0	0	0	0	0	0	0	0	0	0	0	0	0	0	0	7.00221e-06
Itersonilia_perplexans	0	0	0	0	0	0		Itersonilia_perplexans	0	0	0	0	0	0	0	0	0.00012604	0	0	0	0	0	0	0	0	0	7.00221e-06
Kazachstania_exigua	0	0	0	0.000630199	0	0.00012604		Kazachstania_exigua	0	0	0	0	0	0	0	0	0	0	0	0	0	0	0	0	0	0	0
Kazachstania_humilis	0	0	0.000630199	0.000882279	0	0.000302496		Kazachstania_humilis	0	0	0	0	0	0	0	0	0	0	0	0	0	0	0	0	0	0	0
Keithomyces_acicularis	0	0	0	0	0	0		Keithomyces_acicularis	0	0	0	0	0	0	0	0	0	0.000504159	0	0	0	0	0	0	0	0	2.80089e-05
Keithomyces_carneus	0.000882279	0	0	0	0	0.000176456		Keithomyces_carneus	0	0	0	0	0	0	0	0	0.000630199	0	0	0	0	0	0	0	0	0	3.50111e-05
Knufia_peltigerae	0	0	0	0	0	0		Knufia_peltigerae	0	0	0.000882279	0	0	0.00012604	0	0	0	0	0	0	0	0	0	0	0	0	5.60177e-05
Knufia_petricola	0	0	0	0	0	0		Knufia_petricola	0	0	0	0	0	0	0	0	0	0	0	0	0	0	0	0	0.000630199	0	3.50111e-05
Kodamaea_ohmeri	0	0	0	0	0.00012604	2.5208e-05		Kodamaea_ohmeri	0	0	0	0	0	0	0	0	0	0	0	0	0	0	0	0	0	0	0
Kondoa_aeria	0.0669271	0.0928914	0.0858331	0.00894883	0.0699521	0.0649105		Kondoa_aeria	0	0.00113436	0	0.00012604	0.00012604	0	0	0	0	0	0	0	0	0	0	0	0	0	7.70243e-05
Krasilnikovozyma_huempii	0	0	0	0	0	0		Krasilnikovozyma_huempii	0	0	0	0	0	0	0.0018906	0	0	0	0	0	0	0	0	0	0	0	0.000105033
Kwoniella_pini	0	0	0	0	0	0		Kwoniella_pini	0	0	0	0	0	0	0	0	0	0	0	0.00100832	0	0	0	0	0	0	5.60177e-05
Laccaria_aurantia	0	0.00025208	0.00012604	0.00138644	0	0.000352912		Laccaria_aurantia	0.000504159	0.00214268	0.000378119	0.00151248	0	0	0	0.000378119	0	0	0	0.00151248	0.00025208	0.000630199	0	0.000756239	0	0.0025208	0.000588186
Lactarius_badiosanguineus	0	0.00025208	0	0	0	5.04159e-05		Lactarius_badiosanguineus	0	0	0	0	0	0	0	0	0	0	0	0	0	0	0	0	0	0	0
Laetisaria_arvalis	0	0	0	0	0	0		Laetisaria_arvalis	0	0	0	0	0	0	0	0	0	0	0	0	0	0	0	0	0	0	0
Lasiobolidium_orbiculoides	0	0	0.000504159	0	0	0.000100832		Lasiobolidium_orbiculoides	0	0	0	0	0	0	0	0	0	0	0	0	0	0	0	0	0	0	0
Lauriomyces_bellulus	0.00138644	0.00025208	0	0	0	0.000327704		Lauriomyces_bellulus	0	0	0	0	0	0	0	0	0	0	0	0	0	0	0	0	0	0	0
Lecanicillium_fungicola	0	0.00012604	0	0	0	2.5208e-05		Lecanicillium_fungicola	0	0	0	0	0	0	0	0	0	0	0	0	0	0	0	0	0	0	0
Lecanicillium_fusisporum	0	0	0	0	0	0		Lecanicillium_fusisporum	0	0	0	0	0	0	0	0	0	0	0	0	0	0	0	0	0	0	0
Lecanicillium_primulinum	0.00012604	0.00025208	0	0	0.000378119	0.000151248		Lecanicillium_primulinum	0	0	0.00012604	0	0	0	0	0	0.000504159	0	0.000882279	0	0.00012604	0	0.00226872	0	0.00025208	0	0.000231073
Lecanicillium_psalliotae	0	0	0	0.000504159	0	0.000100832		Lecanicillium_psalliotae	0	0	0	0	0	0	0	0.00012604	0	0	0	0	0.00012604	0	0.00113436	0	0	0	7.70243e-05
Lecanicillium_saksenae	0	0	0	0	0.00025208	5.04159e-05		Lecanicillium_saksenae	0	0.000504159	0	0	0	0	0.000756239	0	0	0.00151248	0	0	0	0	0	0	0	0.00100832	0.000210066
Lepteutypa_sambuci	0	0.000630199	0	0	0.00012604	0.000151248		Lepteutypa_sambuci	0	0	0	0	0	0	0	0	0	0	0	0	0	0	0	0	0	0	0
Leptodiscella_africana	0	0	0	0	0	0		Leptodiscella_africana	0	0	0	0	0	0	0	0	0	0	0	0	0	0	0	0	0	0	0
Leptospora_chromolaenae	0	0	0.000756239	0	0	0.000151248		Leptospora_chromolaenae	0	0	0	0	0	0	0	0	0	0	0	0	0	0	0	0	0	0	0
Leptospora_phraeana	0	0	0.00025208	0	0	5.04159e-05		Leptospora_phraeana	0	0	0	0	0	0	0	0	0	0	0	0	0	0	0	0	0	0	0
Leptospora_rubella	0.00277288	0.00100832	0.00100832	0	0.00100832	0.00115957		Leptospora_rubella	0	0	0	0	0	0	0	0	0	0	0	0	0	0	0	0	0	0	0
Leucosporidium_intermedium	0	0	0	0	0	0		Leucosporidium_intermedium	0	0	0	0	0	0	0	0	0	0	0	0	0	0	0	0	0	0	0
Leucosporidium_yakuticum	0	0	0	0	0	0		Leucosporidium_yakuticum	0	0	0	0	0	0	0	0	0	0	0	0	0	0	0	0	0	0	0
Lichtheimia_ornata	0	0	0	0	0	0		Lichtheimia_ornata	0	0	0	0	0	0	0	0	0	0	0	0	0	0	0	0	0	0	0
Lonicericola_hyaloseptispora	0	0	0.00012604	0	0	2.5208e-05		Lonicericola_hyaloseptispora	0	0	0	0	0	0	0	0	0	0	0	0	0	0	0	0	0	0	0
Malassezia_arunalokei	0	0	0	0	0	0		Malassezia_arunalokei	0	0	0	0	0	0	0	0	0	0	0	0	0	0	0	0	0	0	0
Malassezia_dermatis	0	0	0.00012604	0	0	2.5208e-05		Malassezia_dermatis	0	0	0.000504159	0	0	0	0	0	0	0	0	0	0	0	0	0	0	0	2.80089e-05
Malassezia_restricta	0.000378119	0.000504159	0	0.00025208	0.00012604	0.00025208		Malassezia_restricta	0	0.00025208	0.00012604	0.000504159	0.00113436	0	0.000378119	0.00012604	0.00012604	0.00025208	0.00012604	0.00025208	0.00176456	0.00100832	0	0.000504159	0.000378119	0	0.000385122
Marasmius_curreyi	0.00025208	0	0	0.000504159	0	0.000151248		Marasmius_curreyi	0	0.000504159	0.0012604	0	0.00151248	0	0	0.000504159	0	0.00025208	0.00176456	0	0.00214268	0.00176456	0	0	0.000630199	0.000882279	0.000623197
Marasmius_tenuissimus	0	0.00012604	0.000378119	0	0.00012604	0.00012604		Marasmius_tenuissimus	0	0	0	0	0	0	0	0	0	0	0	0	0	0	0	0	0	0	0
Mariannaea_humicola	0	0	0	0	0	0		Mariannaea_humicola	0	0	0	0	0	0	0	0	0.000630199	0	0	0	0	0	0	0	0	0	3.50111e-05
Meira_argovae	0	0	0.00025208	0.00025208	0	0.000100832		Meira_argovae	0	0	0	0	0	0	0	0	0	0	0	0	0	0	0	0	0	0	0
Meira_nashicola	0	0	0	0.00100832	0	0.000201664		Meira_nashicola	0	0	0	0	0	0	0	0	0	0	0	0	0	0	0	0	0	0	0
Melampsora_chelidonii-pierotii	0	0	0	0	0	0		Melampsora_chelidonii-pierotii	0	0	0	0	0	0	0	0	0	0	0	0	0	0	0	0	0	0	0
Melanocarpus_albomyces	0	0	0	0	0	0		Melanocarpus_albomyces	0.000378119	0.000378119	0	0	0	0	0	0	0	0	0	0	0	0	0	0	0	0	4.20133e-05
Metacordyceps_chlamydosporia	0	0	0	0.00012604	0	2.5208e-05		Metacordyceps_chlamydosporia	0	0.00579783	0	0.000630199	0	0	0	0.000504159	0	0.00012604	0	0.000630199	0	0.0012604	0	0	0	0.00138644	0.000574181
Metapochonia_bulbillosa	0	0.00012604	0	0.00025208	0	7.56239e-05		Metapochonia_bulbillosa	0	0.00025208	0.00012604	0	0	0	0	0	0	0	0	0.0012604	0	0	0	0.000756239	0	0	0.000133042
Metapochonia_suchlasporia	0	0	0	0	0	0		Metapochonia_suchlasporia	0	0	0	0	0	0	0	0	0	0	0	0	0	0	0	0	0	0	0
Metarhizium_gaoligongense	0	0	0	0	0	0		Metarhizium_gaoligongense	0	0	0	0	0	0	0	0	0	0	0	0	0	0	0	0	0	0	0
Metarhizium_robertsii	0	0	0.00025208	0	0	5.04159e-05		Metarhizium_robertsii	0	0.000378119	0	0	0	0	0	0	0	0	0	0	0	0	0	0	0	0	2.10066e-05
Meyerozyma_caribbica	0.00138644	0	0.00025208	0	0	0.000327704		Meyerozyma_caribbica	0	0	0	0	0.000756239	0	0	0	0	0.00025208	0	0	0	0	0	0	0	0	5.60177e-05
Microascus_paisii	0	0	0	0	0	0		Microascus_paisii	0	0	0	0	0	0	0	0	0	0	0	0	0	0	0	0	0	0	0
Millerozyma_farinosa	0	0	0	0	0	0		Millerozyma_farinosa	0	0	0	0	0	0	0	0	0	0	0	0	0.00025208	0	0	0	0	0	1.40044e-05
Minimedusa_polyspora	0	0	0.00025208	0.00025208	0.00012604	0.00012604		Minimedusa_polyspora	0	0	0.000756239	0	0	0	0	0	0	0.00025208	0	0	0	0.000504159	0.00113436	0	0	0	0.000147046
Monascus_pilosus	0.000630199	0	0	0	0	0.00012604		Monascus_pilosus	0	0.00025208	0.000630199	0	0	0	0	0	0	0	0	0	0	0	0	0	0	0	4.90155e-05
Monocillium_griseo-ochraceum	0	0	0	0	0	0		Monocillium_griseo-ochraceum	0	0	0	0	0	0	0	0	0	0	0	0	0	0	0	0	0.000504159	0	2.80089e-05
Monographella_nivalis	0	0	0	0	0	0		Monographella_nivalis	0	0	0	0	0	0	0	0	0	0	0	0	0	0	0	0	0	0	0
Morchella_sextelata	0	0	0.00025208	0.0012604	0	0.000302496		Morchella_sextelata	0.00025208	0.00277288	0	0.000630199	0.000882279	0	0	0.000504159	0.000378119	0.00012604	0.00012604	0	0.000504159	0	0	0	0.00025208	0	0.000357113
Mortierella_alpina	0	0	0.00012604	0.00113436	0	0.00025208		Mortierella_alpina	0.00113436	0.00768843	0.003151	0	0.000756239	0	0	0	0.000630199	0.00138644	0	0	0.000504159	0	0	0	0.00025208	0	0.000861272
Mortierella_ambigua	0	0	0	0	0	0		Mortierella_ambigua	0	0.000378119	0	0	0	0	0	0	0.00012604	0.0012604	0	0	0.00012604	0	0.000504159	0	0	0	0.000133042
Mortierella_amoeboidea	0	0	0.00012604	0.000630199	0	0.000151248		Mortierella_amoeboidea	0	0.00579783	0	0.000504159	0.00113436	0	0	0.00025208	0.000882279	0.00163852	0	0	0.00025208	0	0	0	0	0	0.000581184
Mortierella_calciphila	0	0.00025208	0	0	0.00012604	7.56239e-05		Mortierella_calciphila	0.00264684	0.00100832	0	0.00138644	0.00012604	0	0	0	0.0018906	0.00025208	0.000882279	0.000630199	0.00012604	0.000504159	0	0.00100832	0.000882279	0.00226872	0.000756239
Mortierella_capitata	0	0	0	0	0	0		Mortierella_capitata	0	0	0	0	0	0	0	0	0	0	0	0	0	0	0	0	0	0	0
Mortierella_chlamydospora	0.000630199	0.00012604	0	0	0	0.000151248		Mortierella_chlamydospora	0	0.000882279	0	0	0	0	0	0	0	0	0	0	0	0	0.00025208	0	0.000630199	0	9.8031e-05
Mortierella_cystojenkinii	0	0.000378119	0	0	0	7.56239e-05		Mortierella_cystojenkinii	0	0.000504159	0	0	0	0	0	0	0	0	0	0	0	0	0	0	0	0	2.80089e-05
Mortierella_elongata	0.0613814	0.0265944	0.0278548	0.0596168	0.0281069	0.0407109		Mortierella_elongata	0.14608	0.0794051	0.0777666	0.129695	0.103101	0.0025208	0.107764	0.120368	0.103983	0.0639022	0.0961684	0.125158	0.0888581	0.109907	0.117595	0.102218	0.0795311	0.104361	0.0976879
Mortierella_exigua	0	0	0	0	0	0		Mortierella_exigua	0	0.00113436	0	0	0	0	0	0	0	0	0	0	0.00012604	0	0	0	0	0	7.00221e-05
Mortierella_fimbricystis	0.000756239	0.000756239	0	0.000630199	0.00113436	0.000655407		Mortierella_fimbricystis	0	0.00025208	0.000630199	0	0	0	0.00415931	0.00113436	0.00100832	0.0018906	0	0.00113436	0.00025208	0.00176456	0.00163852	0.000882279	0.00100832	0.00327704	0.00105733
Mortierella_gamsii	0	0.00012604	0.000504159	0	0	0.00012604		Mortierella_gamsii	0	0.00466347	0.000378119	0.00100832	0	0	0	0.00239476	0.00277288	0.00012604	0.000378119	0	0.000756239	0	0	0.000630199	0.000630199	0	0.000763241
Mortierella_gemmifera	0	0	0	0	0	0		Mortierella_gemmifera	0	0.000630199	0	0	0	0	0	0	0	0	0	0	0	0	0	0	0	0	3.50111e-05
Mortierella_horticola	0	0.00012604	0.00012604	0	0.000378119	0.00012604		Mortierella_horticola	0	0.00289892	0.00113436	0.00025208	0	0	0	0.000378119	0	0	0.000630199	0.00113436	0	0.000504159	0	0	0.000630199	0.0012604	0.000490155
Mortierella_humilis	0	0	0.00012604	0	0	2.5208e-05		Mortierella_humilis	0	0.00226872	0	0	0	0	0.00100832	0	0	0.00138644	0	0	0.00012604	0	0	0	0	0	0.000266084
Mortierella_hyalina	0	0	0.00516763	0.190698	0.00012604	0.0391984		Mortierella_hyalina	0.0231913	0.0680615	0.0642803	0.0331485	0.0288631	0.00138644	0.0219309	0.0240736	0.0451223	0.0175195	0	0.000630199	0.0649105	0	0	0	0.0833123	0	0.0264684
Mortierella_nantahalensis	0	0	0	0	0	0		Mortierella_nantahalensis	0	0	0	0	0	0	0.00025208	0	0	0	0	0	0	0	0	0	0	0	1.40044e-05
Mortierella_oligospora	0	0	0	0	0	0		Mortierella_oligospora	0	0	0	0	0	0	0	0.000756239	0	0	0	0	0	0	0	0	0.00012604	0	4.90155e-05
Mortierella_polygonia	0	0	0.000378119	0.00100832	0	0.000277288		Mortierella_polygonia	0.000630199	0.000504159	0.000756239	0.00138644	0.00100832	0	0.000378119	0.00277288	0	0.00163852	0	0	0.00113436	0.0018906	0	0.00277288	0.00025208	0.000882279	0.000889281
Mortierella_rishikesha	0.000504159	0	0.00138644	0.000378119	0.00025208	0.000504159		Mortierella_rishikesha	0.000882279	0.0197883	0.00100832	0.00113436	0.00012604	0	0.00504159	0.00277288	0.00151248	0.00226872	0.0012604	0.00541971	0.0018906	0	0.00264684	0.000756239	0.00113436	0.000882279	0.00269585
Mortierella_stylospora	0	0	0	0	0	0		Mortierella_stylospora	0	0	0	0.000504159	0	0	0	0	0	0	0	0	0	0	0	0	0	0	2.80089e-05
Mortierella_turficola	0	0	0	0	0	0		Mortierella_turficola	0	0	0	0	0	0	0	0	0	0	0	0	0	0	0	0	0	0	0
Mortierella_wolfii	0	0	0	0	0.000378119	7.56239e-05		Mortierella_wolfii	0	0.00012604	0	0	0	0	0	0.00025208	0.000378119	0.00012604	0	0	0	0	0	0	0	0	4.90155e-05
Mortierella_zychae	0	0.000378119	0.000378119	0	0	0.000151248		Mortierella_zychae	0	0.0105873	0	0.000504159	0	0.00012604	0.000630199	0.000378119	0.00289892	0.000630199	0.00113436	0	0.00012604	0	0	0	0.00138644	0.000756239	0.00106434
Mrakia_aquatica	0	0	0	0	0	0		Mrakia_aquatica	0	0	0	0	0	0	0	0	0	0.00113436	0	0	0	0	0	0	0	0	6.30199e-05
Mucor_racemosus	0	0	0	0.00025208	0	5.04159e-05		Mucor_racemosus	0	0.000504159	0	0	0	0	0	0	0	0	0	0	0	0	0	0	0	0	2.80089e-05
Mycena_pura	0	0	0	0	0	0		Mycena_pura	0	0.000378119	0	0	0	0	0	0	0	0	0	0	0	0	0	0	0	0	2.10066e-05
Mycosphaerella_waimeana	0	0.000882279	0.00151248	0.000378119	0.00277288	0.00110915		Mycosphaerella_waimeana	0	0	0	0	0	0	0	0	0	0	0	0	0	0	0	0	0	0	0
Myrmecridium_flexuosum	0	0	0	0	0	0		Myrmecridium_flexuosum	0	0	0	0	0	0	0	0	0	0	0	0	0	0	0	0	0.000630199	0	3.50111e-05
Myrmecridium_thailandicum	0	0	0	0	0	0		Myrmecridium_thailandicum	0	0	0	0	0	0	0	0	0	0	0	0	0	0	0	0	0	0.000504159	2.80089e-05
Myxocephala_albida	0	0	0	0.00100832	0	0.000201664		Myxocephala_albida	0	0.000504159	0	0	0	0	0	0	0	0	0	0	0	0	0	0.00138644	0	0	0.000105033
Myxotrichum_arcticum	0	0.00025208	0	0	0	5.04159e-05		Myxotrichum_arcticum	0	0.00012604	0	0	0	0	0	0	0	0	0	0	0	0	0	0	0.00025208	0	2.10066e-05
Naganishia_adeliensis	0.00113436	0.000378119	0	0	0.000378119	0.000378119		Naganishia_adeliensis	0	0	0	0	0	0.00012604	0	0	0.00151248	0	0	0	0	0.00138644	0	0	0	0	0.000168053
Nectria_dematiosa	0	0.000378119	0	0	0	7.56239e-05		Nectria_dematiosa	0	0	0	0	0	0	0	0	0	0	0	0	0	0	0	0	0	0	0
Nectriopsis_tremellicola	0	0	0	0	0	0		Nectriopsis_tremellicola	0	0	0	0	0	0	0.00176456	0.000378119	0	0	0	0	0	0	0	0	0	0	0.000119038
Neodevriesia_coccolobae	0.0139904	0.0477691	0.0274767	0.00264684	0.0312579	0.0246282		Neodevriesia_coccolobae	0	0	0	0	0	0	0	0	0	0	0	0	0	0	0	0	0	0	0
Neodevriesia_metrosideri	0	0.000378119	0	0	0	7.56239e-05		Neodevriesia_metrosideri	0	0	0	0	0	0	0	0	0	0	0	0	0	0	0	0	0	0	0
Neodevriesia_pakbiae	0.000504159	0	0.00012604	0	0	0.00012604		Neodevriesia_pakbiae	0	0	0	0	0	0	0	0	0	0	0	0	0	0	0	0	0	0	0
Neodevriesia_queenslandica	0.00718427	0.0187799	0.00743635	0	0.0147467	0.00962944		Neodevriesia_queenslandica	0	0	0	0	0	0	0	0	0	0	0	0	0	0	0	0	0.000504159	0	2.80089e-05
Neodevriesia_shakazului	0	0	0	0	0.000756239	0.000151248		Neodevriesia_shakazului	0	0	0	0	0	0	0	0	0	0	0	0	0	0	0	0	0	0	0
Neodevriesia_tabebuiae	0.00012604	0.00201664	0.00025208	0.00012604	0.000504159	0.000604991		Neodevriesia_tabebuiae	0	0	0	0	0	0	0	0	0	0	0	0	0	0	0	0	0	0	0
Neonectria_major	0	0	0.00012604	0.00453743	0	0.000932695		Neonectria_major	0	0.000630199	0.00277288	0.000756239	0.000378119	0	0	0.000504159	0	0.000630199	0	0	0.00100832	0	0	0	0.00025208	0	0.000385122
Neopestalotiopsis_eucalypticola	0	0	0	0	0	0		Neopestalotiopsis_eucalypticola	0	0	0.000504159	0	0	0	0	0	0	0	0	0	0	0	0	0	0	0	2.80089e-05
Neosetophoma_phragmitis	0	0	0	0	0	0		Neosetophoma_phragmitis	0	0	0.000504159	0	0	0	0	0	0	0.00012604	0	0	0	0	0	0	0	0	3.50111e-05
Neosetophoma_poaceicola	0	0	0.000378119	0	0.000378119	0.000151248		Neosetophoma_poaceicola	0.000504159	0	0.000630199	0	0.000378119	0	0.000504159	0	0	0	0	0	0	0	0	0.00025208	0.00025208	0	0.000140044
Neurospora_dictyophora	0	0	0	0	0	0		Neurospora_dictyophora	0	0	0	0	0	0	0	0	0	0	0	0	0	0	0	0	0	0	0
Nigrospora_hainanensis	0	0.00025208	0	0	0	5.04159e-05		Nigrospora_hainanensis	0	0.000630199	0	0	0	0	0	0	0	0	0	0	0.00012604	0	0	0	0	0	4.20133e-05
Nigrospora_osmanthi	0.00025208	0.000504159	0.000882279	0.00163852	0.00151248	0.000957903		Nigrospora_osmanthi	0	0	0	0	0	0	0	0	0	0	0	0	0	0	0	0	0	0	0
Occultifur_kilbournensis	0	0	0	0	0	0		Occultifur_kilbournensis	0	0	0	0	0	0	0	0	0.000882279	0	0	0	0	0	0	0	0.000378119	0	7.00221e-05
Ochroconis_minima	0	0	0	0	0	0		Ochroconis_minima	0	0	0	0	0	0	0	0	0	0	0	0	0.00012604	0	0	0	0	0	7.00221e-06
Oidiodendron_cereale	0	0	0	0.00012604	0	2.5208e-05		Oidiodendron_cereale	0	0	0	0	0	0	0	0.000882279	0	0	0	0	0.000378119	0	0	0	0	0	7.00221e-05
Oidiodendron_chlamydosporicum	0	0	0	0	0	0		Oidiodendron_chlamydosporicum	0	0	0	0	0	0	0	0	0	0	0	0	0	0	0	0	0	0	0
Oidiodendron_echinulatum	0	0	0	0	0	0		Oidiodendron_echinulatum	0	0.00012604	0	0	0.00100832	0	0	0	0	0	0	0	0	0	0	0	0.00012604	0	7.00221e-05
Oidiodendron_periconioides	0	0	0	0	0	0		Oidiodendron_periconioides	0	0	0.00012604	0	0	0	0	0.000378119	0	0	0	0	0	0	0	0	0	0	2.80089e-05
Oidiodendron_truncatum	0.00768843	0.003151	0.00441139	0.0103353	0.00327704	0.00577262		Oidiodendron_truncatum	0.00945299	0.00970507	0.0100832	0.00907487	0.0107134	0.00025208	0.015881	0.00831863	0.00844467	0.00668011	0.00428535	0.0120998	0.00529367	0.0200403	0.0108394	0.0187799	0.00945299	0.0100832	0.00997115
Olpidium_brassicae	0	0.00012604	0	0.000504159	0	0.00012604		Olpidium_brassicae	0.00113436	0	0	0	0.000378119	0	0.000378119	0	0.00138644	0.00113436	0	0	0.00100832	0.00163852	0	0.000630199	0.000378119	0.00201664	0.000560177
Ophiocordyceps_agriotis	0.000378119	0.00025208	0.00025208	0.00025208	0	0.000226872		Ophiocordyceps_agriotis	0.000882279	0	0.00025208	0.000378119	0	0	0	0	0	0.00012604	0	0.000630199	0	0.00025208	0	0	0.00025208	0.00100832	0.000210066
Ophiocordyceps_arborescens	0	0	0	0	0	0		Ophiocordyceps_arborescens	0	0	0	0	0	0	0	0	0	0	0	0	0	0	0	0	0	0	0
Paecilomyces_penicillatus	0	0	0	0	0	0		Paecilomyces_penicillatus	0	0.00541971	0	0	0	0	0	0	0	0	0	0	0.00012604	0	0	0	0.00012604	0	0.0003151
Panaeolus_papilionaceus	0	0	0	0	0	0		Panaeolus_papilionaceus	0	0	0	0	0	0	0	0	0	0	0	0	0	0	0	0	0	0	0
Papiliotrema_aurea	0	0	0.0012604	0	0.0025208	0.000756239		Papiliotrema_aurea	0	0.000378119	0	0	0	0	0.00012604	0	0	0	0	0	0	0	0	0	0	0	2.80089e-05
Papiliotrema_flavescens	0	0	0.00100832	0	0	0.000201664		Papiliotrema_flavescens	0	0.000504159	0.000378119	0	0	0	0	0	0.000630199	0	0	0.00100832	0	0	0	0	0	0	0.000140044
Papiliotrema_laurentii	0	0	0.00012604	0.000630199	0	0.000151248		Papiliotrema_laurentii	0	0	0	0	0	0	0	0	0	0.00012604	0	0	0	0	0	0	0	0	7.00221e-06
Papiliotrema_mangalensis	0	0	0.00025208	0	0.000630199	0.000176456		Papiliotrema_mangalensis	0	0	0	0	0	0	0	0	0	0	0	0	0	0	0	0	0	0	0
Papiliotrema_rajasthanensis	0	0	0	0	0	0		Papiliotrema_rajasthanensis	0.000504159	0	0	0	0	0	0	0	0	0	0	0	0	0	0	0	0	0	2.80089e-05
Papiliotrema_taeanensis	0	0	0	0	0.00025208	5.04159e-05		Papiliotrema_taeanensis	0	0	0	0	0	0	0	0	0	0	0	0	0	0	0	0	0	0	0
Paramycosphaerella_intermedia	0	0.00025208	0	0	0	5.04159e-05		Paramycosphaerella_intermedia	0	0	0	0	0	0	0	0	0	0	0	0	0	0	0	0	0	0	0
Paramyrothecium_viridisporum	0	0	0	0	0	0		Paramyrothecium_viridisporum	0	0	0	0	0	0	0	0	0.00012604	0	0	0	0.00025208	0	0	0	0	0	2.10066e-05
Paraphaeosphaeria_sardoa	0	0	0	0	0	0		Paraphaeosphaeria_sardoa	0	0.000504159	0	0	0	0	0	0	0	0	0	0	0	0	0	0	0	0	2.80089e-05
Paraphaeosphaeria_verruculosa	0	0	0	0	0.00163852	0.000327704		Paraphaeosphaeria_verruculosa	0	0	0	0	0	0	0	0	0	0	0	0	0	0	0	0	0	0	0
Paraphoma_radicina	0	0	0	0	0	0		Paraphoma_radicina	0	0	0	0	0	0	0	0	0	0	0	0	0	0	0	0	0	0	0
Paraphoma_rhaphiolepidis	0	0	0.00012604	0	0	2.5208e-05		Paraphoma_rhaphiolepidis	0	0	0	0	0.000756239	0	0	0	0	0.00327704	0	0	0	0	0	0	0	0	0.000224071
Parasola_lilatincta	0	0	0	0	0	0		Parasola_lilatincta	0	0.00012604	0	0	0	0	0	0	0	0	0	0	0	0	0	0.000756239	0	0	4.90155e-05
Parastagonospora_avenae	0	0	0.00012604	0	0	2.5208e-05		Parastagonospora_avenae	0	0	0	0	0	0	0	0	0	0	0	0	0	0	0	0	0	0	0
Parengyodontium_album	0	0.00100832	0.0012604	0.000378119	0.000504159	0.000630199		Parengyodontium_album	0	0	0	0	0	0	0	0	0	0	0	0	0	0	0	0	0	0	0
Penicillifer_diparietisporus	0	0	0	0	0	0		Penicillifer_diparietisporus	0	0	0	0	0	0	0	0	0	0	0	0	0	0	0	0	0	0	0
Penicillium_athertonense	0	0	0.000378119	0.000630199	0	0.000201664		Penicillium_athertonense	0	0.000756239	0.00113436	0.00113436	0.00025208	0	0	0	0	0.0025208	0.000882279	0.000756239	0	0	0	0	0.00012604	0.0018906	0.000525166
Penicillium_javanicum	0	0	0	0	0.00025208	5.04159e-05		Penicillium_javanicum	0.000630199	0.00012604	0.000630199	0	0	0	0.000630199	0.000378119	0	0	0	0	0.000756239	0.000882279	0.000882279	0	0	0.000756239	0.0003151
Penicillium_meridianum	0.00012604	0	0	0	0.00012604	5.04159e-05		Penicillium_meridianum	0	0.00025208	0	0	0	0	0	0	0	0	0	0	0	0.00100832	0	0	0	0	7.00221e-05
Penicillium_nepalense	0	0	0	0	0	0		Penicillium_nepalense	0	0	0	0	0	0	0.000756239	0	0	0	0	0	0	0	0	0	0	0	4.20133e-05
Penicillium_oxalicum	0	0.00025208	0	0	0	5.04159e-05		Penicillium_oxalicum	0	0.000630199	0	0	0.000378119	0	0	0	0	0.00012604	0	0	0.00012604	0	0	0.000630199	0	0	0.000105033
Penicillium_paxilli	0	0	0	0	0	0		Penicillium_paxilli	0	0	0	0	0	0	0	0	0	0	0	0	0	0	0	0	0	0	0
Penicillium_polonicum	0	0.000882279	0.00025208	0.00025208	0	0.000277288		Penicillium_polonicum	0.00100832	0.000378119	0.00012604	0	0	0	0.00113436	0	0	0.0012604	0	0	0.000378119	0	0	0	0	0	0.000238075
Penicillium_quebecense	0	0	0	0	0	0		Penicillium_quebecense	0	0	0	0.000756239	0.00025208	0	0	0	0	0	0	0	0	0	0	0	0	0	5.60177e-05
Penicillium_roseopurpureum	0	0	0	0	0	0		Penicillium_roseopurpureum	0	0	0	0	0	0	0	0	0	0	0	0	0	0	0	0	0	0	0
Penicillium_striatisporum	0	0.00012604	0	0	0	2.5208e-05		Penicillium_striatisporum	0	0	0.00025208	0.000630199	0	0	0	0	0	0	0.000378119	0	0	0.000504159	0	0	0	0.0012604	0.000168053
Penicillium_swiecickii	0	0	0	0	0	0		Penicillium_swiecickii	0	0	0	0	0	0	0	0	0	0	0	0	0	0	0	0	0	0	0
Penicillium_tularense	0	0	0	0	0	0		Penicillium_tularense	0	0	0.000378119	0	0	0	0	0	0	0	0	0	0	0	0	0	0	0	2.10066e-05
Periconia_byssoides	0.00214268	0.00277288	0.00302496	0.00100832	0.000882279	0.00196622		Periconia_byssoides	0	0	0	0	0	0	0	0	0	0	0	0	0	0	0	0	0	0	0
Periconia_cookei	0	0	0	0.00138644	0	0.000277288		Periconia_cookei	0	0	0	0	0	0	0	0	0	0	0	0	0	0	0	0	0	0	0
Periconia_epilithographicola	0	0.00025208	0.00012604	0	0	7.56239e-05		Periconia_epilithographicola	0	0	0	0	0	0	0	0	0	0	0	0	0	0	0	0	0	0	0
Pestalotiopsis_oryzae	0	0	0	0	0	0		Pestalotiopsis_oryzae	0	0.00138644	0	0	0	0.00012604	0	0	0	0	0	0	0	0	0	0	0	0	8.40266e-05
Peziza_limnaea	0	0.00012604	0	0	0	2.5208e-05		Peziza_limnaea	0	0.00151248	0	0	0	0.00012604	0	0	0	0	0.000630199	0	0	0	0	0	0	0	0.00012604
Phaeoacremonium_hungaricum	0	0	0	0.000630199	0	0.00012604		Phaeoacremonium_hungaricum	0	0	0	0	0	0	0	0	0	0	0	0	0	0	0	0	0	0	0
Phaeophleospora_eucalypticola	0.0641543	0.0426015	0.0523065	0.0018906	0.0783968	0.0478699		Phaeophleospora_eucalypticola	0	0.000378119	0	0	0	0	0	0	0	0	0	0	0.00025208	0	0	0	0	0	3.50111e-05
Phaeosphaeria_ampeli	0	0.000378119	0.00012604	0	0	0.000100832		Phaeosphaeria_ampeli	0	0	0	0	0	0	0	0	0	0	0	0	0	0	0	0	0	0	0
Phaeosphaeria_breonadiae	0	0	0.00012604	0	0	2.5208e-05		Phaeosphaeria_breonadiae	0	0	0	0	0	0	0	0	0	0	0	0	0	0	0	0	0	0	0
Phaeosphaeria_oryzae	0.00478951	0.0012604	0.00403327	0.00100832	0.00378119	0.00297454		Phaeosphaeria_oryzae	0	0	0	0	0	0	0	0	0	0	0	0	0	0	0	0	0	0	0
Phanerochaete_chrysosporium	0	0	0	0	0	0		Phanerochaete_chrysosporium	0	0	0	0	0	0	0	0	0	0.00025208	0	0	0	0	0	0	0	0	1.40044e-05
Phialemonium_inflatum	0	0	0	0.00113436	0	0.000226872		Phialemonium_inflatum	0	0.000630199	0.000378119	0	0	0	0	0.00012604	0	0	0	0	0	0	0	0	0	0	6.30199e-05
Phialocephala_fortinii	0	0	0	0	0	0		Phialocephala_fortinii	0	0.000756239	0	0	0	0	0	0	0	0	0	0	0	0	0	0	0	0	4.20133e-05
Phialosimplex_chlamydosporus	0	0	0	0	0	0		Phialosimplex_chlamydosporus	0	0	0	0	0	0	0	0	0	0	0	0	0	0	0	0	0	0	0
Phomatospora_striatigera	0	0	0.00025208	0	0	5.04159e-05		Phomatospora_striatigera	0	0	0	0	0	0	0	0	0	0	0	0	0	0	0	0	0	0	0
Pichia_fermentans	0	0.00012604	0.00012604	0.00012604	0	7.56239e-05		Pichia_fermentans	0	0	0	0	0	0	0	0	0	0	0	0	0	0	0	0	0	0.00239476	0.000133042
Pichia_kluyveri	0.00025208	0	0	0	0	5.04159e-05		Pichia_kluyveri	0	0	0	0	0	0	0	0	0	0	0	0	0	0	0	0	0	0	0
Pichia_kudriavzevii	0	0	0	0	0.00012604	2.5208e-05		Pichia_kudriavzevii	0	0	0	0.00012604	0	0	0	0	0.00012604	0.000504159	0	0.00113436	0.00012604	0.00289892	0.00113436	0	0.000378119	0.000504159	0.000385122
Plectosphaerella_niemeijerarum	0.00100832	0.00113436	0	0.00012604	0	0.000453743		Plectosphaerella_niemeijerarum	0.000630199	0.0176456	0.00163852	0.0012604	0.000630199	0	0	0	0	0.00680615	0	0	0.0012604	0.000756239	0.00264684	0.00012604	0.00100832	0.0018906	0.00201664
Pleotrichocladium_opacum	0	0	0	0	0.000378119	7.56239e-05		Pleotrichocladium_opacum	0	0	0	0	0	0	0	0	0	0	0	0	0	0	0	0	0	0	0
Pleurotus_ostreatus	0	0.000378119	0	0	0	7.56239e-05		Pleurotus_ostreatus	0	0	0	0	0	0	0	0	0	0	0	0	0	0	0	0	0	0	0
Poaceascoma_helicoides	0	0	0	0	0	0		Poaceascoma_helicoides	0	0	0.00025208	0.00012604	0	0	0	0	0	0	0	0	0	0	0	0	0	0	2.10066e-05
Podosphaera_leucotricha	0	0	0	0	0	0		Podosphaera_leucotricha	0	0	0	0	0	0	0	0	0	0	0	0	0	0	0	0	0	0	0
Podospora_bulbillosa	0	0	0	0	0	0		Podospora_bulbillosa	0	0	0	0.00012604	0	0	0	0	0	0	0	0	0	0	0	0	0	0	7.00221e-06
Podospora_intestinacea	0	0	0	0	0	0		Podospora_intestinacea	0	0.00025208	0	0	0	0	0	0	0	0	0	0	0	0	0	0	0	0	1.40044e-05
Podospora_multipilosa	0	0	0.000504159	0.00920091	0	0.00194101		Podospora_multipilosa	0.000756239	0.00226872	0.00340308	0	0.000504159	0	0.00025208	0	0.000882279	0.000378119	0	0	0.00138644	0	0	0	0.000756239	0	0.000588186
Polyschema_sclerotigenum	0	0	0	0	0	0		Polyschema_sclerotigenum	0	0.000378119	0	0	0	0	0	0	0.000756239	0	0	0	0.00012604	0	0	0	0	0	7.00221e-05
Polyscytalum_neofecundissimum	0.000378119	0	0	0	0	7.56239e-05		Polyscytalum_neofecundissimum	0	0.000756239	0	0	0	0	0	0	0	0	0	0	0	0	0	0	0	0	4.20133e-05
Preussia_persica	0	0	0	0	0	0		Preussia_persica	0	0	0	0	0	0	0.000630199	0	0	0	0	0	0	0	0	0	0	0	3.50111e-05
Pseudallescheria_boydii	0	0	0	0	0	0		Pseudallescheria_boydii	0	0.00201664	0	0	0	0	0	0	0	0	0	0	0	0	0	0	0	0	0.000112035
Pseudeurotium_bakeri	0	0	0	0	0	0		Pseudeurotium_bakeri	0	0.00012604	0	0	0	0	0	0.00025208	0	0	0	0	0	0	0	0	0	0	2.10066e-05
Pseudocercospora_neriicola	0	0	0.000630199	0	0.00264684	0.000655407		Pseudocercospora_neriicola	0	0	0	0	0	0	0	0	0	0	0	0	0	0	0	0	0	0	0
Pseudocercospora_robusta	0	0	0	0.000378119	0.00100832	0.000277288		Pseudocercospora_robusta	0	0	0	0	0	0	0	0	0	0	0	0	0	0	0	0	0	0	0
Pseudogymnoascus_destructans	0	0	0.000630199	0.015755	0.00012604	0.00330224		Pseudogymnoascus_destructans	0.000756239	0.00327704	0.00516763	0.0018906	0.00428535	0	0.00214268	0.00378119	0.00428535	0.00138644	0.000504159	0	0.00378119	0.0012604	0.00277288	0	0.00428535	0	0.00219869
Pseudopithomyces_karoo	0	0	0.00025208	0	0	5.04159e-05		Pseudopithomyces_karoo	0	0	0	0	0	0	0	0	0	0	0	0	0	0	0	0	0	0	0
Pseudosigmoidea_alnicola	0	0	0	0	0	0		Pseudosigmoidea_alnicola	0	0	0	0	0	0	0	0	0.000882279	0	0	0	0	0	0	0	0	0	4.90155e-05
Pseudothielavia_arxii	0	0	0	0	0	0		Pseudothielavia_arxii	0	0	0.00025208	0	0	0	0	0	0	0	0	0	0	0	0	0	0	0	1.40044e-05
Pseudozasmidium_vietnamense	0	0	0.00025208	0.000378119	0	0.00012604		Pseudozasmidium_vietnamense	0	0	0	0	0	0	0	0	0	0	0	0	0	0	0	0	0	0	0
Punctularia_strigosozonata	0	0	0	0	0	0		Punctularia_strigosozonata	0	0	0	0	0	0	0	0	0	0	0	0	0	0	0	0	0	0	0
Purpureocillium_lavendulum	0	0	0	0	0	0		Purpureocillium_lavendulum	0	0	0	0	0	0	0	0	0	0	0	0	0.000504159	0	0	0	0	0	2.80089e-05
Purpureocillium_lilacinum	0	0	0	0	0	0		Purpureocillium_lilacinum	0	0	0	0	0	0	0	0	0	0.00012604	0	0	0	0	0	0	0	0	7.00221e-06
Pyrenochaetopsis_leptospora	0	0	0	0	0	0		Pyrenochaetopsis_leptospora	0	0.000630199	0.00025208	0	0	0	0	0	0.00012604	0	0	0	0	0	0	0	0	0	5.60177e-05
Pyrenophora_tritici-repentis	0	0	0	0	0	0		Pyrenophora_tritici-repentis	0	0.00025208	0	0	0	0	0.00113436	0	0	0.000756239	0	0	0	0	0	0	0	0.000504159	0.000147046
Pyxidiophora_microspora	0	0	0	0	0	0		Pyxidiophora_microspora	0	0	0	0	0	0	0	0	0	0	0	0	0	0	0	0	0	0	0
Rasamsonia_emersonii	0	0	0	0	0	0		Rasamsonia_emersonii	0	0	0	0	0	0	0	0	0	0	0	0	0	0	0	0	0	0	0
Rhizomucor_pusillus	0	0	0	0	0	0		Rhizomucor_pusillus	0	0	0	0	0	0	0	0	0	0	0	0	0	0	0	0	0	0	0
Rhizophagus_intraradices	0	0	0.00012604	0	0	2.5208e-05		Rhizophagus_intraradices	0	0.000756239	0	0.000882279	0	0	0	0	0	0	0	0	0.00138644	0	0	0	0	0	0.000168053
Rhizophlyctis_rosea	0.000756239	0.0177716	0.0025208	0	0.00390723	0.00499118		Rhizophlyctis_rosea	0	0.000504159	0.00025208	0	0	0	0	0	0.000882279	0	0.000504159	0	0	0	0	0	0.000378119	0	0.000140044
Rhizophydium_carpophilum	0	0	0	0	0	0		Rhizophydium_carpophilum	0	0	0	0	0	0	0	0	0	0	0.00100832	0	0	0	0	0	0	0	5.60177e-05
Rhizopogon_sinoalbidus	0.00113436	0.00025208	0.000504159	0.00289892	0.00025208	0.00100832		Rhizopogon_sinoalbidus	0.000882279	0.0176456	0.0018906	0.00138644	0.000756239	0	0.000630199	0.00163852	0.00100832	0.0012604	0.00113436	0.00176456	0.00138644	0.00277288	0.00100832	0.00100832	0.00100832	0.00214268	0.00218469
Rhodotorula_babjevae	0	0	0	0	0	0		Rhodotorula_babjevae	0	0	0	0	0	0	0	0	0	0	0	0	0	0	0	0	0	0	0
Rhodotorula_mucilaginosa	0.00100832	0	0	0	0	0.000201664		Rhodotorula_mucilaginosa	0	0	0	0	0	0	0	0	0	0	0	0	0	0	0	0	0	0	0
Rhodotorula_sphaerocarpa	0.003151	0.00680615	0.0151248	0.000378119	0.0458785	0.0142677		Rhodotorula_sphaerocarpa	0	0	0	0	0	0	0	0	0	0	0	0	0	0	0	0	0	0	0
Rhodotorula_taiwanensis	0	0	0.000378119	0	0	7.56239e-05		Rhodotorula_taiwanensis	0	0	0	0	0	0	0	0	0	0	0	0	0	0	0	0	0	0	0
Robbauera_albescens	0	0.000378119	0	0	0	7.56239e-05		Robbauera_albescens	0	0	0	0	0	0	0	0	0	0	0	0	0	0	0	0	0	0	0
Robillarda_sessilis	0	0	0	0	0	0		Robillarda_sessilis	0	0	0	0.00138644	0	0	0	0	0	0.000630199	0	0	0	0	0	0	0	0	0.000112035
Roussoella_siamensis	0	0	0	0	0	0		Roussoella_siamensis	0	0.00100832	0	0	0	0	0	0	0	0	0	0	0	0	0	0	0	0	5.60177e-05
Russula_heterophylla	0	0	0	0	0	0		Russula_heterophylla	0	0	0	0	0	0	0.000378119	0	0	0	0	0	0	0	0	0	0	0	2.10066e-05
Russula_insignis	0	0	0	0	0	0		Russula_insignis	0	0	0	0	0	0	0	0	0	0	0	0	0	0	0	0	0	0	0
Russula_nigricans	0	0.000378119	0	0	0	7.56239e-05		Russula_nigricans	0	0	0	0	0	0	0	0	0	0	0	0	0	0	0	0	0	0	0
Sagenomella_oligospora	0	0	0.00025208	0	0	5.04159e-05		Sagenomella_oligospora	0	0	0	0.000504159	0	0	0	0	0	0.00025208	0	0	0	0	0	0	0	0.000378119	6.30199e-05
Sagenomella_verticillata	0	0	0	0.00012604	0	2.5208e-05		Sagenomella_verticillata	0	0.000882279	0	0.000378119	0.00138644	0	0	0	0	0	0	0	0	0	0	0	0	0	0.000147046
Saitozyma_paraflava	0	0	0	0	0	0		Saitozyma_paraflava	0	0.00012604	0	0	0	0	0	0	0	0	0	0	0	0	0	0	0	0	7.00221e-06
Saitozyma_podzolica	0.0012604	0.000378119	0	0.00113436	0.000630199	0.000680615		Saitozyma_podzolica	0.000882279	0.000378119	0	0	0	0.00025208	0	0	0.00012604	0.00151248	0	0.00680615	0.000756239	0	0	0	0	0	0.000595188
Sakaguchia_dacryoidea	0	0.000378119	0	0	0	7.56239e-05		Sakaguchia_dacryoidea	0	0	0	0	0	0	0	0	0	0	0	0	0	0	0	0	0	0	0
Sampaiozyma_ingeniosa	0	0	0.00025208	0	0	5.04159e-05		Sampaiozyma_ingeniosa	0	0.003151	0	0	0	0	0	0	0	0	0	0	0	0	0	0	0	0	0.000175055
Saprochaete_gigas	0	0	0	0	0	0		Saprochaete_gigas	0	0	0	0	0	0	0	0	0	0	0	0	0	0	0	0	0	0	0
Sarocladium_implicatum	0	0	0	0	0	0		Sarocladium_implicatum	0	0	0	0	0	0	0	0	0	0	0	0	0	0	0	0	0	0.000882279	4.90155e-05
Sarocladium_kiliense	0	0	0.000882279	0.00365516	0	0.000907487		Sarocladium_kiliense	0.000882279	0.00163852	0.00239476	0.00151248	0.00138644	0	0.0025208	0.00201664	0.00138644	0.000630199	0	0	0.000756239	0	0	0	0.00239476	0	0.000973308
Sarocladium_strictum	0	0	0	0	0	0		Sarocladium_strictum	0	0.00025208	0	0	0	0	0.000756239	0	0.000756239	0	0	0	0	0	0	0	0	0	9.8031e-05
Scedosporium_aurantiacum	0	0	0	0	0	0		Scedosporium_aurantiacum	0	0	0	0	0	0	0	0	0	0	0	0	0	0	0	0	0	0	0
Scedosporium_dehoogii	0	0	0	0	0	0		Scedosporium_dehoogii	0	0	0	0	0	0	0	0	0.00012604	0	0	0	0	0	0	0	0	0	7.00221e-06
Scedosporium_prolificans	0	0	0.00025208	0	0	5.04159e-05		Scedosporium_prolificans	0	0	0	0	0	0	0	0	0	0	0	0	0	0	0	0	0	0	0
Schizophyllum_commune	0	0.000378119	0	0	0.000378119	0.000151248		Schizophyllum_commune	0	0	0	0	0	0	0	0	0.00100832	0.00100832	0	0	0	0	0	0	0.000378119	0	0.000133042
Schizothecium_curvisporum	0	0	0	0.00025208	0	5.04159e-05		Schizothecium_curvisporum	0.000504159	0.00100832	0.00012604	0.00100832	0.000630199	0	0.00163852	0	0.00151248	0	0	0	0.000378119	0	0	0	0.0025208	0	0.000518164
Scoliciosporum_chlorococcum	0	0	0	0	0	0		Scoliciosporum_chlorococcum	0	0	0	0	0	0	0	0	0	0	0	0	0	0	0.000882279	0	0	0	4.90155e-05
Scytalidium_circinatum	0	0	0	0	0	0		Scytalidium_circinatum	0	0	0	0	0	0	0	0	0	0	0	0	0	0	0	0	0	0	0
Sebacina_dimitica	0	0	0.00025208	0.00025208	0.00012604	0.00012604		Sebacina_dimitica	0	0.000504159	0.000630199	0.000630199	0	0	0	0.000378119	0	0.00365516	0	0.00113436	0	0	0.00466347	0	0	0	0.000644204
Septoriella_hirta	0	0	0	0	0	0		Septoriella_hirta	0	0	0	0	0	0	0.000882279	0	0	0	0	0	0	0	0	0	0	0	4.90155e-05
Septoriella_hollandica	0	0	0	0	0	0		Septoriella_hollandica	0	0	0	0	0	0	0	0	0	0	0	0	0	0	0	0	0	0	0
Setophoma_terrestris	0	0.000882279	0	0	0	0.000176456		Setophoma_terrestris	0	0	0	0	0	0	0	0	0	0	0	0	0	0	0	0	0	0	0
Simplicillium_aogashimaense	0	0	0	0	0	0		Simplicillium_aogashimaense	0	0	0	0	0	0	0	0	0	0	0	0	0	0	0	0	0	0	0
Simplicillium_cylindrosporum	0	0	0.00012604	0	0	2.5208e-05		Simplicillium_cylindrosporum	0	0	0	0	0	0	0	0	0	0	0	0	0	0	0	0	0	0	0
Slooffia_tsugae	0	0	0	0	0	0		Slooffia_tsugae	0	0	0	0	0	0	0	0	0	0	0	0	0	0	0	0	0	0	0
Sodiomyces_alcalophilus	0	0	0.00012604	0.000630199	0	0.000151248		Sodiomyces_alcalophilus	0	0.00025208	0.00025208	0.000756239	0	0	0	0	0.000756239	0	0	0	0	0	0	0	0	0	0.000112035
Solicoccozyma_aeria	0.00756239	0.000378119	0.00163852	0.00239476	0.00378119	0.003151		Solicoccozyma_aeria	0.00415931	0.0012604	0.003151	0.00214268	0.003151	0	0.00327704	0.00378119	0.00541971	0.0118477	0.00340308	0.012604	0.00365516	0.00441139	0.00642803	0.00264684	0.00453743	0.00705823	0.00460746
Solicoccozyma_terricola	0	0	0	0	0	0		Solicoccozyma_terricola	0	0	0.000378119	0	0	0	0	0	0	0	0	0	0.00012604	0	0	0	0	0	2.80089e-05
Spencerozyma_crocea	0	0	0	0	0	0		Spencerozyma_crocea	0	0.000630199	0	0	0	0	0	0	0	0	0	0	0	0	0	0	0	0	3.50111e-05
Sphaerulina_rhododendricola	0	0.000756239	0.00012604	0	0.00012604	0.000201664		Sphaerulina_rhododendricola	0	0	0	0	0	0	0	0	0	0	0	0	0	0	0	0	0	0	0
Spizellomyces_acuminatus	0	0	0	0	0	0		Spizellomyces_acuminatus	0	0	0	0	0	0	0	0	0	0	0	0	0	0	0	0	0	0	0
Sporidesmiella_aquatica	0	0	0	0	0	0		Sporidesmiella_aquatica	0	0	0	0.000630199	0	0	0	0	0	0	0	0	0	0	0.00176456	0	0	0	0.000133042
Sporidiobolus_metaroseus	0	0	0.00012604	0	0	2.5208e-05		Sporidiobolus_metaroseus	0	0	0	0	0	0	0	0.00113436	0	0	0	0	0	0	0	0	0	0	6.30199e-05
Sporidiobolus_pararoseus	0	0.00025208	0.00113436	0	0.000378119	0.000352912		Sporidiobolus_pararoseus	0	0	0	0	0	0	0	0.00025208	0.00012604	0	0	0	0.000504159	0	0	0	0	0.00025208	6.30199e-05
Sporobolomyces_carnicolor	0	0	0.000378119	0	0	7.56239e-05		Sporobolomyces_carnicolor	0	0	0	0	0	0	0	0	0	0	0	0	0	0	0	0	0	0	0
Stachybotrys_limonispora	0	0	0	0	0	0		Stachybotrys_limonispora	0	0	0	0	0	0	0	0	0	0	0	0	0	0	0	0	0	0	0
Staphylotrichum_coccosporum	0	0	0	0	0	0		Staphylotrichum_coccosporum	0	0	0	0.00012604	0.000378119	0	0	0.00012604	0	0	0	0	0	0	0.00025208	0	0	0	4.90155e-05
Stemphylium_lycopersici	0.0132342	0.0131081	0.022057	0.00113436	0.0391984	0.0177464		Stemphylium_lycopersici	0	0	0	0	0	0	0	0	0.00012604	0.00302496	0	0	0.000756239	0	0.00012604	0	0	0.000504159	0.00025208
Sterigmatomyces_halophilus	0	0	0	0	0	0		Sterigmatomyces_halophilus	0	0	0	0	0	0	0	0	0.00012604	0	0	0	0	0	0	0	0	0	7.00221e-06
Strelitziana_africana	0.000756239	0.0012604	0.000378119	0	0	0.000478951		Strelitziana_africana	0	0	0	0	0	0	0	0	0	0	0	0	0	0	0	0	0	0	0
Subulicystidium_perlongisporum	0	0	0	0	0	0		Subulicystidium_perlongisporum	0	0	0	0	0	0	0	0	0	0	0	0	0.000756239	0	0	0	0	0	4.20133e-05
Sugitazyma_miyagiana	0	0	0	0	0	0		Sugitazyma_miyagiana	0	0	0	0	0	0	0	0	0	0	0	0	0	0	0	0	0	0	0
Symmetrospora_marina	0.0107134	0.0131081	0.0302496	0.00151248	0.0273506	0.0165868		Symmetrospora_marina	0	0	0	0	0	0	0	0	0	0	0	0	0	0	0	0	0	0	0
Symmetrospora_oryzicola	0	0	0	0	0	0		Symmetrospora_oryzicola	0	0.00025208	0	0	0	0	0	0	0	0	0	0	0	0	0	0	0	0	1.40044e-05
Symmetrospora_symmetrica	0.00794051	0.0149987	0.0247038	0.00340308	0.0257121	0.0153517		Symmetrospora_symmetrica	0	0.00478951	0	0	0	0	0	0	0	0.00100832	0	0	0.00025208	0	0	0	0.00025208	0	0.000350111
Sympodiella_quercina	0	0	0	0	0	0		Sympodiella_quercina	0.000504159	0	0	0	0	0	0	0	0	0	0	0	0	0	0.00113436	0	0	0	9.10288e-05
Talaromyces_californicus	0	0	0	0.00012604	0	2.5208e-05		Talaromyces_californicus	0	0.00025208	0	0	0.000882279	0	0	0	0	0	0	0	0	0	0.00113436	0	0	0	0.00012604
Talaromyces_columbinus	0	0	0	0	0	0		Talaromyces_columbinus	0	0	0	0	0	0	0	0	0	0	0	0	0	0	0	0	0	0.00113436	6.30199e-05
Talaromyces_infraolivaceus	0	0	0	0	0	0		Talaromyces_infraolivaceus	0	0	0	0.000378119	0	0	0	0	0	0	0	0	0	0	0	0	0	0	2.10066e-05
Talaromyces_purpureogenus	0	0	0	0	0	0		Talaromyces_purpureogenus	0	0	0	0	0	0	0.00113436	0	0	0.000882279	0	0	0	0	0	0	0	0	0.000112035
Tausonia_pullulans	0.00100832	0.000756239	0.0012604	0.012604	0.000630199	0.00325183		Tausonia_pullulans	0.00428535	0.00327704	0.00466347	0.0018906	0.00466347	0.00012604	0.00579783	0	0.0018906	0.00478951	0.0025208	0	0.00327704	0.00378119	0.00264684	0.00025208	0.00327704	0.0109655	0.00322802
Teichospora_thailandica	0	0	0	0.00025208	0	5.04159e-05		Teichospora_thailandica	0	0	0.000756239	0	0	0	0	0	0	0	0	0	0	0	0	0	0	0	4.20133e-05
Teratosphaeria_foliensis	0	0	0	0	0.000504159	0.000100832		Teratosphaeria_foliensis	0	0	0	0	0	0	0	0	0	0	0	0	0	0	0	0	0	0	0
Terramyces_subangulosum	0.000378119	0	0	0	0	7.56239e-05		Terramyces_subangulosum	0	0.00012604	0	0	0	0	0	0	0	0	0	0	0	0	0	0	0	0	7.00221e-06
Thelebolus_balaustiformis	0	0	0	0.000378119	0	7.56239e-05		Thelebolus_balaustiformis	0	0	0	0.000378119	0	0	0	0	0	0	0	0	0	0	0	0	0	0	2.10066e-05
Thelonectria_blackeriella	0	0	0	0	0	0		Thelonectria_blackeriella	0	0.00529367	0.000378119	0	0	0	0	0	0	0.00012604	0	0	0	0	0	0	0	0	0.000322102
Thermomyces_lanuginosus	0	0	0	0	0	0		Thermomyces_lanuginosus	0	0	0	0	0	0	0	0	0	0	0	0	0	0	0	0	0	0	0
Tomentella_longisterigmata	0	0	0	0	0	0		Tomentella_longisterigmata	0	0.00113436	0	0	0	0	0	0	0	0	0	0	0	0	0	0	0	0	6.30199e-05
Torula_camporesii	0	0.00012604	0	0	0	2.5208e-05		Torula_camporesii	0	0	0	0	0	0	0	0	0	0	0	0	0	0	0	0	0	0	0
Toxicocladosporium_banksiae	0.000378119	0	0	0	0	7.56239e-05		Toxicocladosporium_banksiae	0	0	0	0	0	0	0	0	0	0	0	0	0	0	0	0	0	0	0
Toxicocladosporium_rubrigenum	0	0.00113436	0.00025208	0	0.00100832	0.000478951		Toxicocladosporium_rubrigenum	0	0	0	0	0	0	0	0	0	0	0	0	0	0	0	0	0	0	0
Toxicocladosporium_strelitziae	0	0.00025208	0.00012604	0	0.00428535	0.000932695		Toxicocladosporium_strelitziae	0	0	0	0	0	0	0	0	0	0	0	0	0	0	0	0	0	0	0
Tremateia_murispora	0	0.00012604	0	0	0.00025208	7.56239e-05		Tremateia_murispora	0	0	0	0	0	0	0	0	0	0	0	0	0	0	0	0	0	0	0
Tremella_globispora	0	0	0	0	0	0		Tremella_globispora	0	0	0	0	0	0	0	0	0.000630199	0	0	0	0	0	0	0	0	0	3.50111e-05
Trichocladium_seminis-citrulli	0.0458785	0.0181497	0.0205445	0.0519284	0.0201664	0.0313335		Trichocladium_seminis-citrulli	0.0841946	0.0386942	0.0708344	0.0773885	0.0875977	0.00113436	0.0983111	0.108772	0.0955382	0.0468868	0.0691959	0.0761281	0.0938997	0.0852029	0.0956642	0.0767583	0.0603731	0.112806	0.0766322
Trichoderma_atrobrunneum	0	0	0	0.00012604	0.000756239	0.000176456		Trichoderma_atrobrunneum	0	0.00012604	0	0.000504159	0.00138644	0	0	0	0.00012604	0.00327704	0	0.00138644	0.000756239	0	0.00025208	0.000378119	0.000504159	0	0.000483153
Trichoderma_atroviride	0	0	0	0	0	0		Trichoderma_atroviride	0	0	0.000882279	0	0	0	0	0	0	0	0	0	0	0	0	0	0	0	4.90155e-05
Trichoderma_crassum	0	0	0	0	0	0		Trichoderma_crassum	0	0.00025208	0	0	0.000756239	0	0	0	0	0	0	0.00025208	0	0	0	0	0	0	7.00221e-05
Trichoderma_eijii	0	0	0	0	0	0		Trichoderma_eijii	0	0	0	0	0	0	0	0.00151248	0	0	0	0	0	0	0	0	0	0	8.40266e-05
Trichoderma_longibrachiatum	0	0	0.00012604	0	0	2.5208e-05		Trichoderma_longibrachiatum	0	0	0	0	0	0	0	0	0	0	0	0	0	0	0	0	0	0	0
Trichoderma_polysporum	0	0	0	0	0	0		Trichoderma_polysporum	0	0	0	0	0	0	0	0	0	0	0	0.00239476	0	0	0	0.000756239	0	0	0.000175055
Trichoderma_spirale	0	0	0	0	0	0		Trichoderma_spirale	0	0	0	0	0	0	0	0	0	0	0	0	0	0	0	0	0	0	0
Trichoderma_yunnanense	0	0	0.00025208	0.000756239	0	0.000201664		Trichoderma_yunnanense	0	0.00113436	0.00138644	0.000378119	0	0	0.000756239	0	0	0.000630199	0.000882279	0	0.00012604	0	0	0	0	0	0.000294093
Tricholoma_triste	0	0.000378119	0.00012604	0.00201664	0.000882279	0.000680615		Tricholoma_triste	0	0.00201664	0.00365516	0.00138644	0.00138644	0	0.00428535	0.000756239	0	0	0	0	0.000630199	0.00151248	0	0.000756239	0.000882279	0.00226872	0.00108534
Trichomerium_camporesii	0	0	0.00025208	0	0	5.04159e-05		Trichomerium_camporesii	0	0	0	0	0	0	0	0	0	0	0	0	0	0	0	0	0	0	0
Trichosporon_asahii	0	0	0	0	0	0		Trichosporon_asahii	0	0	0	0	0	0	0	0.00012604	0	0	0	0	0	0	0	0	0	0	7.00221e-06
Trichothecium_crotocinigenum	0	0	0	0	0	0		Trichothecium_crotocinigenum	0	0.00012604	0	0	0	0	0	0	0	0	0	0	0	0	0	0	0	0	7.00221e-06
Udeniomyces_puniceus	0	0	0	0	0	0		Udeniomyces_puniceus	0	0	0	0	0	0	0	0	0	0	0	0	0	0	0	0	0	0	0
Umbelopsis_ramanniana	0	0	0	0	0	0		Umbelopsis_ramanniana	0	0	0	0	0	0	0	0	0	0	0	0.000630199	0	0	0	0	0	0	3.50111e-05
Unclassified	0.330476	0.144946	0.171666	0.40005	0.15339	0.240106		Unclassified	0.53945	0.377237	0.533275	0.56365	0.547013	0.0141165	0.463953	0.546257	0.51273	0.571086	0.62667	0.567305	0.572221	0.566171	0.578019	0.528737	0.429292	0.521049	0.503235
Uwebraunia_musae	0.00012604	0	0	0	0.000378119	0.000100832		Uwebraunia_musae	0	0	0	0	0	0	0	0	0	0	0	0	0	0	0	0	0	0	0
Vermiculariopsiella_eucalypti	0	0	0	0	0	0		Vermiculariopsiella_eucalypti	0	0	0	0	0	0	0	0	0	0	0	0	0	0	0	0	0	0.000630199	3.50111e-05
Verticillium_albo-atrum	0	0	0	0	0	0		Verticillium_albo-atrum	0	0	0	0.000378119	0	0	0	0	0	0	0	0	0	0	0	0	0	0	2.10066e-05
Vishniacozyma_carnescens	0	0	0.00012604	0	0	2.5208e-05		Vishniacozyma_carnescens	0	0	0	0	0	0	0	0	0	0	0	0.0108394	0.00012604	0	0	0	0	0	0.000609193
Vishniacozyma_dimennae	0	0	0.00012604	0	0.000756239	0.000176456		Vishniacozyma_dimennae	0	0	0	0	0	0	0	0	0	0	0	0	0	0	0	0	0	0	0
Vishniacozyma_foliicola	0	0	0	0	0	0		Vishniacozyma_foliicola	0	0.00012604	0	0	0	0	0	0	0	0	0	0	0.00025208	0	0	0	0	0	2.10066e-05
Vishniacozyma_globispora	0	0	0.00012604	0	0	2.5208e-05		Vishniacozyma_globispora	0	0	0	0	0	0	0	0	0	0	0	0	0	0	0	0	0	0	0
Vishniacozyma_heimaeyensis	0	0.00025208	0.00012604	0	0.000378119	0.000151248		Vishniacozyma_heimaeyensis	0	0	0	0	0	0	0	0	0	0	0	0	0	0	0	0	0	0	0
Vishniacozyma_tephrensis	0	0	0.00264684	0	0	0.000529367		Vishniacozyma_tephrensis	0	0.000756239	0	0	0	0	0	0	0	0	0	0	0	0	0.00226872	0	0	0	0.000168053
Vishniacozyma_victoriae	0	0	0.00025208	0	0	5.04159e-05		Vishniacozyma_victoriae	0	0	0.00113436	0	0	0	0	0	0	0	0.00100832	0.000756239	0.00012604	0	0	0	0.00138644	0	0.000245077
Wallemia_canadensis	0	0.00012604	0.000882279	0	0	0.000201664		Wallemia_canadensis	0	0.00025208	0	0	0	0	0	0	0.00302496	0.000504159	0	0	0	0	0	0	0	0	0.000210066
Wardomyces_inflatus	0	0	0	0	0	0		Wardomyces_inflatus	0	0	0	0	0	0	0	0	0	0	0	0	0	0	0	0	0	0	0
Wickerhamomyces_anomalus	0	0	0.000504159	0.00012604	0.00025208	0.000176456		Wickerhamomyces_anomalus	0	0	0	0	0	0	0	0	0	0	0	0	0.00012604	0	0	0	0	0	7.00221e-06
Wongia_aquatica	0	0	0	0	0	0		Wongia_aquatica	0	0	0	0.00012604	0	0	0	0	0	0.00012604	0	0	0	0	0	0	0	0	1.40044e-05
Xanthothecium_peruvianum	0.000504159	0.000630199	0.000756239	0.00214268	0.000378119	0.000882279		Xanthothecium_peruvianum	0.00264684	0.0012604	0.00340308	0.00428535	0.00327704	0	0.003151	0.00478951	0.00466347	0.00151248	0.0012604	0.00302496	0.00239476	0.000504159	0.000882279	0.000630199	0.0025208	0.00277288	0.00238775
Xenomyrothecium_tongaense	0	0	0	0	0	0		Xenomyrothecium_tongaense	0	0.000882279	0	0	0	0	0	0	0	0	0	0	0	0	0	0	0	0	4.90155e-05
Xenopolyscytalum_pinea	0	0.00012604	0	0	0	2.5208e-05		Xenopolyscytalum_pinea	0	0.00012604	0.000504159	0	0.00163852	0	0.00113436	0	0.00025208	0	0.000378119	0	0.00025208	0	0	0.000882279	0	0	0.000287091
Xenoramularia_neerlandica	0	0	0.00025208	0	0	5.04159e-05		Xenoramularia_neerlandica	0	0.00743635	0.00100832	0	0	0	0	0	0	0.000756239	0	0	0.00012604	0	0	0	0	0	0.000518164
Xepicula_jollymannii	0	0	0	0	0	0		Xepicula_jollymannii	0	0	0	0	0	0	0	0	0	0.000378119	0	0	0	0	0	0	0	0	2.10066e-05
Xeromyces_bisporus	0	0.00012604	0.00025208	0	0.000882279	0.00025208		Xeromyces_bisporus	0	0	0	0	0	0	0	0	0	0	0	0	0	0	0	0	0	0	0
Zasmidium_anthuriicola	0	0.00025208	0.000504159	0	0.00012604	0.000176456		Zasmidium_anthuriicola	0	0	0	0	0	0	0	0	0	0	0	0	0	0	0	0	0	0	0
Zasmidium_fructigenum	0	0	0.00025208	0	0	5.04159e-05		Zasmidium_fructigenum	0	0	0	0	0	0	0	0	0	0	0	0	0	0	0	0	0	0	0
Zasmidium_syzygii	0	0.00012604	0	0	0	2.5208e-05		Zasmidium_syzygii	0	0	0	0	0	0	0	0	0	0	0	0	0	0	0	0	0	0	0
Zygosaccharomyces_rouxii	0	0	0	0	0	0		Zygosaccharomyces_rouxii	0	0	0	0	0	0	0	0	0	0	0	0.000378119	0	0	0	0	0	0	2.10066e-05
Zymoseptoria_verkleyi	0	0	0	0	0	0		Zymoseptoria_verkleyi	0	0.000504159	0	0	0	0	0	0	0	0	0	0	0	0	0	0	0	0	2.80089e-05
[Bisifusarium]_tonghuanum	0	0	0.000882279	0	0	0.000176456		[Bisifusarium]_tonghuanum	0	0	0	0	0	0	0	0	0	0	0	0	0	0	0	0	0	0	0
[Candida]_africana	0.0025208	0	0.00012604	0	0	0.000529367		[Candida]_africana	0	0.0012604	0	0	0	0	0	0	0	0	0	0	0	0	0	0	0	0	7.00221e-05
[Candida]_oleophila	0.000756239	0	0	0	0	0.000151248		[Candida]_oleophila	0	0	0	0	0	0	0	0	0.00025208	0	0	0.0012604	0	0	0	0	0	0	8.40266e-05
[Candida]_pseudointermedia	0	0	0	0	0	0		[Candida]_pseudointermedia	0	0	0	0	0	0	0	0	0	0	0	0	0	0	0	0	0	0	0
[Candida]_railenensis	0	0	0	0	0	0		[Candida]_railenensis	0	0	0	0	0	0	0	0	0	0	0	0	0	0	0	0	0	0	0
[Candida]_sake	0	0	0.00025208	0	0	5.04159e-05		[Candida]_sake	0	0	0	0	0	0	0	0	0	0	0	0	0	0	0	0.000378119	0.000378119	0	4.20133e-05
[Candida]_subhashii	0.00176456	0	0	0	0	0.000352912		[Candida]_subhashii	0	0	0.00012604	0	0	0	0	0	0	0	0	0	0	0.00113436	0	0	0	0	7.00221e-05
[Lecythophora]_canina	0	0	0	0	0	0		[Lecythophora]_canina	0	0	0	0	0	0	0	0	0	0	0.000504159	0	0	0	0	0	0	0	2.80089e-05
[Phialophora]_cyclaminis	0	0	0	0	0	0		[Phialophora]_cyclaminis	0	0	0	0	0	0	0	0	0	0	0	0	0	0	0	0	0	0	0
[Rhodotorula]_nothofagi	0	0	0	0	0	0		[Rhodotorula]_nothofagi	0	0	0	0	0	0	0	0	0	0	0.000756239	0	0	0	0	0	0	0	4.20133e-05
unclassified_Agaricales	0	0.000378119	0	0.00025208	0	0.00012604		unclassified_Agaricales	0	0	0.00025208	0	0	0	0	0	0	0	0	0.000378119	0.00025208	0	0	0	0	0	4.90155e-05
unclassified_Agaricomycetes	0.000882279	0.000756239	0.000504159	0.00025208	0	0.000478951		unclassified_Agaricomycetes	0	0.000504159	0.00151248	0.000504159	0.00138644	0	0	0.000504159	0.00163852	0.0018906	0.00302496	0.00138644	0	0.00176456	0	0	0.00201664	0.000504159	0.000924292
unclassified_Archaeorhizomycetes	0	0	0	0	0	0		unclassified_Archaeorhizomycetes	0	0	0	0	0	0	0	0.000882279	0	0	0.0366776	0	0	0	0	0	0	0	0.00208666
unclassified_Ascobolaceae	0	0	0.00012604	0.00012604	0.000504159	0.000151248		unclassified_Ascobolaceae	0	0	0.0012604	0	0	0	0	0	0	0	0	0	0	0.000756239	0	0	0	0.00151248	0.000196062
unclassified_Ascomycota	0.000630199	0.00100832	0.00138644	0.000882279	0.000630199	0.000907487		unclassified_Ascomycota	0.00012604	0.00516763	0.000882279	0.000630199	0	0	0.000756239	0.00138644	0.000882279	0.00012604	0	0.00012604	0.000756239	0.00025208	0.000756239	0.000630199	0.00100832	0.000630199	0.000784248
unclassified_Basidiomycota	0.0239476	0.01273	0.0113436	0.0167633	0.00781447	0.0145198		unclassified_Basidiomycota	0.0313839	0.00781447	0.0281069	0.0205445	0.0197883	0.000378119	0.019032	0.019032	0.0267204	0.0402067	0.0263423	0.0177716	0.0162591	0.0229392	0.0213007	0.0274767	0.0204185	0.0231913	0.0215948
unclassified_Castanediella	0	0.00025208	0	0	0	5.04159e-05		unclassified_Castanediella	0	0	0	0	0	0	0	0	0	0	0	0	0	0	0	0	0	0	0
unclassified_Chaetomiaceae	0	0	0	0	0	0		unclassified_Chaetomiaceae	0.00151248	0.000504159	0	0	0	0	0	0	0	0	0	0	0	0	0	0	0.00025208	0	0.00012604
unclassified_Chaetomium	0	0	0	0	0	0		unclassified_Chaetomium	0	0	0	0	0	0	0	0	0	0	0	0	0	0	0	0	0.00012604	0	7.00221e-06
unclassified_Chaetothyriales	0	0.000504159	0	0	0	0.000100832		unclassified_Chaetothyriales	0	0	0	0	0.00163852	0	0	0	0	0	0	0	0	0	0	0	0	0	9.10288e-05
unclassified_Chytridiomycota	0	0.00012604	0	0	0.00025208	7.56239e-05		unclassified_Chytridiomycota	0	0	0	0	0	0	0	0	0	0	0	0	0	0	0	0	0	0	0
unclassified_Colletotrichum	0	0	0	0	0	0		unclassified_Colletotrichum	0	0.000504159	0	0	0	0	0	0	0	0	0	0	0	0	0	0	0	0	2.80089e-05
unclassified_Coniochaetaceae	0.000882279	0	0	0	0	0.000176456		unclassified_Coniochaetaceae	0	0	0	0	0	0	0	0	0	0	0	0	0	0	0	0.000630199	0.000378119	0.000504159	8.40266e-05
unclassified_Conocybe	0.000378119	0	0	0	0	7.56239e-05		unclassified_Conocybe	0	0	0	0	0	0	0	0	0	0	0	0	0	0	0	0	0	0	0
unclassified_Cryptosporella	0	0	0	0	0.00012604	2.5208e-05		unclassified_Cryptosporella	0	0	0	0	0	0	0	0	0	0	0	0	0	0	0	0	0	0	0
unclassified_Dothideomycetes	0.00264684	0.0110915	0.00705823	0.00012604	0.0147467	0.00713385		unclassified_Dothideomycetes	0	0.000378119	0	0	0	0	0	0	0	0	0	0	0	0	0	0	0	0	2.10066e-05
unclassified_Endogonales	0	0	0	0	0	0		unclassified_Endogonales	0	0.00100832	0	0	0	0	0	0	0	0	0	0	0	0	0	0	0	0	5.60177e-05
unclassified_Exidiaceae	0	0	0	0	0.000756239	0.000151248		unclassified_Exidiaceae	0	0	0	0	0	0	0	0	0	0	0	0	0	0	0	0	0	0	0
unclassified_Fungi	0.0200403	0.0132342	0.01273	0.0108394	0.0114696	0.0136627		unclassified_Fungi	0.0100832	0.00945299	0.0120998	0.0103353	0.0496597	0.000378119	0.0141165	0.00945299	0.00882279	0.0128561	0.0153769	0.0171414	0.0120998	0.00995715	0.0110915	0.00655407	0.00945299	0.0110915	0.012779
unclassified_Funneliformis	0	0	0	0	0	0		unclassified_Funneliformis	0	0	0	0	0.00012604	0	0	0	0	0	0	0	0	0	0	0	0	0	7.00221e-06
unclassified_Glomeraceae	0	0	0	0	0	0		unclassified_Glomeraceae	0	0.000882279	0	0	0	0	0	0	0	0	0	0	0	0	0	0	0	0	4.90155e-05
unclassified_Glomeromycota	0	0	0	0	0	0		unclassified_Glomeromycota	0	0	0	0	0	0	0	0	0	0	0	0	0	0	0	0	0	0	0
unclassified_Herpotrichiellaceae	0	0	0	0	0	0		unclassified_Herpotrichiellaceae	0	0	0	0	0	0	0	0	0	0	0	0	0	0	0	0	0	0	0
unclassified_Hypocreales	0	0	0	0.000630199	0	0.00012604		unclassified_Hypocreales	0	0.00113436	0.000630199	0.00113436	0.000504159	0	0.00151248	0	0.00327704	0.000630199	0	0	0.000504159	0	0	0	0.000630199	0	0.000553175
unclassified_Kondoaceae	0.00100832	0	0.000378119	0	0	0.000277288		unclassified_Kondoaceae	0	0	0	0	0	0	0	0	0	0	0	0	0	0	0	0	0	0	0
unclassified_Lasiosphaeriaceae	0	0	0	0	0	0		unclassified_Lasiosphaeriaceae	0	0	0.00012604	0	0	0	0	0	0	0	0	0	0.000378119	0	0	0	0	0	2.80089e-05
unclassified_Leotiomycetes	0	0	0	0	0	0		unclassified_Leotiomycetes	0	0	0	0	0	0	0	0	0	0	0	0.000756239	0	0	0	0	0	0.00113436	0.000105033
unclassified_Leucosporidium	0.000378119	0	0	0	0	7.56239e-05		unclassified_Leucosporidium	0	0	0.00025208	0	0	0	0.000630199	0	0	0.00012604	0	0	0	0	0	0	0.000630199	0	9.10288e-05
unclassified_Mortierella	0	0	0	0	0	0		unclassified_Mortierella	0	0	0	0	0	0	0	0	0	0	0	0	0	0	0	0	0.00025208	0	1.40044e-05
unclassified_Mortierellales	0	0	0.000378119	0	0	7.56239e-05		unclassified_Mortierellales	0.00025208	0	0	0	0	0	0	0	0	0	0	0	0	0	0	0	0	0	1.40044e-05
unclassified_Mycosphaerellaceae	0	0	0.000504159	0	0	0.000100832		unclassified_Mycosphaerellaceae	0	0	0	0	0	0	0	0	0	0	0	0	0	0	0	0	0	0	0
unclassified_Nectriaceae	0	0	0	0	0	0		unclassified_Nectriaceae	0	0.00176456	0	0	0	0	0	0	0	0	0	0	0	0	0	0	0	0	9.8031e-05
unclassified_Neodevriesia	0.00163852	0.00365516	0.00478951	0	0.00352912	0.00272246		unclassified_Neodevriesia	0	0	0	0	0	0	0	0	0	0	0	0	0	0	0	0	0	0	0
unclassified_Neosetophoma	0	0	0	0	0	0		unclassified_Neosetophoma	0	0	0	0	0	0	0	0	0	0	0	0	0.000882279	0	0	0	0	0	4.90155e-05
unclassified_Nigrograna	0	0	0	0	0.000630199	0.00012604		unclassified_Nigrograna	0	0	0	0	0	0	0	0	0	0	0	0	0	0	0	0	0	0	0
unclassified_Orbiliomycetes	0	0	0	0	0	0		unclassified_Orbiliomycetes	0	0	0	0	0	0	0	0	0	0	0	0	0	0	0	0	0.000756239	0	4.20133e-05
unclassified_Papiliotrema	0	0	0	0	0.000882279	0.000176456		unclassified_Papiliotrema	0	0	0	0	0	0	0	0	0	0	0	0	0	0	0	0	0	0	0
unclassified_Paramycosphaerella	0	0.000378119	0	0	0	7.56239e-05		unclassified_Paramycosphaerella	0	0	0	0	0	0	0	0	0	0	0	0	0	0	0	0	0	0	0
unclassified_Parateratosphaeria	0	0	0.000378119	0	0.000882279	0.00025208		unclassified_Parateratosphaeria	0	0	0	0	0	0	0	0	0	0	0	0	0	0	0	0	0	0	0
unclassified_Penicillium	0	0	0	0	0	0		unclassified_Penicillium	0	0	0	0	0	0	0	0	0	0	0	0	0	0	0	0	0	0	0
unclassified_Pezizales	0	0	0	0	0	0		unclassified_Pezizales	0	0	0.000504159	0	0	0	0	0	0	0	0	0	0	0	0	0	0	0	2.80089e-05
unclassified_Phaeosphaeriaceae	0	0	0	0	0	0		unclassified_Phaeosphaeriaceae	0.000756239	0	0	0	0	0	0	0	0	0	0	0	0	0	0	0	0.000504159	0	7.00221e-05
unclassified_Phenoliferia	0	0	0	0	0	0		unclassified_Phenoliferia	0	0	0	0	0	0	0	0.000630199	0	0	0	0	0	0	0	0	0	0	3.50111e-05
unclassified_Pleosporales	0	0	0	0	0	0		unclassified_Pleosporales	0	0	0	0	0	0	0	0	0	0	0	0	0.00025208	0	0	0	0	0	1.40044e-05
unclassified_Pyronemataceae	0	0	0	0	0	0		unclassified_Pyronemataceae	0	0.00025208	0	0	0	0	0	0	0	0	0	0	0	0	0	0	0	0	1.40044e-05
unclassified_Russula	0	0	0	0	0	0		unclassified_Russula	0	0.000882279	0	0	0	0	0	0	0.000756239	0	0	0	0	0	0	0	0	0	9.10288e-05
unclassified_Seimatosporium	0	0	0	0	0.00012604	2.5208e-05		unclassified_Seimatosporium	0	0	0	0	0	0	0	0	0	0	0	0	0	0	0	0	0	0	0
unclassified_Sordariales	0	0	0	0	0	0		unclassified_Sordariales	0	0	0	0	0	0	0	0	0	0	0	0	0	0	0	0	0	0	0
unclassified_Sordariomycetes	0	0.00012604	0.000630199	0	0.0018906	0.000529367		unclassified_Sordariomycetes	0	0.00226872	0.00113436	0.0012604	0	0	0.00264684	0	0.000378119	0.00907487	0.0012604	0	0.000504159	0	0	0	0.00012604	0.00012604	0.00104333
unclassified_Sympoventuriaceae	0	0	0	0	0	0		unclassified_Sympoventuriaceae	0	0	0	0	0	0	0	0	0	0	0	0	0.000378119	0	0	0	0	0	2.10066e-05
unclassified_Thelephoraceae	0	0	0.00025208	0.000378119	0.00012604	0.000151248		unclassified_Thelephoraceae	0.0012604	0	0	0	0	0	0	0.00100832	0	0	0.00176456	0	0.00025208	0.00176456	0.000882279	0.0018906	0	0	0.000490155
unclassified_Tricholomopsis	0	0	0	0	0	0		unclassified_Tricholomopsis	0	0.000504159	0	0	0	0	0	0	0	0	0	0	0	0	0	0	0	0	2.80089e-05
unclassified_Xylariales	0	0	0	0	0	0		unclassified_Xylariales	0	0	0	0	0	0	0	0.00025208	0	0	0	0	0	0	0	0	0	0	1.40044e-05
Phylum	HF01	HF02	HF03	HF04	HF05	mean relative abundance		Phylum	SF01	SF02	SF03	SF04	SF05	SF06	SF07	SF08	SF09	SF10	mean relative abundance
Ascomycota	0.717167	0.751828	0.584195	0.681119	0.710234	0.688908		Ascomycota	0.618351	0.627678	0.643181	0.638014	0.292791	0.748046	0.601588	0.711117	0.689312	0.660953	0.623103
Basidiobolomycota	0	0	0	0	0.0597429	0.0119486		Basidiobolomycota	0	0	0.0218049	0.115705	0.585833	0	0.022057	0	0	0.0144946	0.0759894
Basidiomycota	0.0729771	0.0708344	0.0725989	0.0545752	0.0587346	0.065944		Basidiomycota	0.0598689	0.0502899	0.0753718	0.106126	0.0395765	0.0489035	0.140786	0.0519284	0.0691959	0.0857071	0.0727754
Blastocladiomycota	0	0	0	0	0	0		Blastocladiomycota	0	0	0	0	0	0	0	0	0	0	0
Calcarisporiellomycota	0	0	0	0	0	0		Calcarisporiellomycota	0	0	0	0	0	0	0.000756239	0	0	0	7.56239e-05
Chytridiomycota	0.0025208	0.00012604	0.00138644	0.00604991	0.00138644	0.00229392		Chytridiomycota	0.00365516	0.00491555	0.00415931	0.00163852	0.00012604	0.00453743	0.00541971	0.00378119	0.00781447	0.00541971	0.00414671
Glomeromycota	0	0.000630199	0.00025208	0.00403327	0.00327704	0.00163852		Glomeromycota	0.0012604	0.00327704	0.00642803	0.00163852	0.00012604	0	0.00100832	0	0.00163852	0.00378119	0.00191581
Monoblepharomycota	0	0	0.00012604	0	0	2.5208e-05		Monoblepharomycota	0.000378119	0	0.00100832	0	0	0	0	0	0	0	0.000138644
Mortierellomycota	0.135367	0.103479	0.258004	0.159188	0.119738	0.155155		Mortierellomycota	0.226494	0.242627	0.180363	0.0828082	0.0361734	0.118099	0.116209	0.129695	0.134611	0.127048	0.139413
Mucoromycota	0	0	0	0	0	0		Mucoromycota	0	0	0	0	0	0	0.00882279	0	0	0	0.000882279
Neocallimastigomycota	0	0	0	0	0	0		Neocallimastigomycota	0	0	0	0	0	0	0	0	0	0	0
Olpidiomycota	0.0107134	0.00983111	0.00163852	0.00441139	0.0012604	0.00557096		Olpidiomycota	0.00617595	0.00592387	0.00264684	0.0012604	0.00365516	0.0119738	0.00378119	0.012604	0.00983111	0.00970507	0.00675573
Rozellomycota	0.0529367	0.053819	0.0712125	0.0702042	0.0381901	0.0572725		Rozellomycota	0.0731031	0.0567179	0.0544492	0.0441139	0.0393244	0.0626418	0.0699521	0.0642803	0.0767583	0.0806655	0.0622007
Zoopagomycota	0	0	0.00012604	0.00012604	0	5.04159e-05		Zoopagomycota	0	0	0	0	0	0.00012604	0	0	0.00012604	0	2.5208e-05
unclassified_Fungi	0.00831863	0.00945299	0.0104613	0.0202924	0.00743635	0.0111923		unclassified_Fungi	0.0107134	0.00857071	0.0105873	0.00869675	0.00239476	0.00567179	0.0296194	0.0265944	0.0107134	0.0122259	0.0125788
Genus	HF01	HF02	HF03	HF04	HF05	mean relative abundance		Genus	SF01	SF02	SF03	SF04	SF05	SF06	SF07	SF08	SF09	SF10	mean relative abundance
Aaosphaeria	0	0	0	0	0	0		Aaosphaeria	0	0	0.000378119	0	0	0	0	0	0	0	3.78119e-05
Acaromyces	0	0	0	0	0	0		Acaromyces	0	0	0	0	0	0	0	0	0	0	0
Acidomyces	0	0	0	0	0.00012604	2.5208e-05		Acidomyces	0	0	0	0	0	0	0	0	0	0	0
Acremoniopsis	0	0	0.000756239	0	0.00012604	0.000176456		Acremoniopsis	0	0	0	0	0	0	0	0	0	0	0
Acremonium	0.000378119	0.000756239	0	0	0.000630199	0.000352912		Acremonium	0	0.000504159	0.003151	0.00100832	0.00025208	0.00214268	0.00025208	0.00466347	0.00100832	0.000504159	0.00134863
Acrodontium	0	0	0	0	0	0		Acrodontium	0	0	0	0	0	0	0	0	0	0	0
Acrophialophora	0	0.00214268	0	0	0	0.000428535		Acrophialophora	0	0.000504159	0	0	0	0.000756239	0.000504159	0	0	0	0.000176456
Actinomucor	0	0	0	0	0	0		Actinomucor	0	0	0	0	0	0	0	0	0	0	0
Agrocybe	0	0	0	0	0	0		Agrocybe	0.0012604	0	0.000504159	0	0	0	0	0	0	0	0.000176456
Akenomyces	0	0	0	0	0	0		Akenomyces	0	0	0	0	0	0	0	0	0	0	0
Alatospora	0	0	0	0.000504159	0	0.000100832		Alatospora	0	0.00100832	0.000378119	0	0	0	0	0	0	0	0.000138644
Albifimbria	0	0	0	0	0	0		Albifimbria	0.000630199	0	0	0.00012604	0	0	0.00012604	0	0.000882279	0	0.000176456
Alogomyces	0	0	0	0	0	0		Alogomyces	0	0	0.000378119	0	0	0	0	0	0	0	3.78119e-05
Alternaria	0.0128561	0.00264684	0.00441139	0.00226872	0.0385682	0.0121502		Alternaria	0.00390723	0.00226872	0.0184018	0.0729771	0.000378119	0.00579783	0.00768843	0.00365516	0.00163852	0.00655407	0.0123267
Amanita	0	0	0	0	0	0		Amanita	0	0	0	0	0	0	0	0	0	0	0
Amarenographium	0	0	0	0	0	0		Amarenographium	0	0	0	0	0	0	0	0	0	0	0
Apiotrichum	0	0	0	0	0	0		Apiotrichum	0	0	0	0	0	0	0.003151	0	0	0	0.0003151
Apodus	0	0.00352912	0.00151248	0	0.00012604	0.00103353		Apodus	0	0	0.000630199	0	0	0.00390723	0.000504159	0	0.00113436	0.00012604	0.000630199
Archaeorhizomyces	0	0	0	0	0	0		Archaeorhizomyces	0	0	0.000504159	0	0	0	0	0	0	0	5.04159e-05
Archaeospora	0	0	0	0	0.00012604	2.5208e-05		Archaeospora	0	0.000504159	0.00113436	0	0	0	0	0	0	0	0.000163852
Arcopilus	0	0	0	0	0	0		Arcopilus	0	0	0	0	0	0	0	0	0	0	0
Articulospora	0.000378119	0.0012604	0	0	0	0.000327704		Articulospora	0	0.00012604	0	0.00012604	0	0.00264684	0	0	0	0	0.000289892
Arxotrichum	0	0	0	0	0	0		Arxotrichum	0	0	0	0	0	0	0	0	0	0	0
Ascobolus	0	0.00138644	0.000882279	0.00151248	0.000378119	0.000831863		Ascobolus	0	0.000882279	0.000882279	0.003151	0.00176456	0.00567179	0.000504159	0.00113436	0.000630199	0	0.00146206
Ascosphaera	0.00113436	0	0	0.000630199	0	0.000352912		Ascosphaera	0	0.00151248	0	0	0	0	0	0	0	0.0012604	0.000277288
Aspergillus	0.00201664	0	0.00264684	0.000378119	0.00100832	0.00120998		Aspergillus	0.00163852	0.00100832	0.000378119	0.0012604	0	0.00226872	0.000504159	0.00100832	0	0	0.000806655
Aureobasidium	0	0	0	0	0.000378119	7.56239e-05		Aureobasidium	0	0.000882279	0.00012604	0	0	0	0	0	0.00012604	0	0.000113436
Auricularia	0	0	0	0	0.000756239	0.000151248		Auricularia	0	0.00012604	0	0	0	0	0	0	0	0	1.2604e-05
Ballistosporomyces	0	0	0	0	0	0		Ballistosporomyces	0	0	0	0	0	0	0	0	0	0	0
Basidiobolus	0	0	0	0	0.0597429	0.0119486		Basidiobolus	0	0	0.0218049	0.115705	0.585833	0	0.022057	0	0	0.0144946	0.0759894
Bipolaris	0	0	0	0	0	0		Bipolaris	0	0	0	0	0	0	0	0	0	0	0
Blumeria	0	0	0	0	0.00012604	2.5208e-05		Blumeria	0	0	0.00012604	0	0	0	0	0	0	0	1.2604e-05
Botryotrichum	0.0114696	0.00768843	0.0795311	0.0165112	0.00920091	0.0248803		Botryotrichum	0.0627678	0.0647845	0.0376859	0.00529367	0.00340308	0.00781447	0.0207966	0.0134863	0.0163852	0.0155029	0.024792
Brettanomyces	0	0	0	0	0	0		Brettanomyces	0	0	0	0	0	0	0.00012604	0	0	0	1.2604e-05
Bullera	0	0	0	0.00113436	0.00100832	0.000428535		Bullera	0	0	0.0012604	0	0	0	0.00012604	0	0	0	0.000138644
Burgoa	0	0	0	0	0	0		Burgoa	0	0	0	0	0	0	0	0	0	0	0
Caecomyces	0	0	0	0	0	0		Caecomyces	0	0	0	0	0	0	0	0	0	0	0
Calcarisporiella	0	0	0	0	0	0		Calcarisporiella	0	0	0	0	0	0	0.000756239	0	0	0	7.56239e-05
Calonectria	0	0	0	0	0	0		Calonectria	0	0	0.00012604	0	0	0	0	0	0	0	1.2604e-05
Camptophora	0	0	0	0	0	0		Camptophora	0	0	0	0	0	0	0	0	0	0	0
Candida	0.000882279	0.00226872	0.003151	0.00289892	0.0012604	0.00209226		Candida	0.000630199	0.00151248	0.00151248	0	0.00138644	0.00151248	0.000504159	0.00378119	0.00516763	0.00201664	0.00180237
Capronia	0	0	0	0	0	0		Capronia	0	0.000756239	0	0	0	0	0	0	0	0	7.56239e-05
Castanediella	0	0	0	0	0	0		Castanediella	0	0	0	0	0	0	0	0	0	0	0
Catenulostroma	0	0	0	0	0	0		Catenulostroma	0	0	0	0	0	0	0	0	0	0	0
Cephaliophora	0	0.00176456	0.000378119	0	0.0213007	0.00468868		Cephaliophora	0	0	0.00819259	0.0417192	0.00226872	0.00201664	0.00428535	0.00239476	0.00403327	0	0.00649105
Cephalotrichum	0	0.000630199	0.00655407	0	0.00025208	0.00148727		Cephalotrichum	0.00579783	0.0115957	0.00302496	0.000378119	0	0	0.00100832	0	0	0	0.00218049
Cercophora	0.0303756	0.0241996	0.0113436	0.0205445	0.00819259	0.0189312		Cercophora	0.0144946	0.0132342	0.0137383	0.00541971	0.00012604	0.022057	0.00756239	0.022183	0.0199143	0.0276027	0.0146332
Ceriporia	0	0	0	0	0	0		Ceriporia	0	0	0	0	0	0	0	0	0	0	0
Chaetocapnodium	0	0	0	0	0	0		Chaetocapnodium	0	0	0	0	0	0	0	0	0	0	0
Chaetomium	0	0.00151248	0.000378119	0	0.0131081	0.00299975		Chaetomium	0	0.000630199	0.00567179	0.0318881	0	0.00403327	0.00592387	0	0	0.00025208	0.00483993
Chaetosphaeria	0	0	0	0	0	0		Chaetosphaeria	0	0	0	0	0	0	0	0	0.00151248	0	0.000151248
Chalara	0	0	0	0	0.000630199	0.00012604		Chalara	0	0	0	0	0	0	0	0	0	0	0
Chlorocillium	0	0	0	0	0.00012604	2.5208e-05		Chlorocillium	0	0	0	0	0	0	0	0	0	0	0
Chroogomphus	0	0	0	0	0	0		Chroogomphus	0	0	0	0	0	0	0	0	0	0	0
Chrysosporium	0	0.00100832	0	0	0	0.000201664		Chrysosporium	0.00302496	0.0012604	0	0	0	0	0	0	0	0	0.000428535
Cistella	0	0	0	0	0	0		Cistella	0	0	0	0	0	0	0	0	0	0	0
Cladophialophora	0	0.00201664	0	0	0	0.000403327		Cladophialophora	0.000756239	0	0	0	0	0	0	0	0	0.000882279	0.000163852
Cladorrhinum	0	0	0	0	0.00012604	2.5208e-05		Cladorrhinum	0	0	0	0	0	0	0	0	0	0	0
Cladosporium	0.00894883	0.0153769	0.00567179	0.00806655	0.0218049	0.0119738		Cladosporium	0.00945299	0.00869675	0.0120998	0.0368036	0.000756239	0.0176456	0.00541971	0.0247038	0.0196622	0.0113436	0.0146584
Classicula	0	0	0	0	0	0		Classicula	0	0.00113436	0	0	0	0.00163852	0	0	0	0.000882279	0.000365516
Clathrosphaerina	0	0.00289892	0.000378119	0.0012604	0	0.000907487		Clathrosphaerina	0	0.000504159	0	0	0	0.00693219	0.000378119	0	0.0012604	0	0.000907487
Clavispora	0	0	0	0	0	0		Clavispora	0	0	0	0	0	0	0.000756239	0	0	0	7.56239e-05
Clitopilus	0	0	0	0	0	0		Clitopilus	0	0	0	0	0	0	0	0	0	0	0
Clonostachys	0	0.00113436	0.00113436	0	0.000378119	0.000529367		Clonostachys	0	0	0.000378119	0	0	0	0	0	0	0	3.78119e-05
Codinaea	0	0	0	0	0	0		Codinaea	0	0	0	0	0	0	0	0	0	0	0
Collembolispora	0	0	0	0	0	0		Collembolispora	0	0	0	0	0	0	0	0	0	0	0
Colletotrichum	0	0	0	0	0.000504159	0.000100832		Colletotrichum	0.000504159	0	0	0	0	0	0	0	0	0	5.04159e-05
Coniochaeta	0	0	0	0	0	0		Coniochaeta	0.00025208	0	0	0	0	0	0	0.00214268	0.00100832	0	0.000340308
Coniosporium	0	0	0	0	0	0		Coniosporium	0	0	0	0	0	0	0	0	0	0	0
Conocybe	0	0	0	0	0	0		Conocybe	0	0	0	0.000504159	0	0	0.00100832	0	0	0.000882279	0.000239476
Coprinellus	0	0	0	0	0	0		Coprinellus	0	0	0	0	0	0	0	0	0	0	0
Cordyceps	0	0	0	0	0	0		Cordyceps	0	0	0	0	0	0	0	0	0	0	0
Crassiparies	0	0	0	0	0	0		Crassiparies	0	0	0	0	0	0	0	0	0	0	0
Cryptococcus	0	0	0	0	0	0		Cryptococcus	0	0	0	0.00138644	0	0	0.00012604	0	0	0	0.000151248
Cryptosporella	0	0	0	0	0	0		Cryptosporella	0	0	0	0	0	0	0	0	0	0	0
Curvibasidium	0	0	0	0	0	0		Curvibasidium	0	0	0	0	0	0	0.00012604	0	0	0	1.2604e-05
Curvularia	0	0	0	0	0	0		Curvularia	0.00113436	0	0.00012604	0	0	0	0	0	0.000882279	0	0.000214268
Cutaneotrichosporon	0.0136123	0	0.000378119	0	0	0.00279808		Cutaneotrichosporon	0	0	0	0	0	0	0	0	0	0	0
Cyathus	0	0	0	0	0	0		Cyathus	0	0	0	0	0	0	0.000378119	0	0	0	3.78119e-05
Cyphellophora	0	0	0	0	0	0		Cyphellophora	0	0	0	0	0	0	0	0	0	0	0
Cystobasidium	0	0	0.0291152	0	0	0.00582304		Cystobasidium	0	0	0	0	0	0	0	0.00025208	0	0	2.5208e-05
Cystofilobasidium	0	0	0	0	0	0		Cystofilobasidium	0.00100832	0	0	0	0	0	0.00289892	0.00163852	0	0	0.000554575
Dactylella	0	0	0	0	0	0		Dactylella	0	0	0	0	0	0	0	0	0	0	0
Dactylonectria	0	0	0.00025208	0	0.000504159	0.000151248		Dactylonectria	0	0.000504159	0.000378119	0.000882279	0	0	0	0	0	0	0.000176456
Debaryomyces	0.00176456	0.00138644	0	0.00012604	0.000756239	0.000806655		Debaryomyces	0	0	0	0	0	0	0.00012604	0	0.000630199	0.000756239	0.000151248
Derxomyces	0	0	0	0	0	0		Derxomyces	0	0	0	0	0	0	0	0	0	0	0
Devriesia	0	0	0	0	0	0		Devriesia	0	0	0	0	0	0	0	0	0	0	0
Diaporthe	0	0	0	0	0	0		Diaporthe	0	0	0	0	0	0	0	0	0	0	0
Dichotomopilus	0	0	0	0	0	0		Dichotomopilus	0	0	0	0	0	0	0	0	0	0	0
Didymella	0	0	0	0	0	0		Didymella	0	0	0	0	0	0	0	0	0	0	0
Didymocyrtis	0	0	0	0	0	0		Didymocyrtis	0	0	0	0	0	0	0	0	0	0	0
Dimorphiseta	0	0	0	0.00100832	0	0.000201664		Dimorphiseta	0	0	0	0	0	0	0	0	0.00214268	0	0.000214268
Dinemasporium	0	0	0	0	0.00012604	2.5208e-05		Dinemasporium	0	0	0	0	0	0	0	0	0	0	0
Dioszegia	0	0	0	0	0	0		Dioszegia	0	0	0.00012604	0	0	0	0	0	0	0.00012604	2.5208e-05
Dipodascus	0	0	0	0	0	0		Dipodascus	0	0	0	0	0	0	0.000378119	0	0	0	3.78119e-05
Diversispora	0	0	0	0	0	0		Diversispora	0	0	0	0	0	0	0	0	0	0	0
Dominikia	0	0	0	0	0.000756239	0.000151248		Dominikia	0	0	0.00100832	0	0	0	0.00012604	0	0	0	0.000113436
Duddingtonia	0	0	0	0	0	0		Duddingtonia	0	0	0	0	0	0	0	0	0	0	0
Echria	0	0	0	0	0	0		Echria	0	0	0	0	0	0	0.000882279	0	0	0	8.82279e-05
Eleutherascus	0	0	0	0	0	0		Eleutherascus	0	0	0	0	0	0	0	0	0	0	0
Emericellopsis	0	0	0	0	0.000504159	0.000100832		Emericellopsis	0	0.000630199	0.000504159	0	0	0	0	0	0.00151248	0	0.000264684
Endogone	0	0	0	0	0	0		Endogone	0	0	0	0	0	0	0	0	0	0	0
Enterocarpus	0.000504159	0	0.00025208	0.00176456	0.00025208	0.000554575		Enterocarpus	0	0.000378119	0	0	0.000504159	0	0.000504159	0	0	0.00113436	0.00025208
Entimomentora	0.0233174	0.0194101	0.00819259	0.00945299	0.00945299	0.0139652		Entimomentora	0.00705823	0.00655407	0.0123519	0.00668011	0.00478951	0.0175195	0.00415931	0.0118477	0.0207966	0.0151248	0.0106882
Entoloma	0	0	0	0	0	0		Entoloma	0	0	0	0	0	0	0	0	0	0	0
Eocronartium	0	0	0	0	0	0		Eocronartium	0	0	0	0	0	0	0.00012604	0	0	0.00302496	0.0003151
Epicoccum	0	0	0	0	0.00012604	2.5208e-05		Epicoccum	0	0	0.00012604	0	0	0.00012604	0	0	0	0	2.5208e-05
Erysiphe	0	0	0.000504159	0	0	0.000100832		Erysiphe	0	0	0	0	0	0	0	0	0	0	0
Erythrobasidium	0	0	0	0	0.000378119	7.56239e-05		Erythrobasidium	0	0	0	0	0	0	0.00441139	0	0	0	0.000441139
Eutypella	0	0	0	0	0	0		Eutypella	0	0	0	0	0	0	0	0	0	0	0
Exophiala	0	0.000504159	0	0	0.00012604	0.00012604		Exophiala	0.000756239	0.000882279	0.00012604	0	0.00100832	0	0	0	0	0	0.000277288
Exserohilum	0	0	0	0	0	0		Exserohilum	0	0	0	0	0	0	0	0	0	0	0
Fibulochlamys	0	0	0.000882279	0	0	0.000176456		Fibulochlamys	0	0	0	0	0	0	0	0	0	0	0
Filobasidium	0	0	0.00100832	0.00567179	0.0173935	0.00481472		Filobasidium	0.00100832	0.000756239	0.0176456	0.0586085	0.00491555	0.000630199	0.00579783	0.0025208	0.00365516	0	0.00955382
Fodinomyces	0	0	0	0	0.00100832	0.000201664		Fodinomyces	0	0	0	0	0	0	0	0	0	0	0
Funneliformis	0	0	0.00025208	0.00151248	0.00151248	0.000655407		Funneliformis	0.000882279	0.00239476	0.00163852	0.000378119	0.00012604	0	0.000378119	0	0.00163852	0.00277288	0.00102092
Fusariella	0	0.0012604	0	0	0.00012604	0.000277288		Fusariella	0	0	0.000630199	0.000882279	0	0	0	0	0	0	0.000151248
Fusarium	0.0519284	0.0404588	0.019032	0.0552054	0.104739	0.0542728		Fusarium	0.0259642	0.0313839	0.0621376	0.108772	0.00554575	0.0514243	0.0328964	0.0587346	0.0519284	0.0374338	0.0466221
Fusicolla	0.00920091	0.0113436	0.00466347	0.00466347	0.00352912	0.00668011		Fusicolla	0.00277288	0.00390723	0.00415931	0.00478951	0.00012604	0.0117217	0.0018906	0.00541971	0.00428535	0.00945299	0.00485253
Fusidium	0	0	0	0	0.00012604	2.5208e-05		Fusidium	0	0.00151248	0	0	0	0	0	0	0	0	0.000151248
Galerina	0	0	0	0	0	0		Galerina	0	0	0	0	0	0	0.000378119	0	0	0	3.78119e-05
Ganoderma	0	0	0	0	0	0		Ganoderma	0	0	0	0	0	0	0	0	0.00378119	0	0.000378119
Geminibasidium	0	0	0	0	0	0		Geminibasidium	0	0.000630199	0	0	0	0	0	0	0	0.000756239	0.000138644
Geotrichum	0.000378119	0.000378119	0.000756239	0.000882279	0.003151	0.00110915		Geotrichum	0.0012604	0.000756239	0.000882279	0.000630199	0	0.00025208	0.00491555	0.00025208	0.00012604	0.000630199	0.000970507
Gibellulopsis	0	0	0	0	0.00163852	0.000327704		Gibellulopsis	0.00113436	0.000504159	0.00163852	0.00214268	0	0	0.000378119	0	0	0	0.000579783
Glomus	0	0	0	0	0	0		Glomus	0	0	0	0	0	0	0.00025208	0	0	0	2.5208e-05
Golovinomyces	0	0	0	0	0	0		Golovinomyces	0	0	0	0	0	0	0	0	0	0	0
Golubevia	0	0	0	0	0	0		Golubevia	0	0	0	0	0	0	0	0	0	0	0
Guignardia	0	0	0	0	0	0		Guignardia	0	0	0	0	0	0	0	0	0	0	0
Gymnoascus	0	0.000756239	0.00302496	0.00214268	0.000756239	0.00133602		Gymnoascus	0	0.00415931	0.00201664	0.000378119	0	0.00113436	0.00100832	0.00012604	0.0018906	0.00100832	0.00117217
Hannaella	0.00176456	0	0	0	0	0.000352912		Hannaella	0	0	0.000378119	0	0	0	0.00214268	0	0	0.000756239	0.000327704
Hapsidospora	0	0	0	0	0	0		Hapsidospora	0	0	0	0	0	0	0	0	0	0	0
Heterochaete	0	0	0	0	0	0		Heterochaete	0	0	0	0	0	0	0	0	0	0	0
Heterodoassansia	0	0	0	0	0.00100832	0.000201664		Heterodoassansia	0	0	0	0	0	0	0.000504159	0	0	0	5.04159e-05
Holtermanniella	0	0	0	0	0.00012604	2.5208e-05		Holtermanniella	0	0	0	0	0	0	0	0	0	0	0
Hortaea	0	0	0.00025208	0	0.0178977	0.00362995		Hortaea	0.00012604	0.000756239	0.00138644	0	0	0.00478951	0.000882279	0.000378119	0	0.00012604	0.000844467
Humicola	0.00239476	0.00264684	0.00214268	0.00277288	0.00113436	0.0022183		Humicola	0.00214268	0.00441139	0.00163852	0.000756239	0	0.00731031	0.00113436	0.00617595	0.00844467	0.00428535	0.00362995
Hymenoscyphus	0	0	0	0	0	0		Hymenoscyphus	0	0	0	0	0.00025208	0	0	0	0	0	2.5208e-05
Hyphoderma	0	0	0	0	0	0		Hyphoderma	0	0	0	0	0	0	0	0	0	0	0
Hypholoma	0	0	0	0	0	0		Hypholoma	0	0	0	0	0	0	0	0	0	0	0
Hyphopichia	0	0	0	0	0	0		Hyphopichia	0	0	0	0	0	0.000756239	0	0	0	0	7.56239e-05
Hyphozyma	0	0	0	0	0	0		Hyphozyma	0	0	0	0	0	0	0	0	0	0	0
Hypoxylon	0	0	0	0	0	0		Hypoxylon	0	0	0	0	0	0	0	0	0	0	0
Idriella	0	0	0	0	0	0		Idriella	0	0	0	0	0	0	0	0	0	0	0
Ilyonectria	0	0	0	0	0	0		Ilyonectria	0	0	0	0	0	0	0	0	0	0.000756239	7.56239e-05
Inocybe	0	0.0018906	0	0	0	0.000378119		Inocybe	0	0.00113436	0	0	0	0	0	0	0	0	0.000113436
Iodophanus	0	0	0	0	0	0		Iodophanus	0	0	0	0	0	0	0	0	0	0	0
Irpex	0	0	0	0	0	0		Irpex	0	0	0	0	0	0	0	0	0	0	0
Itersonilia	0	0	0	0	0	0		Itersonilia	0	0	0	0	0	0	0	0	0	0	0
Kazachstania	0	0	0	0.00151248	0.00025208	0.000352912		Kazachstania	0	0	0.00012604	0	0	0	0.0018906	0.00012604	0.000882279	0	0.000302496
Keithomyces	0	0	0.000756239	0	0.00025208	0.000201664		Keithomyces	0.000630199	0	0.00012604	0	0	0	0.00012604	0	0	0	8.82279e-05
Knufia	0	0	0.00025208	0	0	5.04159e-05		Knufia	0	0	0	0	0	0	0	0	0	0	0
Kodamaea	0	0.00012604	0	0	0	2.5208e-05		Kodamaea	0	0	0	0	0	0	0	0	0	0	0
Kondoa	0	0	0	0	0.00113436	0.000226872		Kondoa	0	0	0.000378119	0	0	0	0.0771364	0	0	0	0.00775145
Kotlabaea	0	0	0	0	0.00138644	0.000277288		Kotlabaea	0	0	0.000378119	0.00604991	0	0	0.000882279	0	0	0	0.000731031
Krasilnikovozyma	0	0	0	0	0	0		Krasilnikovozyma	0	0	0	0	0	0	0	0	0	0	0
Kurtzmaniella	0	0	0	0	0	0		Kurtzmaniella	0	0	0	0	0	0	0	0	0	0	0
Kwoniella	0	0	0	0	0	0		Kwoniella	0	0	0	0	0	0	0	0	0	0	0
Laccaria	0.000882279	0.00352912	0	0	0.00012604	0.000907487		Laccaria	0.00025208	0.000504159	0.000882279	0	0	0	0.00012604	0.00176456	0	0.00113436	0.000466347
Lactarius	0	0	0	0	0	0		Lactarius	0	0	0	0	0	0	0	0	0	0	0
Laetisaria	0	0	0.00012604	0	0	2.5208e-05		Laetisaria	0	0	0	0	0	0	0	0	0	0	0
Lasiobolidium	0	0	0	0	0.00201664	0.000403327		Lasiobolidium	0	0	0.00163852	0.00529367	0	0	0.00012604	0	0	0	0.000705823
Lauriomyces	0	0	0	0	0	0		Lauriomyces	0	0	0	0	0	0	0	0	0	0	0
Lecanicillium	0.00390723	0.00163852	0.000630199	0.00163852	0.000756239	0.00171414		Lecanicillium	0	0.00012604	0.00113436	0.000504159	0	0	0	0.00403327	0.000756239	0.0018906	0.000844467
Lecythophora	0	0	0	0.000630199	0.00012604	0.000151248		Lecythophora	0	0	0	0	0	0	0	0	0	0	0
Lepteutypa	0	0	0	0	0	0		Lepteutypa	0	0	0	0	0	0	0	0	0	0	0
Leptodiscella	0	0	0	0.000882279	0	0.000176456		Leptodiscella	0	0	0	0	0	0	0	0	0	0	0
Leptospora	0	0	0	0	0	0		Leptospora	0	0	0	0	0	0	0	0	0	0	0
Leucosporidium	0	0	0.000630199	0	0.0012604	0.000378119		Leucosporidium	0	0	0	0.000378119	0.00176456	0	0	0	0.0012604	0	0.000340308
Lichtheimia	0	0	0	0	0	0		Lichtheimia	0	0	0	0	0	0	0.000630199	0	0	0	6.30199e-05
Lonicericola	0	0	0	0	0	0		Lonicericola	0	0	0	0	0	0	0	0	0	0	0
Malassezia	0.000756239	0	0.00025208	0.000504159	0.00390723	0.00108394		Malassezia	0	0	0.00025208	0.000882279	0.000756239	0.0018906	0.0118477	0.000504159	0.000378119	0.00100832	0.00175195
Marasmius	0	0	0	0.00113436	0	0.000226872		Marasmius	0	0.00201664	0.00113436	0	0.00100832	0	0.000378119	0.00100832	0.00214268	0.00138644	0.000907487
Mariannaea	0	0	0	0	0	0		Mariannaea	0.000504159	0	0	0	0	0	0	0	0	0.00113436	0.000163852
Meira	0	0	0	0	0	0		Meira	0	0	0	0	0	0	0	0	0	0	0
Melampsora	0	0	0	0	0.00113436	0.000226872		Melampsora	0	0	0	0	0	0	0	0	0	0	0
Melanocarpus	0	0	0	0	0	0		Melanocarpus	0	0	0	0	0	0	0.00025208	0	0	0	2.5208e-05
Metacordyceps	0	0	0	0	0	0		Metacordyceps	0	0	0	0	0	0.00151248	0	0	0	0	0.000151248
Metapochonia	0	0	0.000378119	0	0	7.56239e-05		Metapochonia	0.000378119	0	0.00012604	0	0	0.00025208	0.00012604	0	0	0	8.82279e-05
Metarhizium	0	0	0	0.00113436	0.00012604	0.00025208		Metarhizium	0	0	0.000378119	0.0012604	0	0	0	0	0	0	0.000163852
Meyerozyma	0	0.00138644	0	0	0.00012604	0.000302496		Meyerozyma	0.00012604	0	0.00012604	0	0	0	0.00025208	0	0.00100832	0	0.000151248
Microascus	0	0	0	0	0	0		Microascus	0	0	0	0	0	0	0.000378119	0	0	0	3.78119e-05
Microscypha	0.00176456	0.00277288	0.00025208	0	0.00012604	0.000983111		Microscypha	0.000630199	0.000378119	0.00113436	0	0	0.00491555	0.000378119	0	0	0.000756239	0.000819259
Millerozyma	0	0	0	0	0	0		Millerozyma	0	0	0	0	0	0	0	0	0	0	0
Minimedusa	0	0	0	0	0	0		Minimedusa	0.000378119	0	0	0	0	0	0	0	0	0	3.78119e-05
Monascus	0	0	0	0	0	0		Monascus	0.00025208	0	0	0	0	0	0	0	0	0	2.5208e-05
Monocillium	0	0	0	0	0	0		Monocillium	0.00025208	0	0	0	0	0	0.00012604	0	0	0	3.78119e-05
Monographella	0	0	0	0	0	0		Monographella	0	0	0	0	0	0	0	0	0	0	0
Morchella	0	0	0.00289892	0.00025208	0.000630199	0.000756239		Morchella	0.000630199	0.000756239	0.00113436	0	0.00012604	0	0.000756239	0	0	0	0.000340308
Mortierella	0.133728	0.100706	0.257373	0.15818	0.11936	0.153869		Mortierella	0.226115	0.242123	0.180363	0.0810436	0.0361734	0.116335	0.115831	0.129695	0.134611	0.12604	0.138833
Mrakia	0	0	0	0	0	0		Mrakia	0	0	0	0	0	0	0	0	0	0	0
Mucor	0	0	0	0	0	0		Mucor	0	0	0	0	0	0	0	0	0	0	0
Mycena	0	0	0	0	0	0		Mycena	0	0	0	0	0	0	0	0	0	0	0
Mycosphaerella	0	0	0	0	0	0		Mycosphaerella	0	0	0	0	0	0	0	0	0	0	0
Myrmecridium	0	0	0	0	0	0		Myrmecridium	0	0	0	0	0	0	0.00012604	0	0	0	1.2604e-05
Myxocephala	0	0	0	0	0	0		Myxocephala	0	0	0	0	0	0	0	0	0	0	0
Myxotrichum	0	0	0	0	0	0		Myxotrichum	0	0	0.000504159	0	0	0	0	0	0	0	5.04159e-05
Naganishia	0	0.00604991	0	0.00277288	0	0.00176456		Naganishia	0	0.000756239	0.000630199	0	0	0	0.000630199	0	0	0	0.000201664
Nakaseomyces	0	0	0.000756239	0	0.000378119	0.000226872		Nakaseomyces	0	0	0.000378119	0.00151248	0.00100832	0	0.000378119	0	0.000504159	0	0.000378119
Nectria	0	0	0	0	0	0		Nectria	0	0	0	0	0	0	0	0	0	0	0
Nectriopsis	0	0	0.000882279	0	0	0.000176456		Nectriopsis	0	0	0	0	0	0.000504159	0	0	0	0	5.04159e-05
Neodevriesia	0	0	0	0	0.000756239	0.000151248		Neodevriesia	0	0	0.00025208	0	0	0	0	0	0	0	2.5208e-05
Neonectria	0	0	0.00151248	0	0.00012604	0.000327704		Neonectria	0.00176456	0.00504159	0.000756239	0	0	0	0.00113436	0	0.00100832	0	0.000970507
Neopestalotiopsis	0	0	0	0	0	0		Neopestalotiopsis	0	0	0	0	0	0	0	0	0	0	0
Neosetophoma	0.0012604	0.000378119	0.000378119	0	0.00025208	0.000453743		Neosetophoma	0.00025208	0	0	0	0	0	0.000504159	0	0	0	7.56239e-05
Neurospora	0	0	0	0	0	0		Neurospora	0	0	0	0	0	0	0	0	0	0	0
Nigrograna	0	0	0	0	0	0		Nigrograna	0	0	0	0	0	0	0	0	0	0	0
Nigrospora	0	0	0	0	0	0		Nigrospora	0	0.00025208	0	0	0	0	0	0	0	0	2.5208e-05
Occultifur	0	0	0	0	0	0		Occultifur	0	0	0	0	0	0	0	0	0	0	0
Ochroconis	0	0	0	0	0	0		Ochroconis	0	0	0	0	0	0	0	0	0	0	0
Oidiodendron	0.0181497	0.0210487	0.0137383	0.0181497	0.00592387	0.0154021		Oidiodendron	0.0166373	0.0148727	0.0115957	0.00680615	0.00025208	0.0236955	0.00655407	0.0233174	0.0136123	0.00983111	0.0127174
Olpidium	0	0	0	0.00176456	0.00012604	0.000378119		Olpidium	0.000630199	0.000504159	0	0	0	0	0.000378119	0.00327704	0.00163852	0.000630199	0.000705823
Ophiocordyceps	0	0	0	0	0.00012604	2.5208e-05		Ophiocordyceps	0	0.00012604	0.00012604	0.00025208	0	0	0.000378119	0.00201664	0.00100832	0	0.000390723
Ophiosphaerella	0	0.000630199	0.000378119	0	0.00012604	0.000226872		Ophiosphaerella	0	0	0	0	0	0.000882279	0.00025208	0	0.00151248	0	0.000264684
Paecilomyces	0	0	0	0	0.00012604	2.5208e-05		Paecilomyces	0	0	0.00025208	0	0	0	0.00025208	0	0	0	5.04159e-05
Panaeolus	0	0	0	0	0	0		Panaeolus	0	0	0.000378119	0	0	0	0	0	0	0	3.78119e-05
Papiliotrema	0	0	0	0.00100832	0.00226872	0.000655407		Papiliotrema	0	0	0.00264684	0.00466347	0	0	0.000378119	0	0	0	0.000768843
Paracremonium	0	0	0	0	0	0		Paracremonium	0	0	0	0	0	0	0	0	0	0	0
Paramycosphaerella	0	0	0	0	0	0		Paramycosphaerella	0	0	0	0	0	0	0	0	0	0	0
Paramyrothecium	0	0	0	0	0	0		Paramyrothecium	0	0	0	0	0	0	0	0	0	0	0
Paraphaeosphaeria	0	0	0	0	0	0		Paraphaeosphaeria	0	0	0	0	0	0	0	0	0	0	0
Paraphoma	0	0	0	0	0.0012604	0.00025208		Paraphoma	0	0	0.000882279	0.0012604	0	0	0	0	0	0	0.000214268
Parasola	0	0.00151248	0.000504159	0	0	0.000403327		Parasola	0	0	0	0	0.0018906	0	0	0.0018906	0	0	0.000378119
Parastagonospora	0	0	0	0	0	0		Parastagonospora	0	0	0.000630199	0	0	0	0	0	0	0	6.30199e-05
Parateratosphaeria	0	0	0	0	0	0		Parateratosphaeria	0	0	0	0	0	0	0	0	0	0	0
Parengyodontium	0	0	0	0	0	0		Parengyodontium	0	0	0	0	0	0	0	0	0	0	0
Penicillifer	0	0	0	0	0	0		Penicillifer	0	0	0	0	0	0	0	0	0	0	0
Penicillium	0.00214268	0.00012604	0.00012604	0.00214268	0.00289892	0.00148727		Penicillium	0.00579783	0.00201664	0.000630199	0.0012604	0	0.00239476	0.00113436	0	0.000630199	0.00214268	0.00160071
Peniophora	0	0	0	0	0	0		Peniophora	0	0	0	0	0	0	0	0	0	0	0
Periconia	0	0	0	0	0.00012604	2.5208e-05		Periconia	0	0	0	0.000630199	0	0	0.00012604	0	0	0	7.56239e-05
Pestalotiopsis	0	0	0	0	0	0		Pestalotiopsis	0	0	0	0	0	0	0	0	0	0	0
Peziza	0	0	0	0	0	0		Peziza	0	0	0	0	0.000504159	0	0	0	0	0	5.04159e-05
Phaeoacremonium	0	0	0	0	0	0		Phaeoacremonium	0	0	0	0	0	0	0	0	0	0	0
Phaeophleospora	0	0	0	0	0.000630199	0.00012604		Phaeophleospora	0	0	0.000756239	0	0	0	0.00025208	0	0	0	0.000100832
Phaeosphaeria	0	0	0	0	0	0		Phaeosphaeria	0	0	0.000504159	0	0	0	0.00239476	0	0	0.000630199	0.000352912
Phanerochaete	0	0	0	0	0	0		Phanerochaete	0	0	0	0	0	0	0.00012604	0	0	0	1.2604e-05
Phenoliferia	0	0	0	0	0	0		Phenoliferia	0	0	0	0	0	0	0	0	0	0	0
Phialemonium	0	0	0.00100832	0	0.00025208	0.00025208		Phialemonium	0.00289892	0.00277288	0.00214268	0	0	0	0.00012604	0	0	0	0.000794051
Phialocephala	0	0	0	0	0	0		Phialocephala	0	0	0.00025208	0	0	0	0	0	0	0	2.5208e-05
Phialophora	0	0	0	0.0012604	0	0.00025208		Phialophora	0	0	0	0	0	0	0	0	0	0	0
Phialosimplex	0	0	0	0	0	0		Phialosimplex	0	0	0.00012604	0	0	0	0	0	0	0	1.2604e-05
Phomatospora	0	0	0	0	0	0		Phomatospora	0	0	0	0	0	0	0	0	0	0	0
Pichia	0	0	0.00025208	0	0.00113436	0.000277288		Pichia	0.00100832	0	0.00201664	0.00012604	0	0	0.00277288	0	0	0.00012604	0.000604991
Plectosphaerella	0.00390723	0	0.00100832	0.00012604	0.000378119	0.00108394		Plectosphaerella	0.00012604	0.0012604	0.00289892	0.00025208	0	0	0.00025208	0	0.00012604	0.000882279	0.000579783
Pleotrichocladium	0	0	0	0	0	0		Pleotrichocladium	0	0	0	0	0	0	0	0	0	0	0
Pleurotus	0	0	0	0	0	0		Pleurotus	0	0	0	0	0	0	0	0	0	0	0
Poaceascoma	0	0.00012604	0	0	0	2.5208e-05		Poaceascoma	0	0	0	0	0	0	0	0	0	0	0
Podosphaera	0	0.00567179	0	0	0	0.00113436		Podosphaera	0	0	0	0	0	0	0	0	0	0	0
Podospora	0.000504159	0.00516763	0.00340308	0.000756239	0.00138644	0.00224351		Podospora	0.0104613	0.00857071	0.00806655	0	0	0.0012604	0.0012604	0	0.0012604	0.00277288	0.00336526
Polyschema	0	0	0.00100832	0	0	0.000201664		Polyschema	0	0	0	0	0	0	0	0.00012604	0	0	1.2604e-05
Polyscytalum	0	0	0	0	0.000504159	0.000100832		Polyscytalum	0	0	0	0	0	0	0	0	0	0	0
Preussia	0	0	0	0	0.00012604	2.5208e-05		Preussia	0.000630199	0	0	0	0	0	0	0	0	0	6.30199e-05
Pseudaleuria	0.364255	0.381397	0.26065	0.376607	0.301739	0.33693		Pseudaleuria	0.29884	0.300353	0.262793	0.180237	0.255987	0.374212	0.270734	0.323922	0.355558	0.355558	0.29782
Pseudallescheria	0	0	0	0.00176456	0	0.000352912		Pseudallescheria	0	0	0.000882279	0	0	0	0	0	0	0	8.82279e-05
Pseudeurotium	0	0	0	0	0	0		Pseudeurotium	0	0.000504159	0	0	0	0	0.00012604	0	0	0	6.30199e-05
Pseudocercospora	0	0	0	0	0	0		Pseudocercospora	0	0	0	0	0	0	0	0	0	0	0
Pseudogymnoascus	0	0	0.0177716	0	0.00441139	0.0044366		Pseudogymnoascus	0.0142425	0.0129821	0.0118477	0.00239476	0	0	0.00453743	0	0	0.00025208	0.00462566
Pseudopithomyces	0	0	0	0	0	0		Pseudopithomyces	0	0	0	0	0	0	0	0	0	0	0
Pseudosigmoidea	0	0	0	0	0	0		Pseudosigmoidea	0	0	0	0	0	0	0	0	0	0	0
Pseudothielavia	0	0	0	0	0	0		Pseudothielavia	0	0	0	0	0	0	0	0	0	0	0
Pseudozasmidium	0	0	0	0	0	0		Pseudozasmidium	0	0	0	0	0	0	0	0	0	0	0
Punctularia	0	0	0	0	0	0		Punctularia	0	0	0	0	0	0	0	0	0	0	0
Purpureocillium	0	0	0.000630199	0	0	0.00012604		Purpureocillium	0	0	0	0	0	0	0	0	0	0	0
Pyrenochaetopsis	0	0	0	0	0	0		Pyrenochaetopsis	0	0	0	0	0	0	0	0	0	0	0
Pyrenophora	0.0018906	0	0	0.000630199	0.00012604	0.000529367		Pyrenophora	0	0.00025208	0	0	0.00113436	0	0.00025208	0	0	0	0.000163852
Pyxidiophora	0	0	0	0	0	0		Pyxidiophora	0.000756239	0	0.00100832	0	0	0	0.00012604	0	0	0	0.00018906
Rasamsonia	0	0	0	0	0	0		Rasamsonia	0	0	0	0	0	0	0.00100832	0	0	0	0.000100832
Resupinatus	0	0	0	0	0	0		Resupinatus	0	0	0	0	0	0	0	0	0	0	0
Rhizoctonia	0	0	0	0	0	0		Rhizoctonia	0	0	0	0	0	0	0	0	0	0	0
Rhizomucor	0	0	0	0	0	0		Rhizomucor	0	0	0	0	0	0	0.00819259	0	0	0	0.000819259
Rhizophagus	0	0	0	0	0	0		Rhizophagus	0	0	0	0	0	0	0	0	0	0	0
Rhizophlyctis	0.000504159	0	0	0	0.00012604	0.00012604		Rhizophlyctis	0.0012604	0.00151248	0.000504159	0.000630199	0	0.000630199	0	0	0	0	0.000453743
Rhizophydium	0	0	0.000630199	0	0	0.00012604		Rhizophydium	0.000630199	0.00151248	0	0	0	0	0	0	0	0	0.000214268
Rhizopogon	0.000630199	0.000882279	0.000756239	0.000756239	0.00025208	0.000655407		Rhizopogon	0.00151248	0.00138644	0.000882279	0.00025208	0.00025208	0.00113436	0.000882279	0.00138644	0.000378119	0.00138644	0.000945299
Rhodotorula	0.00264684	0	0	0	0	0.000529367		Rhodotorula	0	0.00025208	0.00025208	0	0	0	0.00025208	0	0	0.0236955	0.00244517
Robbauera	0	0	0	0	0	0		Robbauera	0	0	0	0	0	0	0	0	0	0	0
Robillarda	0	0	0	0	0	0		Robillarda	0	0.00012604	0	0	0	0	0	0	0	0	1.2604e-05
Roussoella	0	0	0	0	0	0		Roussoella	0	0	0	0	0	0	0	0	0	0	0
Russula	0	0	0.000630199	0.000882279	0	0.000302496		Russula	0.0012604	0	0.000504159	0	0	0	0.000756239	0.00226872	0	0	0.000478951
Sagenomella	0	0	0	0.00113436	0.000504159	0.000327704		Sagenomella	0	0.000378119	0.0012604	0.00025208	0	0.00138644	0.000630199	0	0	0	0.000390723
Saitozyma	0.000630199	0	0.000882279	0.00277288	0.00025208	0.000907487		Saitozyma	0	0.00176456	0	0	0	0	0.00012604	0	0	0	0.00018906
Sakaguchia	0	0	0	0	0	0		Sakaguchia	0	0	0	0	0	0	0	0	0	0.00794051	0.000794051
Sampaiozyma	0	0	0	0.0025208	0	0.000504159		Sampaiozyma	0	0	0	0	0	0	0.00025208	0	0	0	2.5208e-05
Saprochaete	0	0	0	0	0	0		Saprochaete	0	0	0	0	0	0	0.00668011	0	0	0	0.000668011
Sarcinomyces	0	0	0	0	0	0		Sarcinomyces	0	0	0	0	0	0	0	0	0	0	0
Sarocladium	0	0	0.00390723	0	0.00138644	0.00105873		Sarocladium	0.00214268	0.00491555	0.00226872	0.00214268	0	0	0.00113436	0	0	0	0.0012604
Scedosporium	0	0	0.00012604	0	0.00012604	5.04159e-05		Scedosporium	0	0	0	0.00100832	0	0	0.00025208	0	0	0	0.00012604
Schizophyllum	0	0	0	0	0	0		Schizophyllum	0	0.000504159	0	0	0	0	0.00138644	0	0	0	0.00018906
Schizothecium	0	0	0	0.00100832	0.000378119	0.000277288		Schizothecium	0.00415931	0.0012604	0.000630199	0	0	0	0	0	0	0	0.000604991
Scleropezicula	0	0	0	0	0	0		Scleropezicula	0	0	0	0	0	0	0	0	0	0	0
Scoliciosporum	0	0	0	0	0	0		Scoliciosporum	0	0	0	0	0	0.0025208	0	0	0	0	0.00025208
Scytalidium	0	0	0	0	0.00025208	5.04159e-05		Scytalidium	0	0	0.00012604	0	0	0	0	0	0	0	1.2604e-05
Sebacina	0.00201664	0	0.000756239	0	0.00100832	0.000756239		Sebacina	0.000630199	0	0.000882279	0	0	0.00378119	0.000630199	0	0.00214268	0	0.000806655
Seimatosporium	0	0	0	0	0	0		Seimatosporium	0	0	0	0	0	0	0	0	0	0	0
Septoriella	0	0	0	0	0.00012604	2.5208e-05		Septoriella	0	0	0	0	0	0	0	0.00113436	0	0	0.000113436
Serendipita	0	0	0	0	0	0		Serendipita	0	0	0	0	0	0	0	0	0	0	0
Setophoma	0	0	0	0	0	0		Setophoma	0	0	0	0	0	0	0	0	0	0	0
Simplicillium	0	0	0	0.000756239	0	0.000151248		Simplicillium	0.00214268	0	0	0	0	0	0	0	0	0	0.000214268
Slooffia	0	0	0	0	0.000504159	0.000100832		Slooffia	0	0	0	0	0	0	0	0	0	0	0
Smardaea	0	0	0	0	0	0		Smardaea	0	0	0	0	0	0.000504159	0	0	0	0	5.04159e-05
Sodiomyces	0	0.00163852	0.00025208	0	0	0.000378119		Sodiomyces	0.000378119	0	0.00100832	0.00025208	0	0	0.00012604	0	0	0	0.000176456
Solicoccozyma	0.00592387	0.00806655	0.00138644	0.00529367	0.00226872	0.00458785		Solicoccozyma	0.00415931	0.00428535	0.00768843	0.00630199	0.00453743	0.00327704	0.00352912	0.00327704	0.00743635	0.00756239	0.00520544
Spencerozyma	0	0	0	0	0	0		Spencerozyma	0	0	0	0	0	0	0	0	0	0	0
Sphaerulina	0	0	0	0	0	0		Sphaerulina	0	0	0	0	0	0	0	0	0	0	0
Spizellomyces	0	0	0	0	0	0		Spizellomyces	0	0	0	0	0	0	0	0	0	0	0
Sporidesmiella	0	0	0	0	0	0		Sporidesmiella	0	0	0	0	0	0	0	0	0	0	0
Sporidiobolus	0	0	0	0	0	0		Sporidiobolus	0	0	0	0	0	0	0	0	0	0	0
Sporobolomyces	0	0.00201664	0	0.000756239	0.000378119	0.000630199		Sporobolomyces	0.0018906	0.000630199	0.000378119	0	0	0	0	0	0	0	0.000289892
Stachybotrys	0	0	0	0	0	0		Stachybotrys	0	0	0.00012604	0	0	0	0	0	0	0	1.2604e-05
Stagonospora	0	0	0	0	0	0		Stagonospora	0	0	0	0	0	0	0	0	0	0	0
Staphylotrichum	0	0	0	0	0	0		Staphylotrichum	0	0	0	0	0	0	0	0	0.000504159	0.000378119	8.82279e-05
Stemphylium	0	0	0	0	0	0		Stemphylium	0	0.000378119	0.00012604	0	0	0	0	0	0	0	5.04159e-05
Sterigmatomyces	0	0	0	0	0	0		Sterigmatomyces	0	0	0	0	0	0	0	0	0	0	0
Stilbella	0	0	0.00201664	0.00151248	0	0.000705823		Stilbella	0.00352912	0.0012604	0	0	0	0	0.00012604	0	0	0	0.000491555
Strelitziana	0	0	0	0	0	0		Strelitziana	0	0	0	0	0	0	0.000504159	0	0	0	5.04159e-05
Subulicystidium	0	0	0	0	0	0		Subulicystidium	0	0	0	0	0	0	0	0	0	0	0
Sugitazyma	0	0	0	0	0	0		Sugitazyma	0	0.000504159	0	0	0	0	0	0	0	0	5.04159e-05
Symmetrospora	0	0	0	0	0.000504159	0.000100832		Symmetrospora	0	0	0.00025208	0	0	0.00113436	0.000378119	0	0	0	0.000176456
Sympodiella	0	0	0	0	0	0		Sympodiella	0	0	0	0	0	0	0	0	0	0	0
Syncephalis	0	0	0.00012604	0.00012604	0	5.04159e-05		Syncephalis	0	0	0	0	0	0.00012604	0	0	0.00012604	0	2.5208e-05
Talaromyces	0.00025208	0	0	0	0	5.04159e-05		Talaromyces	0	0.00025208	0	0	0	0.000504159	0	0	0	0	7.56239e-05
Tausonia	0.00466347	0.00277288	0.0162591	0.00226872	0.000882279	0.0053693		Tausonia	0.0138644	0.00831863	0.00579783	0.00100832	0	0.00201664	0.0025208	0.00214268	0.00113436	0.00100832	0.00378119
Teichospora	0	0	0	0	0	0		Teichospora	0	0	0	0	0	0	0	0	0	0	0
Teratosphaeria	0	0	0	0	0	0		Teratosphaeria	0	0	0	0	0	0	0	0	0	0	0
Terramyces	0	0	0	0	0	0		Terramyces	0	0	0	0	0	0	0	0	0	0	0
Tetracladium	0	0	0.00113436	0	0	0.000226872		Tetracladium	0.00113436	0.00226872	0.000630199	0	0	0	0	0	0	0	0.000403327
Teunomyces	0	0	0	0.000504159	0	0.000100832		Teunomyces	0	0	0	0	0	0	0.003151	0	0.00100832	0.000630199	0.000478951
Thelebolus	0	0	0.000504159	0	0	0.000100832		Thelebolus	0.000378119	0.000630199	0	0	0	0	0	0	0	0	0.000100832
Thelephora	0	0	0	0	0.00012604	2.5208e-05		Thelephora	0	0.00113436	0.00025208	0	0	0	0	0	0	0	0.000138644
Thelonectria	0	0	0	0	0	0		Thelonectria	0	0	0	0	0	0	0	0	0	0	0
Thermomyces	0	0	0	0	0	0		Thermomyces	0	0	0	0	0	0	0.00100832	0	0	0	0.000100832
Tomentella	0	0	0	0	0	0		Tomentella	0.00100832	0.000378119	0.00100832	0	0	0	0	0.0012604	0.0012604	0.00151248	0.000642803
Torula	0	0	0	0	0	0		Torula	0	0	0	0	0	0	0	0	0	0	0
Toxicocladosporium	0	0	0	0	0	0		Toxicocladosporium	0	0	0	0	0	0	0	0	0	0	0
Trechispora	0	0.00113436	0.00025208	0.000882279	0.00025208	0.000504159		Trechispora	0	0.000378119	0	0.00012604	0	0.00100832	0.000378119	0	0	0.00289892	0.000478951
Tremateia	0	0	0	0	0	0		Tremateia	0	0	0	0	0	0	0	0	0	0	0
Trematosphaeria	0	0	0	0	0	0		Trematosphaeria	0	0	0	0	0	0	0	0	0	0	0
Tremella	0	0	0	0	0	0		Tremella	0	0	0	0	0	0	0	0	0	0	0
Trichocladium	0.109529	0.12125	0.056844	0.08243	0.0670532	0.0874212		Trichocladium	0.0446181	0.0519284	0.060247	0.0449962	0	0.0945299	0.0292412	0.122637	0.0773885	0.094908	0.0620494
Trichoderma	0.00176456	0.00113436	0.00176456	0.00025208	0.00163852	0.00131081		Trichoderma	0.00176456	0.000882279	0.000756239	0	0.00012604	0.00176456	0.00025208	0.000504159	0.00138644	0.00163852	0.000907487
Tricholoma	0.0012604	0	0.00100832	0	0.000630199	0.000579783		Tricholoma	0.000630199	0.00151248	0	0	0.000882279	0	0.000630199	0.00151248	0.00151248	0	0.000668011
Tricholomopsis	0	0	0	0	0	0		Tricholomopsis	0	0	0	0	0	0	0	0	0	0	0
Trichomerium	0	0	0	0	0.000630199	0.00012604		Trichomerium	0	0	0	0	0	0	0	0	0	0	0
Trichophaea	0.00604991	0.0114696	0.00831863	0.0110915	0.00226872	0.00783968		Trichophaea	0.0117217	0.01273	0.00920091	0.00592387	0.000630199	0.00478951	0.003151	0.00794051	0.00390723	0.00441139	0.00644064
Trichosporon	0	0	0.00138644	0	0	0.000277288		Trichosporon	0.00025208	0	0.000756239	0	0	0	0	0	0	0	0.000100832
Trichothecium	0	0	0	0	0	0		Trichothecium	0	0	0	0	0	0	0	0	0	0	0
Udeniomyces	0	0	0	0	0	0		Udeniomyces	0	0	0	0	0	0.00277288	0	0.00163852	0	0	0.000441139
Umbelopsis	0	0	0	0	0	0		Umbelopsis	0	0	0	0	0	0	0	0	0	0	0
Unclassified	0.110411	0.105117	0.114444	0.122889	0.0810436	0.106781		Unclassified	0.122511	0.0990673	0.115579	0.0957903	0.0541971	0.125158	0.224099	0.131586	0.15339	0.141417	0.126279
Uncobasidium	0	0	0	0	0	0		Uncobasidium	0	0	0	0.000504159	0	0	0	0	0	0	5.04159e-05
Uwebraunia	0	0	0	0	0	0		Uwebraunia	0	0	0	0	0	0	0	0	0	0	0
Venturia	0	0	0	0	0	0		Venturia	0	0	0	0	0	0	0	0	0	0	0
Vermiculariopsiella	0	0	0	0	0	0		Vermiculariopsiella	0	0	0	0	0	0	0	0	0	0	0
Verticillium	0	0	0.00012604	0	0	2.5208e-05		Verticillium	0	0	0	0	0	0	0	0	0	0	0
Vishniacozyma	0	0.00176456	0.000630199	0.00151248	0.00743635	0.00226872		Vishniacozyma	0.0012604	0.0012604	0.00554575	0.0142425	0.00138644	0	0.00239476	0	0	0	0.00260902
Volutella	0	0	0	0	0	0		Volutella	0	0	0	0	0	0	0	0	0	0	0
Wallemia	0	0	0	0	0.000504159	0.000100832		Wallemia	0	0.00012604	0.00012604	0	0	0	0	0	0	0	2.5208e-05
Wardomyces	0	0	0.00025208	0	0.00012604	7.56239e-05		Wardomyces	0	0	0.000630199	0	0	0	0.000378119	0	0	0	0.000100832
Wickerhamomyces	0	0	0	0	0.000630199	0.00012604		Wickerhamomyces	0	0	0	0	0	0	0.00012604	0	0	0	1.2604e-05
Wongia	0	0	0	0.000756239	0	0.000151248		Wongia	0	0	0.00025208	0	0.00012604	0	0.00012604	0	0	0	5.04159e-05
Xanthothecium	0.00151248	0.00390723	0.00214268	0.00226872	0.00012604	0.00199143		Xanthothecium	0.00226872	0.00151248	0.00214268	0.000882279	0.000630199	0.00642803	0.00176456	0.00516763	0.00668011	0.00491555	0.00323922
Xenomyrothecium	0	0	0	0	0.00012604	2.5208e-05		Xenomyrothecium	0	0	0	0	0	0	0	0	0	0	0
Xenopolyscytalum	0	0	0	0	0.00012604	2.5208e-05		Xenopolyscytalum	0.000630199	0	0	0	0.000378119	0.00176456	0.00012604	0	0	0	0.000289892
Xenoramularia	0	0	0	0	0.000378119	7.56239e-05		Xenoramularia	0	0	0	0	0	0	0	0	0	0	0
Xepicula	0	0	0	0	0	0		Xepicula	0	0	0	0	0	0	0	0	0	0	0
Xeromyces	0	0	0	0	0	0		Xeromyces	0	0	0	0	0	0	0	0	0	0	0
Zasmidium	0	0	0	0	0	0		Zasmidium	0	0	0	0	0	0	0	0	0	0.000882279	8.82279e-05
Zopfiella	0	0	0	0	0	0		Zopfiella	0	0	0	0	0	0	0.00025208	0	0	0	2.5208e-05
Zygosaccharomyces	0	0	0	0	0	0		Zygosaccharomyces	0	0	0	0	0	0	0.00491555	0	0	0	0.000491555
Zymoseptoria	0	0	0	0	0	0		Zymoseptoria	0	0	0	0	0	0	0	0	0	0	0
unclassified_Agaricales	0	0	0	0.000504159	0	0.000100832		unclassified_Agaricales	0.00025208	0.000756239	0	0	0	0	0	0	0	0	0.000100832
unclassified_Agaricomycetes	0	0.00226872	0.00025208	0	0.00100832	0.000705823		unclassified_Agaricomycetes	0.000378119	0	0	0	0.00390723	0.00100832	0.000378119	0	0.00277288	0.000756239	0.000920091
unclassified_Archaeorhizomycetes	0	0	0	0	0	0		unclassified_Archaeorhizomycetes	0	0	0	0	0	0	0	0	0	0	0
unclassified_Ascobolaceae	0	0	0	0	0	0		unclassified_Ascobolaceae	0	0	0	0	0	0	0	0.00163852	0	0	0.000163852
unclassified_Ascomycota	0.00163852	0.0018906	0.00176456	0	0.00226872	0.00151248		unclassified_Ascomycota	0	0	0.00352912	0.000630199	0	0.000756239	0.00176456	0.00415931	0	0	0.00108394
unclassified_Basidiomycota	0.0330224	0.0389463	0.00957903	0.0230653	0.0100832	0.0229392		unclassified_Basidiomycota	0.0267204	0.0112175	0.0172675	0.0161331	0.0165112	0.0234434	0.00844467	0.02546	0.0270986	0.025208	0.0197504
unclassified_Chaetomiaceae	0	0	0	0	0	0		unclassified_Chaetomiaceae	0	0	0	0	0	0	0	0	0	0	0
unclassified_Chaetothyriales	0	0	0	0	0	0		unclassified_Chaetothyriales	0	0	0	0	0	0	0	0	0	0	0
unclassified_Chytridiomycota	0	0	0	0	0	0		unclassified_Chytridiomycota	0	0	0	0	0	0	0	0	0	0	0
unclassified_Coniochaetaceae	0	0	0	0	0	0		unclassified_Coniochaetaceae	0.00012604	0	0	0	0	0	0	0	0	0	1.2604e-05
unclassified_Dothideomycetes	0	0	0.000882279	0	0	0.000176456		unclassified_Dothideomycetes	0.000504159	0.00025208	0	0	0	0	0	0	0	0	7.56239e-05
unclassified_Endogonales	0	0	0	0	0	0		unclassified_Endogonales	0	0	0	0	0	0	0	0	0	0	0
unclassified_Exidiaceae	0	0	0	0	0	0		unclassified_Exidiaceae	0	0	0	0	0	0	0	0	0	0	0
unclassified_Fungi	0.00831863	0.00945299	0.0104613	0.0202924	0.00743635	0.0111923		unclassified_Fungi	0.0107134	0.00857071	0.0105873	0.00869675	0.00239476	0.00567179	0.0296194	0.0265944	0.0107134	0.0122259	0.0125788
unclassified_Glomeraceae	0	0	0	0	0	0		unclassified_Glomeraceae	0	0	0	0	0	0	0	0	0	0	0
unclassified_Glomeromycota	0	0	0	0	0	0		unclassified_Glomeromycota	0.000378119	0	0.000756239	0	0	0	0	0	0	0	0.000113436
unclassified_Herpotrichiellaceae	0	0	0	0	0	0		unclassified_Herpotrichiellaceae	0	0	0	0	0	0	0	0	0	0	0
unclassified_Hypocreales	0	0	0.00138644	0	0	0.000277288		unclassified_Hypocreales	0	0.000756239	0.000504159	0	0	0	0	0	0	0	0.00012604
unclassified_Kondoaceae	0	0	0	0	0	0		unclassified_Kondoaceae	0	0	0	0	0	0	0	0	0	0	0
unclassified_Lasiosphaeriaceae	0	0	0	0	0.00012604	2.5208e-05		unclassified_Lasiosphaeriaceae	0	0	0.00025208	0	0	0	0	0	0.0012604	0	0.000151248
unclassified_Leotiomycetes	0	0	0.00113436	0	0.00012604	0.00025208		unclassified_Leotiomycetes	0	0	0	0	0	0	0	0	0.00113436	0	0.000113436
unclassified_Mortierellales	0	0	0	0	0.000378119	7.56239e-05		unclassified_Mortierellales	0	0	0	0.00113436	0	0	0.00012604	0	0	0	0.00012604
unclassified_Mycosphaerellaceae	0	0	0	0	0	0		unclassified_Mycosphaerellaceae	0	0	0	0	0	0	0	0	0	0	0
unclassified_Nectriaceae	0	0.00176456	0	0	0.00012604	0.000378119		unclassified_Nectriaceae	0	0	0	0	0	0	0	0	0	0	0
unclassified_Orbiliomycetes	0	0	0	0	0	0		unclassified_Orbiliomycetes	0	0	0	0	0	0	0	0	0	0	0
unclassified_Pezizales	0	0	0	0	0	0		unclassified_Pezizales	0	0	0	0	0	0	0	0	0	0	0
unclassified_Phaeosphaeriaceae	0	0	0	0	0	0		unclassified_Phaeosphaeriaceae	0.000378119	0	0.00138644	0	0	0	0	0	0	0	0.000176456
unclassified_Pleosporales	0	0	0	0	0.00012604	2.5208e-05		unclassified_Pleosporales	0	0	0	0	0	0	0	0	0.000378119	0	3.78119e-05
unclassified_Pyronemataceae	0	0	0	0	0	0		unclassified_Pyronemataceae	0	0	0	0	0	0	0	0	0	0	0
unclassified_Sordariales	0	0	0.000378119	0	0	7.56239e-05		unclassified_Sordariales	0	0	0	0	0	0	0	0	0.000630199	0	6.30199e-05
unclassified_Sordariomycetes	0.00277288	0	0	0	0.0012604	0.000806655		unclassified_Sordariomycetes	0.00025208	0.000630199	0.00226872	0.00100832	0	0.00352912	0.00100832	0.00151248	0	0	0.00102092
unclassified_Sympoventuriaceae	0	0	0	0	0	0		unclassified_Sympoventuriaceae	0	0	0	0	0	0	0	0	0	0	0
unclassified_Thelephoraceae	0	0	0.000630199	0	0	0.00012604		unclassified_Thelephoraceae	0	0.00390723	0	0.000630199	0	0	0.00012604	0	0.00378119	0	0.000844467
unclassified_Xylariales	0	0	0	0	0	0		unclassified_Xylariales	0	0	0	0	0	0	0	0	0	0	0
Species	HF01	HF02	HF03	HF04	HF05	mean relative abundance		Species	SF01	SF02	SF03	SF04	SF05	SF06	SF07	SF08	SF09	SF10	mean relative abundance
Aaosphaeria_arxii	0	0	0	0	0	0		Aaosphaeria_arxii	0	0	0.000378119	0	0	0	0	0	0	0	3.78119e-05
Acaromyces_ingoldii	0	0	0	0	0	0		Acaromyces_ingoldii	0	0	0	0	0	0	0	0	0	0	0
Acremoniopsis_suttonii	0	0	0.000756239	0	0.00012604	0.000176456		Acremoniopsis_suttonii	0	0	0	0	0	0	0	0	0	0	0
Acremonium_acutatum	0	0	0	0	0	0		Acremonium_acutatum	0	0	0	0	0	0	0	0	0	0	0
Acremonium_dichromosporum	0.000378119	0	0	0	0	7.56239e-05		Acremonium_dichromosporum	0	0.00012604	0.00302496	0.00100832	0.00025208	0.00100832	0.00025208	0.00466347	0.00100832	0.000378119	0.00117217
Acremonium_egyptiacum	0	0.000756239	0	0	0.000630199	0.000277288		Acremonium_egyptiacum	0	0.000378119	0.00012604	0	0	0.00113436	0	0	0	0.00012604	0.000176456
Acremonium_sordidulum	0	0	0	0	0	0		Acremonium_sordidulum	0	0	0	0	0	0	0	0	0	0	0
Acrodontium_neolitseae	0	0	0	0	0	0		Acrodontium_neolitseae	0	0	0	0	0	0	0	0	0	0	0
Acrophialophora_levis	0	0.00214268	0	0	0	0.000428535		Acrophialophora_levis	0	0.000504159	0	0	0	0.000756239	0.000504159	0	0	0	0.000176456
Actinomucor_elegans	0	0	0	0	0	0		Actinomucor_elegans	0	0	0	0	0	0	0	0	0	0	0
Agrocybe_arvalis	0	0	0	0	0	0		Agrocybe_arvalis	0.0012604	0	0.000504159	0	0	0	0	0	0	0	0.000176456
Akenomyces_costatus	0	0	0	0	0	0		Akenomyces_costatus	0	0	0	0	0	0	0	0	0	0	0
Albifimbria_verrucaria	0	0	0	0	0	0		Albifimbria_verrucaria	0.000630199	0	0	0.00012604	0	0	0.00012604	0	0.000882279	0	0.000176456
Alogomyces_tanneri	0	0	0	0	0	0		Alogomyces_tanneri	0	0	0.000378119	0	0	0	0	0	0	0	3.78119e-05
Alternaria_arbusti	0	0	0	0	0.000504159	0.000100832		Alternaria_arbusti	0	0	0	0.000630199	0	0	0	0	0	0	6.30199e-05
Alternaria_chlamydospora	0.00264684	0	0	0	0	0.000529367		Alternaria_chlamydospora	0	0	0	0.00176456	0	0	0	0	0	0	0.000176456
Alternaria_destruens	0.0102092	0.00264684	0.00441139	0.00226872	0.038064	0.01152		Alternaria_destruens	0.00390723	0.00226872	0.0182758	0.0705823	0.000378119	0.00579783	0.00768843	0.00365516	0.00163852	0.00655407	0.0120746
Alternaria_sidae	0	0	0	0	0	0		Alternaria_sidae	0	0	0.00012604	0	0	0	0	0	0	0	1.2604e-05
Amarenographium_ammophilicola	0	0	0	0	0	0		Amarenographium_ammophilicola	0	0	0	0	0	0	0	0	0	0	0
Apiotrichum_loubieri	0	0	0	0	0	0		Apiotrichum_loubieri	0	0	0	0	0	0	0.00201664	0	0	0	0.000201664
Apiotrichum_montevideense	0	0	0	0	0	0		Apiotrichum_montevideense	0	0	0	0	0	0	0.000504159	0	0	0	5.04159e-05
Apiotrichum_porosum	0	0	0	0	0	0		Apiotrichum_porosum	0	0	0	0	0	0	0.000630199	0	0	0	6.30199e-05
Apodus_deciduus	0	0.00352912	0.00151248	0	0.00012604	0.00103353		Apodus_deciduus	0	0	0.000630199	0	0	0.00390723	0.000504159	0	0.00113436	0.00012604	0.000630199
Arcopilus_globulus	0	0	0	0	0	0		Arcopilus_globulus	0	0	0	0	0	0	0	0	0	0	0
Arxotrichum_succineum	0	0	0	0	0	0		Arxotrichum_succineum	0	0	0	0	0	0	0	0	0	0	0
Ascosphaera_proliperda	0.00113436	0	0	0.000630199	0	0.000352912		Ascosphaera_proliperda	0	0.00151248	0	0	0	0	0	0	0	0.0012604	0.000277288
Aspergillus_caninus	0	0	0	0	0.00025208	5.04159e-05		Aspergillus_caninus	0	0	0	0	0	0	0	0	0	0	0
Aspergillus_chlamydosporus	0	0	0.00138644	0	0	0.000277288		Aspergillus_chlamydosporus	0.00012604	0.00100832	0	0	0	0	0.00025208	0	0	0	0.000138644
Aspergillus_costaricensis	0	0	0	0	0	0		Aspergillus_costaricensis	0	0	0	0	0	0	0	0	0	0	0
Aspergillus_fumigatus	0	0	0	0	0	0		Aspergillus_fumigatus	0	0	0	0	0	0	0	0	0	0	0
Aspergillus_gracilis	0.00201664	0	0	0	0	0.000403327		Aspergillus_gracilis	0	0	0	0	0	0	0.00025208	0	0	0	2.5208e-05
Aspergillus_halophilicus	0	0	0	0	0	0		Aspergillus_halophilicus	0	0	0	0	0	0	0	0	0	0	0
Aspergillus_heterocaryoticus	0	0	0.000630199	0	0.000504159	0.000226872		Aspergillus_heterocaryoticus	0.000630199	0	0.00012604	0.000504159	0	0	0	0	0	0	0.00012604
Aspergillus_inflatus	0	0	0	0	0	0		Aspergillus_inflatus	0	0	0	0	0	0	0	0	0	0	0
Aspergillus_jensenii	0	0	0	0	0	0		Aspergillus_jensenii	0	0	0	0	0	0	0	0	0	0	0
Aspergillus_nidulans	0	0	0	0	0	0		Aspergillus_nidulans	0	0	0	0	0	0	0	0	0	0	0
Aspergillus_ochraceopetaliformis	0	0	0	0	0	0		Aspergillus_ochraceopetaliformis	0	0	0	0	0	0	0	0.00100832	0	0	0.000100832
Aspergillus_oryzae	0	0	0.00012604	0.000378119	0.00012604	0.00012604		Aspergillus_oryzae	0	0	0	0	0	0	0	0	0	0	0
Aspergillus_penicillioides	0	0	0	0	0	0		Aspergillus_penicillioides	0	0	0.00025208	0.000756239	0	0	0	0	0	0	0.000100832
Aspergillus_pseudodeflectus	0	0	0	0	0	0		Aspergillus_pseudodeflectus	0.000882279	0	0	0	0	0	0	0	0	0	8.82279e-05
Aspergillus_terreus	0	0	0.000504159	0	0	0.000100832		Aspergillus_terreus	0	0	0	0	0	0.00226872	0	0	0	0	0.000226872
Aspergillus_vitricola	0	0	0	0	0.00012604	2.5208e-05		Aspergillus_vitricola	0	0	0	0	0	0	0	0	0	0	0
Aureobasidium_melanogenum	0	0	0	0	0.000378119	7.56239e-05		Aureobasidium_melanogenum	0	0.000882279	0.00012604	0	0	0	0	0	0.00012604	0	0.000113436
Auricularia_auricula-judae	0	0	0	0	0	0		Auricularia_auricula-judae	0	0.00012604	0	0	0	0	0	0	0	0	1.2604e-05
Auricularia_reticulata	0	0	0	0	0.000756239	0.000151248		Auricularia_reticulata	0	0	0	0	0	0	0	0	0	0	0
Ballistosporomyces_sasicola	0	0	0	0	0	0		Ballistosporomyces_sasicola	0	0	0	0	0	0	0	0	0	0	0
Bipolaris_drechsleri	0	0	0	0	0	0		Bipolaris_drechsleri	0	0	0	0	0	0	0	0	0	0	0
Bipolaris_maydis	0	0	0	0	0	0		Bipolaris_maydis	0	0	0	0	0	0	0	0	0	0	0
Blumeria_graminis	0	0	0	0	0.00012604	2.5208e-05		Blumeria_graminis	0	0	0.00012604	0	0	0	0	0	0	0	1.2604e-05
Botryotrichum_domesticum	0.0114696	0.00768843	0.0795311	0.0165112	0.00920091	0.0248803		Botryotrichum_domesticum	0.0627678	0.0647845	0.0376859	0.00529367	0.00340308	0.00781447	0.0207966	0.0134863	0.0163852	0.0155029	0.024792
Brettanomyces_bruxellensis	0	0	0	0	0	0		Brettanomyces_bruxellensis	0	0	0	0	0	0	0.00012604	0	0	0	1.2604e-05
Bullera_alba	0	0	0	0.00113436	0.00100832	0.000428535		Bullera_alba	0	0	0.0012604	0	0	0	0.00012604	0	0	0	0.000138644
Burgoa_verzuoliana	0	0	0	0	0	0		Burgoa_verzuoliana	0	0	0	0	0	0	0	0	0	0	0
Caecomyces_communis	0	0	0	0	0	0		Caecomyces_communis	0	0	0	0	0	0	0	0	0	0	0
Calcarisporiella_thermophila	0	0	0	0	0	0		Calcarisporiella_thermophila	0	0	0	0	0	0	0.000756239	0	0	0	7.56239e-05
Calonectria_pseudoreteaudii	0	0	0	0	0	0		Calonectria_pseudoreteaudii	0	0	0.00012604	0	0	0	0	0	0	0	1.2604e-05
Camptophora_hylomeconis	0	0	0	0	0	0		Camptophora_hylomeconis	0	0	0	0	0	0	0	0	0	0	0
Candida_ethanolica	0	0	0	0	0.000630199	0.00012604		Candida_ethanolica	0	0	0.00100832	0	0	0	0.00025208	0	0	0.00012604	0.000138644
Candida_parapsilosis	0.000882279	0	0	0.00289892	0	0.000756239		Candida_parapsilosis	0.000630199	0.00100832	0	0	0.00138644	0	0	0	0.0018906	0.00138644	0.000630199
Candida_tropicalis	0	0.00226872	0.0018906	0	0.00113436	0.00105873		Candida_tropicalis	0	0.000504159	0.00138644	0	0	0.00151248	0.000504159	0.000882279	0.00012604	0.000630199	0.000554575
Capronia_rubiginosa	0	0	0	0	0	0		Capronia_rubiginosa	0	0	0	0	0	0	0	0	0	0	0
Castanediella_malaysiana	0	0	0	0	0	0		Castanediella_malaysiana	0	0	0	0	0	0	0	0	0	0	0
Catenulostroma_corymbiae	0	0	0	0	0	0		Catenulostroma_corymbiae	0	0	0	0	0	0	0	0	0	0	0
Catenulostroma_hermanusense	0	0	0	0	0	0		Catenulostroma_hermanusense	0	0	0	0	0	0	0	0	0	0	0
Cephalotrichum_dendrocephalum	0	0.000630199	0	0	0	0.00012604		Cephalotrichum_dendrocephalum	0	0	0	0.000378119	0	0	0	0	0	0	3.78119e-05
Cephalotrichum_nanum	0	0	0.00655407	0	0.00025208	0.00136123		Cephalotrichum_nanum	0.00579783	0.0115957	0.00302496	0	0	0	0.00100832	0	0	0	0.00214268
Cercophora_mirabilis	0	0	0	0	0	0		Cercophora_mirabilis	0	0	0	0	0	0	0	0	0	0	0
Cercophora_samala	0.0303756	0.0241996	0.0113436	0.0205445	0.00819259	0.0189312		Cercophora_samala	0.0144946	0.0132342	0.0132342	0.00541971	0.00012604	0.022057	0.00756239	0.022183	0.0199143	0.0276027	0.0145828
Ceriporia_lacerata	0	0	0	0	0	0		Ceriporia_lacerata	0	0	0	0	0	0	0	0	0	0	0
Chaetocapnodium_placitae	0	0	0	0	0	0		Chaetocapnodium_placitae	0	0	0	0	0	0	0	0	0	0	0
Chaetomium_grande	0	0	0	0	0	0		Chaetomium_grande	0	0	0	0	0	0	0	0	0	0	0
Chaetomium_longiciliata	0	0	0	0	0	0		Chaetomium_longiciliata	0	0	0	0	0	0	0	0	0	0	0
Chaetomium_megalocarpum	0	0.00151248	0.000378119	0	0.0131081	0.00299975		Chaetomium_megalocarpum	0	0.000630199	0.00567179	0.0318881	0	0.00403327	0.00592387	0	0	0.00025208	0.00483993
Chaetosphaeria_vermicularioides	0	0	0	0	0	0		Chaetosphaeria_vermicularioides	0	0	0	0	0	0	0	0	0.00151248	0	0.000151248
Chalara_pseudoaffinis	0	0	0	0	0	0		Chalara_pseudoaffinis	0	0	0	0	0	0	0	0	0	0	0
Chlorocillium_griseum	0	0	0	0	0.00012604	2.5208e-05		Chlorocillium_griseum	0	0	0	0	0	0	0	0	0	0	0
Chroogomphus_roseolus	0	0	0	0	0	0		Chroogomphus_roseolus	0	0	0	0	0	0	0	0	0	0	0
Chrysosporium_keratinophilum	0	0	0	0	0	0		Chrysosporium_keratinophilum	0	0	0	0	0	0	0	0	0	0	0
Chrysosporium_lobatum	0	0	0	0	0	0		Chrysosporium_lobatum	0	0	0	0	0	0	0	0	0	0	0
Chrysosporium_merdarium	0	0.00100832	0	0	0	0.000201664		Chrysosporium_merdarium	0.00302496	0.0012604	0	0	0	0	0	0	0	0	0.000428535
Cistella_albidolutea	0	0	0	0	0	0		Cistella_albidolutea	0	0	0	0	0	0	0	0	0	0	0
Cladosporium_aggregatocicatricatum	0	0	0	0	0	0		Cladosporium_aggregatocicatricatum	0	0	0	0.000378119	0	0	0	0	0	0	3.78119e-05
Cladosporium_chasmanthicola	0	0	0	0	0	0		Cladosporium_chasmanthicola	0	0	0	0.000378119	0	0	0	0	0	0	3.78119e-05
Cladosporium_cycadicola	0.00100832	0	0	0	0	0.000201664		Cladosporium_cycadicola	0.00025208	0.000378119	0	0	0	0	0	0	0	0.000756239	0.000138644
Cladosporium_domesticum	0	0	0	0	0	0		Cladosporium_domesticum	0	0	0	0	0	0	0	0	0	0	0
Cladosporium_endophytica	0	0	0	0	0.00012604	2.5208e-05		Cladosporium_endophytica	0	0	0	0	0	0	0	0	0	0	0
Cladosporium_funiculosum	0	0	0	0	0	0		Cladosporium_funiculosum	0	0	0	0	0	0	0	0.00277288	0	0	0.000277288
Cladosporium_macrocarpum	0	0	0	0	0	0		Cladosporium_macrocarpum	0	0	0	0	0	0	0	0	0	0	0
Cladosporium_phlei	0.00794051	0.0153769	0.00567179	0.00806655	0.0213007	0.0116713		Cladosporium_phlei	0.00920091	0.00831863	0.0120998	0.0360474	0.000756239	0.0176456	0.00529367	0.0173935	0.0163852	0.00957903	0.013272
Classicula_sinensis	0	0	0	0	0	0		Classicula_sinensis	0	0.00113436	0	0	0	0.00163852	0	0	0	0.000882279	0.000365516
Clathrosphaerina_zalewskii	0	0.00289892	0.000378119	0.0012604	0	0.000907487		Clathrosphaerina_zalewskii	0	0.000504159	0	0	0	0.00693219	0.000378119	0	0.0012604	0	0.000907487
Clitopilus_hobsonii	0	0	0	0	0	0		Clitopilus_hobsonii	0	0	0	0	0	0	0	0	0	0	0
Clonostachys_miodochialis	0	0	0	0	0.00025208	5.04159e-05		Clonostachys_miodochialis	0	0	0	0	0	0	0	0	0	0	0
Clonostachys_rosea	0	0.00113436	0.00113436	0	0.00012604	0.000478951		Clonostachys_rosea	0	0	0.000378119	0	0	0	0	0	0	0	3.78119e-05
Codinaea_acaciae	0	0	0	0	0	0		Codinaea_acaciae	0	0	0	0	0	0	0	0	0	0	0
Collembolispora_barbata	0	0	0	0	0	0		Collembolispora_barbata	0	0	0	0	0	0	0	0	0	0	0
Colletotrichum_aeschynomenes	0	0	0	0	0	0		Colletotrichum_aeschynomenes	0	0	0	0	0	0	0	0	0	0	0
Colletotrichum_dracaenophilum	0	0	0	0	0.000504159	0.000100832		Colletotrichum_dracaenophilum	0	0	0	0	0	0	0	0	0	0	0
Colletotrichum_liriopes	0	0	0	0	0	0		Colletotrichum_liriopes	0	0	0	0	0	0	0	0	0	0	0
Colletotrichum_parsonsiae	0	0	0	0	0	0		Colletotrichum_parsonsiae	0	0	0	0	0	0	0	0	0	0	0
Colletotrichum_plurivorum	0	0	0	0	0	0		Colletotrichum_plurivorum	0	0	0	0	0	0	0	0	0	0	0
[truncated: 1,477 more rows]
